# Supplementary material for: The nuclear GYF protein CD2BP2/U5–52K is required for T cell homeostasis
Source: Front Immunol. 2024 Sep 6;15:1415839. doi: 10.3389/fimmu.2024.1415839 (PMC11412891; doi:10.3389/fimmu.2024.1415839)
Supplement: Supplementary file 2 [file Table1.xlsx]

## Sheet: DEGs list
List of differential expression genes (DEGs) detected in CD4+ T cells from Control and cKO mice, using DESeq2 software in R. The significant DEGs are highlighted in green, which follow the criteria described in material and method part. Name, symbol and genename identified the gene name using UNIPROT and Ensembl nomenclature. The baseMean, CTRL_Average and cKO_Average describe the mean normalized…
Name	baseMean	Control_Average	cKO_Average	log2FoldChange	padj	symbol	genename
ENSMUSG00000026700	908.321	90.8706	1725.77	4.23089	6.64613e-91	Tnfsf4	tumor necrosis factor (ligand) superfamily, member 4
ENSMUSG00000041801	3543.03	588.987	6497.06	3.44437	1.85694e-84	Phlda3	pleckstrin homology like domain, family A, member 3
ENSMUSG00000023067	965.464	89.4561	1841.47	4.32533	6.18758e-60	Cdkn1a	cyclin-dependent kinase inhibitor 1A (P21)
ENSMUSG00000068744	518.368	83.9441	952.793	3.47598	1.74797e-58	Psrc1	proline/serine-rich coiled-coil 1
ENSMUSG00000016526	288.114	24.4787	551.749	4.4734	1.99409e-52	Dyrk3	dual-specificity tyrosine-(Y)-phosphorylation regulated kinase 3
ENSMUSG00000040265	478.033	58.5475	897.519	3.90756	2.99697e-50	Dnm3	dynamin 3
ENSMUSG00000028005	656.118	213.076	1099.16	2.34493	4.47698e-40	Gucy1b1	guanylate cyclase 1, soluble, beta 1
ENSMUSG00000073102	987.911	233.887	1741.94	2.85987	1.02171e-35	Drc1	dynein regulatory complex subunit 1
ENSMUSG00000015748	6480.95	3125.23	9836.67	1.63269	7.10593e-32	Prpf3	pre-mRNA processing factor 3
ENSMUSG00000075122	580.314	221.852	938.776	2.05176	3.08835e-30	Cd80	CD80 antigen
ENSMUSG00000042502	1722.29	2612.59	831.984	-1.62778	2.30949e-28	Cd2bp2	CD2 antigen (cytoplasmic tail) binding protein 2
ENSMUSG00000010554	7446.89	4247.83	10645.9	1.30311	1.06814e-24	Mettl16	methyltransferase like 16
ENSMUSG00000028362	10338.7	5625.99	15051.4	1.39663	6.94118e-24	Tnfsf8	tumor necrosis factor (ligand) superfamily, member 8
ENSMUSG00000021701	596.447	296.772	896.122	1.56435	4.08849e-23	Plk2	polo like kinase 2
ENSMUSG00000004044	397.336	101.902	692.77	2.70841	4.43726e-23	Cavin1	caveolae associated 1
ENSMUSG00000006014	768.874	1203.28	334.469	-1.81536	8.16539e-23	Prg4	proteoglycan 4 (megakaryocyte stimulating factor, articular superficial zone protein)
ENSMUSG00000003873	10362.5	6387.18	14337.8	1.14559	1.02875e-22	Bax	BCL2-associated X protein
ENSMUSG00000079071	3437.34	5216.02	1658.66	-1.62051	5.39284e-21	Gm14085	predicted gene 14085
ENSMUSG00000017607	312.886	70.1722	555.6	2.9183	5.49155e-20	Tns4	tensin 4
ENSMUSG00000021185	5350.87	2539.21	8162.52	1.64869	1.1362e-19	Dglucy	D-glutamate cyclase
ENSMUSG00000033577	4085.55	2450.25	5720.86	1.19748	2.35664e-18	Myo6	myosin VI
ENSMUSG00000006345	1603.19	684.257	2522.11	1.83452	2.35493e-16	Ggt1	gamma-glutamyltransferase 1
ENSMUSG00000027663	1631.78	795.833	2467.72	1.59037	3.78883e-16	Zmat3	zinc finger matrin type 3
ENSMUSG00000001025	6848.69	3906.59	9790.79	1.28703	6.22364e-14	S100a6	S100 calcium binding protein A6 (calcyclin)
ENSMUSG00000021214	128.751	33.5182	223.984	2.65025	7.77656e-14	Akr1c18	aldo-keto reductase family 1, member C18
ENSMUSG00000003660	28956.3	16936.9	40975.8	1.23321	2.99122e-13	Snrnp200	small nuclear ribonucleoprotein 200 (U5)
ENSMUSG00000019312	372.886	212.628	533.144	1.2878	6.21592e-13	Grb7	growth factor receptor bound protein 7
ENSMUSG00000095687	177.926	270.774	85.0784	-1.62113	6.21592e-13	Rnaset2a	ribonuclease T2A
ENSMUSG00000029389	2972.51	1853.38	4091.63	1.10713	9.78251e-13	Ddx55	DEAD (Asp-Glu-Ala-Asp) box polypeptide 55
ENSMUSG00000054612	1492.42	769.572	2215.26	1.47378	3.45274e-12	Mgmt	O-6-methylguanine-DNA methyltransferase
ENSMUSG00000028108	18823.3	12227.4	25419.1	1.02109	5.36316e-12	Ecm1	extracellular matrix protein 1
ENSMUSG00000026249	529.026	196.741	861.311	2.04964	5.87131e-11	Serpine2	serine (or cysteine) peptidase inhibitor, clade E, member 2
ENSMUSG00000026814	142.319	65.5313	219.107	1.68315	5.99889e-11	Eng	endoglin
ENSMUSG00000053897	823.257	1107.46	539.054	-0.997231	1.05907e-09	Slc39a8	solute carrier family 39 (metal ion transporter), member 8
ENSMUSG00000051359	220.525	127.479	313.57	1.24059	1.74933e-09	Ncald	neurocalcin delta
ENSMUSG00000040680	562.032	375.652	748.412	0.950625	1.3234e-08	Kremen2	kringle containing transmembrane protein 2
ENSMUSG00000064363	43455	53381.8	33528.2	-0.644558	2.28248e-08	ND4	NADH dehydrogenase subunit 4
ENSMUSG00000019590	160.48	79.7983	241.162	1.51316	3.00146e-08	Cyb561	cytochrome b-561
ENSMUSG00000033910	849.738	409.863	1289.61	1.5703	3.05118e-08	Gucy1a1	guanylate cyclase 1, soluble, alpha 1
ENSMUSG00000040264	417.64	701.126	134.155	-2.26973	3.45586e-08	Gbp2b	guanylate binding protein 2b
ENSMUSG00000030217	644.31	893.909	394.71	-1.12295	4.43787e-08	Art4	ADP-ribosyltransferase 4
ENSMUSG00000027452	6724.52	8805.65	4643.38	-0.88193	4.54642e-08	Acss1	acyl-CoA synthetase short-chain family member 1
ENSMUSG00000021262	30328.6	37762	22895.3	-0.692057	5.01143e-08	Evl	Ena-vasodilator stimulated phosphoprotein
ENSMUSG00000021668	2138.3	1457.22	2819.37	0.90622	5.20486e-08	Polk	polymerase (DNA directed), kappa
ENSMUSG00000073633	346.948	186.449	507.447	1.3761	5.93079e-08	Fbxo36	F-box protein 36
ENSMUSG00000034792	2029.56	1167.94	2891.17	1.2418	5.93079e-08	Gna15	guanine nucleotide binding protein, alpha 15
ENSMUSG00000021373	479.096	303.133	655.06	1.05791	7.28532e-08	Cap2	CAP, adenylate cyclase-associated protein, 2 (yeast)
ENSMUSG00000021453	1450.18	840.876	2059.49	1.22565	7.96048e-08	Gadd45g	growth arrest and DNA-damage-inducible 45 gamma
ENSMUSG00000066363	2187.1	1031.45	3342.74	1.60731	8.03546e-08	Serpina3f	serine (or cysteine) peptidase inhibitor, clade A, member 3F
ENSMUSG00000067149	1909.11	1259.73	2558.48	0.971691	8.48118e-08	Jchain	immunoglobulin joining chain
ENSMUSG00000017493	24421.6	15685	33158.2	1.02515	8.48118e-08	Igfbp4	insulin-like growth factor binding protein 4
ENSMUSG00000042492	611.166	885.365	336.966	-1.32144	1.14093e-07	Tbc1d10b	TBC1 domain family, member 10b
ENSMUSG00000097290	1094.17	1394.03	794.302	-0.770884	1.55859e-07	1300002E11Rik	RIKEN cDNA 1300002E11 gene
ENSMUSG00000027583	1057.33	703.006	1411.65	0.952599	1.56974e-07	Zbtb46	zinc finger and BTB domain containing 46
ENSMUSG00000032231	7573.59	4934.94	10212.2	0.99433	1.62007e-07	Anxa2	annexin A2
ENSMUSG00000025035	1681.41	1188.77	2174.05	0.825891	1.87421e-07	Arl3	ADP-ribosylation factor-like 3
ENSMUSG00000094724	300.245	401.685	198.805	-0.962066	1.96448e-07	Rnaset2b	ribonuclease T2B
ENSMUSG00000050272	341.742	164.286	519.198	1.56622	2.46085e-07	Dscam	DS cell adhesion molecule
ENSMUSG00000002289	363.645	483.893	243.396	-0.938306	2.46085e-07	Angptl4	angiopoietin-like 4
ENSMUSG00000031504	1082.26	756.331	1408.19	0.849601	3.29907e-07	Rab20	RAB20, member RAS oncogene family
ENSMUSG00000020850	21231.9	13441.8	29022.1	1.04807	3.65635e-07	Prpf8	pre-mRNA processing factor 8
ENSMUSG00000024033	86.5177	41.4082	131.627	1.58103	3.83676e-07	Rsph1	radial spoke head 1 homolog (Chlamydomonas)
ENSMUSG00000064345	13222.1	16336.8	10107.4	-0.65759	3.9078e-07	ND2	NADH dehydrogenase subunit 2
ENSMUSG00000061859	4510.91	6002.15	3019.67	-0.935543	3.96463e-07	Patj	PATJ, crumbs cell polarity complex component
ENSMUSG00000030917	400.671	207.833	593.509	1.42339	4.36176e-07	Tmem159	transmembrane protein 159
ENSMUSG00000027238	266.115	114.308	417.923	1.76347	5.17293e-07	Frmd5	FERM domain containing 5
ENSMUSG00000041264	8920.86	6572.85	11268.9	0.735029	6.96512e-07	Uspl1	ubiquitin specific peptidase like 1
ENSMUSG00000028480	12156.3	7934.73	16377.9	0.985504	7.17062e-07	Glipr2	GLI pathogenesis-related 2
ENSMUSG00000057130	4965.81	3529.84	6401.77	0.810152	1.00418e-06	Txnl4a	thioredoxin-like 4A
ENSMUSG00000022074	511.372	327.041	695.702	1.02338	1.14287e-06	Tnfrsf10b	tumor necrosis factor receptor superfamily, member 10b
ENSMUSG00000040061	5054.12	6337.43	3770.8	-0.707179	1.31554e-06	Plcb2	phospholipase C, beta 2
ENSMUSG00000020326	21397.2	15981.2	26813.2	0.704745	1.32447e-06	Ccng1	cyclin G1
ENSMUSG00000048458	456.893	278.268	635.517	1.1166	1.56035e-06	Inka2	inka box actin regulator 2
ENSMUSG00000064356	41946.4	50704.5	33188.3	-0.581957	1.56035e-06	ATP8	ATP synthase F0 subunit 8
ENSMUSG00000097145	123.205	64.1302	182.28	1.41992	1.89667e-06	9230114K14Rik	RIKEN cDNA 9230114K14 gene
ENSMUSG00000030641	563.115	390.872	735.358	0.851847	2.19331e-06	Ddias	DNA damage-induced apoptosis suppressor
ENSMUSG00000065947	5935.82	7455.23	4416.42	-0.711408	2.74189e-06	ND4L	NADH dehydrogenase subunit 4L
ENSMUSG00000039377	783.994	362.961	1205.03	1.61643	3.20611e-06	Hlx	H2.0-like homeobox
ENSMUSG00000058672	1264.36	1704.6	824.131	-0.981297	3.89546e-06	Tubb2a	tubulin, beta 2A class IIA
ENSMUSG00000060550	14794.5	18636	10952.9	-0.720525	4.6072e-06	H2-Q7	histocompatibility 2, Q region locus 7
ENSMUSG00000023236	317.606	451.838	183.374	-1.21247	4.73402e-06	Scg5	secretogranin V
ENSMUSG00000029101	1615.78	802.293	2429.26	1.48992	4.79703e-06	Rgs12	regulator of G-protein signaling 12
ENSMUSG00000019539	1125.87	656.549	1595.2	1.19647	4.83689e-06	Rcn3	reticulocalbin 3, EF-hand calcium binding domain
ENSMUSG00000064357	211160	255996	166324	-0.571994	5.13418e-06	ATP6	ATP synthase F0 subunit 6
ENSMUSG00000037071	637.651	902.875	372.428	-1.193	5.2889e-06	Scd1	stearoyl-Coenzyme A desaturase 1
ENSMUSG00000087651	133.778	69.3974	198.158	1.40356	6.01676e-06	1500009L16Rik	RIKEN cDNA 1500009L16 gene
ENSMUSG00000020131	277.62	368.285	186.955	-0.914375	6.5359e-06	Pcsk4	proprotein convertase subtilisin/kexin type 4
ENSMUSG00000064341	35272.6	44572.2	25973	-0.730134	6.5359e-06	ND1	NADH dehydrogenase subunit 1
ENSMUSG00000027978	293.679	484.299	103.06	-2.07349	7.69271e-06	Prss12	protease, serine 12 neurotrypsin (motopsin)
ENSMUSG00000051451	854.889	603.509	1106.27	0.815651	7.80488e-06	Crebzf	CREB/ATF bZIP transcription factor
ENSMUSG00000006356	1024.74	540.09	1509.4	1.37794	8.08415e-06	Crip2	cysteine rich protein 2
ENSMUSG00000031134	3980.58	5030.25	2930.91	-0.728594	8.1543e-06	Rbmx	RNA binding motif protein, X chromosome
ENSMUSG00000031538	277.384	154.497	400.272	1.27715	8.16026e-06	Plat	plasminogen activator, tissue
ENSMUSG00000024778	4855.41	3732.4	5978.41	0.638342	9.10945e-06	Fas	Fas (TNF receptor superfamily member 6)
ENSMUSG00000062524	185.152	98.3274	271.976	1.36503	9.19628e-06	Ncr1	natural cytotoxicity triggering receptor 1
ENSMUSG00000091705	290.937	422.157	159.717	-1.3061	1.03592e-05	H2-Q2	histocompatibility 2, Q region locus 2
ENSMUSG00000021779	1033.2	707.257	1359.14	0.876961	1.05652e-05	Thrb	thyroid hormone receptor beta
ENSMUSG00000022803	153.029	82.5153	223.544	1.32447	1.35809e-05	Popdc2	popeye domain containing 2
ENSMUSG00000049555	1919.52	2634.46	1204.58	-1.04967	1.4829e-05	Tmie	transmembrane inner ear
ENSMUSG00000027276	128.809	65.357	192.262	1.44163	2.08997e-05	Jag1	jagged 1
ENSMUSG00000032053	559.173	769.751	348.595	-1.0596	2.7982e-05	Pou2af1	POU domain, class 2, associating factor 1
ENSMUSG00000041440	183.207	254.944	111.469	-1.1024	2.81548e-05	Gk5	glycerol kinase 5 (putative)
ENSMUSG00000068220	12570.3	9083.84	16056.7	0.761835	2.87221e-05	Lgals1	lectin, galactose binding, soluble 1
ENSMUSG00000064351	189517	226696	152339	-0.551389	3.00998e-05	COX1	cytochrome c oxidase subunit I
ENSMUSG00000005699	601.778	443.388	760.167	0.722202	3.19271e-05	Pard6a	par-6 family cell polarity regulator alpha
ENSMUSG00000027111	6001.98	7295.64	4708.32	-0.588323	3.37659e-05	Itga6	integrin alpha 6
ENSMUSG00000097039	702.026	478.243	925.81	0.880675	3.517e-05	Pvt1	Pvt1 oncogene
ENSMUSG00000041481	2776.37	1623.86	3928.88	1.17499	3.83291e-05	Serpina3g	serine (or cysteine) peptidase inhibitor, clade A, member 3G
ENSMUSG00000039096	263.895	355.906	171.883	-0.967851	4.50751e-05	Rsad1	radical S-adenosyl methionine domain containing 1
ENSMUSG00000023044	411.863	534.893	288.833	-0.819908	4.60117e-05	Csad	cysteine sulfinic acid decarboxylase
ENSMUSG00000028859	165.854	75.7446	255.964	1.60612	5.38969e-05	Csf3r	colony stimulating factor 3 receptor (granulocyte)
ENSMUSG00000062031	870.937	1209.06	532.814	-1.08575	5.55479e-05	Pgghg	protein glucosylgalactosylhydroxylysine glucosidase
ENSMUSG00000021360	427.512	224.136	630.888	1.36827	5.58383e-05	Gcnt2	glucosaminyl (N-acetyl) transferase 2, I-branching enzyme
ENSMUSG00000025330	115.88	173.94	57.8206	-1.46075	5.87636e-05	Padi4	peptidyl arginine deiminase, type IV
ENSMUSG00000112023	434.115	160.605	707.626	1.95466	5.92813e-05	Lilr4b	leukocyte immunoglobulin-like receptor, subfamily B, member 4B
ENSMUSG00000075702	231.255	127.131	335.379	1.27612	7.22437e-05	Selenom	selenoprotein M
ENSMUSG00000028945	12444.4	9912.89	14975.9	0.557289	7.66927e-05	Rheb	Ras homolog enriched in brain
ENSMUSG00000004085	104.923	38.183	171.664	1.98035	7.70535e-05	Map3k20	mitogen-activated protein kinase kinase kinase 20
ENSMUSG00000000811	279.308	378.399	180.216	-0.983946	7.70535e-05	Txnrd3	thioredoxin reductase 3
ENSMUSG00000029763	4288.08	3199.14	5377.02	0.690102	8.15718e-05	Exoc4	exocyst complex component 4
ENSMUSG00000059482	1684.24	1219.02	2149.45	0.75174	8.996e-05	2610301B20Rik	RIKEN cDNA 2610301B20 gene
ENSMUSG00000096210	16172.8	12199.7	20145.9	0.666392	0.000121502	H1f0	H1 histone family, member 0
ENSMUSG00000020359	1281.83	1637.53	926.134	-0.753998	0.000127517	Phykpl	5-phosphohydroxy-L-lysine phospholyase
ENSMUSG00000024521	4503.37	2144.06	6862.69	1.52532	0.000131685	Pmaip1	phorbol-12-myristate-13-acetate-induced protein 1
ENSMUSG00000024966	15289.8	10888	19691.6	0.782955	0.000131685	Stip1	stress-induced phosphoprotein 1
ENSMUSG00000110902	117.902	65.5638	170.24	1.24923	0.000133343	Gm33104	predicted gene, 33104
ENSMUSG00000037318	13901.4	16800.6	11002.2	-0.558658	0.000137568	Traf3ip3	TRAF3 interacting protein 3
ENSMUSG00000068740	104.831	158.36	51.3021	-1.48486	0.000140428	Celsr2	cadherin, EGF LAG seven-pass G-type receptor 2
ENSMUSG00000031467	2056.55	1648.82	2464.28	0.534546	0.000141251	Agpat5	1-acylglycerol-3-phosphate O-acyltransferase 5 (lysophosphatidic acid acyltransferase, epsilon)
ENSMUSG00000024251	8336.79	10421	6252.62	-0.675608	0.000175745	Thada	thyroid adenoma associated
ENSMUSG00000020644	25260.7	19513	31008.4	0.613031	0.000183453	Id2	inhibitor of DNA binding 2
ENSMUSG00000061972	102.471	152.288	52.653	-1.38306	0.000185398	Olfr99	olfactory receptor 99
ENSMUSG00000072704	3896.87	3028.3	4765.45	0.600043	0.000185678	Smim10l1	small integral membrane protein 10 like 1
ENSMUSG00000035399	14516.5	11665	17368	0.536174	0.000190832	Oser1	oxidative stress responsive serine rich 1
ENSMUSG00000052675	194.557	109.151	279.963	1.23789	0.000191243	Zfp112	zinc finger protein 112
ENSMUSG00000024235	1481.34	1014.9	1947.77	0.856738	0.000196457	Map3k8	mitogen-activated protein kinase kinase kinase 8
ENSMUSG00000032715	571.94	743.87	400.01	-0.814541	0.000212546	Trib3	tribbles pseudokinase 3
ENSMUSG00000053536	11633.5	9160.06	14106.8	0.571484	0.00021605	Cstf2t	cleavage stimulation factor, 3' pre-RNA subunit 2, tau
ENSMUSG00000030167	1601.39	1013.45	2189.33	1.00703	0.000235532	Klrc1	killer cell lectin-like receptor subfamily C, member 1
ENSMUSG00000045573	4648.77	1874.14	7423.4	1.78148	0.000247534	Penk	preproenkephalin
ENSMUSG00000022722	158.019	98.5055	217.533	1.03094	0.000274026	Arl6	ADP-ribosylation factor-like 6
ENSMUSG00000080717	862.424	654.47	1070.38	0.647336	0.000292567	B230307C23Rik	RIKEN cDNA B230307C23 gene
ENSMUSG00000025077	936.631	710.703	1162.56	0.645736	0.000329624	Dclre1a	DNA cross-link repair 1A
ENSMUSG00000000617	71.7913	112.934	30.6483	-1.69031	0.000376527	Grm6	glutamate receptor, metabotropic 6
ENSMUSG00000047022	390.741	254.668	526.814	0.948894	0.00037906	Mipol1	mirror-image polydactyly 1
ENSMUSG00000030872	586.581	843.425	329.738	-1.2197	0.000392576	Gga2	golgi associated, gamma adaptin ear containing, ARF binding protein 2
ENSMUSG00000030149	2091.81	1380.85	2802.77	0.920949	0.000399694	Klrk1	killer cell lectin-like receptor subfamily K, member 1
ENSMUSG00000059146	1164.05	1434.62	893.467	-0.621302	0.000403843	Ntrk3	neurotrophic tyrosine kinase, receptor, type 3
ENSMUSG00000049036	82.2982	43.368	121.228	1.32202	0.000412708	Tmem121	transmembrane protein 121
ENSMUSG00000015437	830.046	474.009	1186.08	1.18697	0.000439453	Gzmb	granzyme B
ENSMUSG00000025877	90.4992	53.3775	127.621	1.13098	0.000448133	Hk3	hexokinase 3
ENSMUSG00000018995	1412.89	1687.29	1138.5	-0.515846	0.00045622	Nars2	asparaginyl-tRNA synthetase 2 (mitochondrial)(putative)
ENSMUSG00000064367	19844.5	23807.4	15881.6	-0.533535	0.000468059	ND5	NADH dehydrogenase subunit 5
ENSMUSG00000020284	614.737	471.985	757.489	0.618933	0.000481542	1810043G02Rik	RIKEN cDNA 1810043G02 gene
ENSMUSG00000055862	1763.61	2193.8	1333.41	-0.651289	0.000484927	Izumo4	IZUMO family member 4
ENSMUSG00000016382	364.932	254.891	474.973	0.806575	0.000546987	Pls3	plastin 3 (T-isoform)
ENSMUSG00000015932	1404.76	971.049	1838.47	0.827277	0.000570797	Dstn	destrin
ENSMUSG00000055413	2542.57	3238.38	1846.76	-0.731867	0.000572862	H2-Q5	histocompatibility 2, Q region locus 5
ENSMUSG00000004988	135.452	47.1335	223.771	2.00206	0.000575539	Fxyd4	FXYD domain-containing ion transport regulator 4
ENSMUSG00000021079	657.491	810.587	504.396	-0.620358	0.000575539	Timm9	translocase of inner mitochondrial membrane 9
ENSMUSG00000020422	400.206	223.417	576.994	1.22188	0.000614593	Tns3	tensin 3
ENSMUSG00000054099	791.768	1014.79	568.747	-0.751651	0.000658209	Slc25a40	solute carrier family 25, member 40
ENSMUSG00000018930	189.232	92.1409	286.324	1.45265	0.000658209	Ccl4	chemokine (C-C motif) ligand 4
ENSMUSG00000024891	213.04	275.935	150.144	-0.792121	0.000658209	Slc29a2	solute carrier family 29 (nucleoside transporters), member 2
ENSMUSG00000030724	662.264	917.279	407.25	-1.04938	0.000668609	Cd19	CD19 antigen
ENSMUSG00000005672	3246.47	1564.23	4928.71	1.47529	0.000686787	Kit	KIT proto-oncogene receptor tyrosine kinase
ENSMUSG00000028893	1469.14	965.925	1972.36	0.920936	0.000691988	Sesn2	sestrin 2
ENSMUSG00000046807	550.783	285.306	816.26	1.34983	0.000691988	Lrrc75b	leucine rich repeat containing 75B
ENSMUSG00000030720	1792.51	2241.89	1343.13	-0.666846	0.000695893	Cln3	ceroid lipofuscinosis, neuronal 3, juvenile (Batten, Spielmeyer-Vogt disease)
ENSMUSG00000070576	248.135	136.476	359.794	1.24622	0.000705592	Mn1	meningioma 1
ENSMUSG00000031633	18483.8	14415.3	22552.3	0.582843	0.000718265	Slc25a4	solute carrier family 25 (mitochondrial carrier, adenine nucleotide translocator), member 4
ENSMUSG00000029094	3099.97	3872.01	2327.93	-0.66022	0.000718357	Afap1	actin filament associated protein 1
ENSMUSG00000015133	897.678	533.425	1261.93	1.10637	0.000731086	Lrrk1	leucine-rich repeat kinase 1
ENSMUSG00000062585	1943.41	2301.98	1584.85	-0.491015	0.000737358	Cnr2	cannabinoid receptor 2 (macrophage)
ENSMUSG00000024799	284.189	371.448	196.931	-0.818577	0.000737358	Vps51	VPS51 GARP complex subunit
ENSMUSG00000036672	1554.32	1848.5	1260.15	-0.501824	0.00074442	Cenpt	centromere protein T
ENSMUSG00000052736	334.758	227.457	442.059	0.855784	0.000761696	Klrc2	killer cell lectin-like receptor subfamily C, member 2
ENSMUSG00000030553	92.3245	134.289	50.3595	-1.25804	0.000768414	Pgpep1l	pyroglutamyl-peptidase I-like
ENSMUSG00000008136	121.871	71.5453	172.196	1.12012	0.000774464	Fhl2	four and a half LIM domains 2
ENSMUSG00000045232	4739.67	2274.26	7205.08	1.47483	0.000827583	Rln3	relaxin 3
ENSMUSG00000029130	193.276	257.481	129.071	-0.889147	0.000861673	Rnf32	ring finger protein 32
ENSMUSG00000039148	3331.61	2705.25	3957.96	0.498275	0.000861673	Sart1	squamous cell carcinoma antigen recognized by T cells 1
ENSMUSG00000025357	35134.8	42248	28021.7	-0.536304	0.00088051	Dgka	diacylglycerol kinase, alpha
ENSMUSG00000014030	239.485	341.458	137.512	-1.16555	0.000898138	Pax5	paired box 5
ENSMUSG00000026872	409.17	252.046	566.294	1.03592	0.000947723	Zeb2	zinc finger E-box binding homeobox 2
ENSMUSG00000028937	4423.57	3050.44	5796.69	0.82379	0.000947723	Acot7	acyl-CoA thioesterase 7
ENSMUSG00000026749	390.291	276.861	503.722	0.773479	0.000948061	Nek6	NIMA (never in mitosis gene a)-related expressed kinase 6
ENSMUSG00000030792	429.486	292.261	566.711	0.8481	0.00100893	Dkkl1	dickkopf-like 1
ENSMUSG00000078907	85.1548	127.176	43.1337	-1.37623	0.00104134	Fam186b	family with sequence similarity 186, member B
ENSMUSG00000064370	317002	371824	262179	-0.458169	0.00106049	CYTB	cytochrome b
ENSMUSG00000097318	286.394	386.975	185.812	-0.939702	0.00107246	1700007L15Rik	RIKEN cDNA 1700007L15 gene
ENSMUSG00000032763	4885.91	5682.08	4089.75	-0.429991	0.00111066	Ilvbl	ilvB (bacterial acetolactate synthase)-like
ENSMUSG00000032640	1481.25	1092.51	1870	0.691839	0.00111568	Chsy1	chondroitin sulfate synthase 1
ENSMUSG00000024962	82.6197	113.519	51.7207	-1.00721	0.00112503	Vegfb	vascular endothelial growth factor B
ENSMUSG00000059430	525.301	292.3	758.303	1.21316	0.00113702	Actg2	actin, gamma 2, smooth muscle, enteric
ENSMUSG00000034842	213.059	295.425	130.693	-1.0424	0.00114636	Art3	ADP-ribosyltransferase 3
ENSMUSG00000055632	104.946	59.4579	150.434	1.1882	0.00122513	Hmcn2	hemicentin 2
ENSMUSG00000036678	3003.35	2403.18	3603.52	0.526525	0.00122513	Aaas	achalasia, adrenocortical insufficiency, alacrimia
ENSMUSG00000024909	109.416	67.3307	151.501	1.03402	0.00122513	Efemp2	epidermal growth factor-containing fibulin-like extracellular matrix protein 2
ENSMUSG00000022385	407.899	258.831	556.967	0.976109	0.00123638	Gtse1	G two S phase expressed protein 1
ENSMUSG00000024659	1153.36	813.818	1492.91	0.776557	0.00125032	Anxa1	annexin A1
ENSMUSG00000040532	1172.43	1403.12	941.737	-0.520446	0.00134599	Abhd11	abhydrolase domain containing 11
ENSMUSG00000047180	5301.67	6406.96	4196.37	-0.548559	0.00137017	Neurl3	neuralized E3 ubiquitin protein ligase 3
ENSMUSG00000050174	525.931	655.788	396.074	-0.6477	0.00140015	Nudt6	nudix (nucleoside diphosphate linked moiety X)-type motif 6
ENSMUSG00000021338	695.645	394.322	996.969	1.1761	0.00143945	Carmil1	capping protein regulator and myosin 1 linker 1
ENSMUSG00000002565	228.834	95.7678	361.9	1.67533	0.00157278	Scin	scinderin
ENSMUSG00000028954	9523.88	7816.94	11230.8	0.476877	0.00158699	Nub1	negative regulator of ubiquitin-like proteins 1
ENSMUSG00000004612	14247.3	9408.79	19085.9	0.900034	0.00158699	Nkg7	natural killer cell group 7 sequence
ENSMUSG00000039450	532.794	345.182	720.406	0.93339	0.00159199	Dcxr	dicarbonyl L-xylulose reductase
ENSMUSG00000045136	709.237	921.114	497.36	-0.786437	0.00159199	Tubb2b	tubulin, beta 2B class IIB
ENSMUSG00000061143	302.189	389.082	215.295	-0.757221	0.00160962	Maml3	mastermind like transcriptional coactivator 3
ENSMUSG00000050335	1561.36	930.257	2192.45	1.08444	0.00169209	Lgals3	lectin, galactose binding, soluble 3
ENSMUSG00000048787	1121.99	826.337	1417.64	0.689686	0.00169504	Dcun1d3	DCN1, defective in cullin neddylation 1, domain containing 3 (S. cerevisiae)
ENSMUSG00000020388	5943.1	4033.45	7852.75	0.847313	0.00169504	Pdlim4	PDZ and LIM domain 4
ENSMUSG00000100658	72.8124	104.521	41.1034	-1.1732	0.00178387	F730311O21Rik	RIKEN cDNA F730311O21 gene
ENSMUSG00000023186	3319.78	2308.05	4331.51	0.797674	0.00182632	Vwa5a	von Willebrand factor A domain containing 5A
ENSMUSG00000112148	183.203	76.7761	289.63	1.66717	0.00184755	Lilrb4a	leukocyte immunoglobulin-like receptor, subfamily B, member 4A
ENSMUSG00000006463	670.799	807.468	534.13	-0.533824	0.00184755	Zdhhc24	zinc finger, DHHC domain containing 24
ENSMUSG00000043542	100.419	55.9914	144.846	1.1923	0.00191683	Zc2hc1a	zinc finger, C2HC-type containing 1A
ENSMUSG00000029469	268.502	199.643	337.362	0.669687	0.00191804	Ift81	intraflagellar transport 81
ENSMUSG00000032554	1353.52	771.125	1935.92	1.16101	0.00191804	Trf	transferrin
ENSMUSG00000049044	1256.87	1676.79	836.943	-0.880612	0.00202301	Rapgef4	Rap guanine nucleotide exchange factor (GEF) 4
ENSMUSG00000056529	1173.51	527.497	1819.52	1.55163	0.00216505	Ptafr	platelet-activating factor receptor
ENSMUSG00000064373	17563.3	21824.8	13301.7	-0.63312	0.00216528	Selenop	selenoprotein P
ENSMUSG00000020009	27763.7	21167.1	34360.2	0.618826	0.00221879	Ifngr1	interferon gamma receptor 1
ENSMUSG00000046410	100.733	58.7613	142.704	1.11058	0.00224825	Kcnk6	potassium inwardly-rectifying channel, subfamily K, member 6
ENSMUSG00000027300	2071.63	1574.87	2568.38	0.62434	0.00230645	Ubox5	U box domain containing 5
ENSMUSG00000040557	430.23	596.441	264.019	-1.02541	0.00230645	Mettl27	methyltransferase like 27
ENSMUSG00000039242	3433.67	4044.37	2822.96	-0.465533	0.00230645	B3galnt2	UDP-GalNAc:betaGlcNAc beta 1,3-galactosaminyltransferase, polypeptide 2
ENSMUSG00000063952	426.625	526.772	326.477	-0.611579	0.0023394	Brpf3	bromodomain and PHD finger containing, 3
ENSMUSG00000039831	931.59	1189.29	673.888	-0.721093	0.00235676	Arhgap29	Rho GTPase activating protein 29
ENSMUSG00000010057	2796.97	2229.6	3364.35	0.52898	0.00235676	Nprl2	NPR2 like, GATOR1 complex subunit
ENSMUSG00000006736	4579.42	3268.05	5890.79	0.745602	0.00237796	Tspan31	tetraspanin 31
ENSMUSG00000046862	8131.92	6828.81	9435.02	0.419922	0.00246402	Pramef8	PRAME family member 8
ENSMUSG00000057469	198.584	251.622	145.545	-0.695222	0.0024723	E2f6	E2F transcription factor 6
ENSMUSG00000032012	160.488	100.319	220.657	0.986972	0.00248124	Nectin1	nectin cell adhesion molecule 1
ENSMUSG00000030505	6228.05	7325.69	5130.41	-0.460612	0.00249318	Prmt3	protein arginine N-methyltransferase 3
ENSMUSG00000026638	2510.21	3202.53	1817.89	-0.717911	0.00250675	Irf6	interferon regulatory factor 6
ENSMUSG00000009905	2904.15	3400.31	2408	-0.446697	0.00250709	Kdsr	3-ketodihydrosphingosine reductase
ENSMUSG00000028461	2109.76	2544.12	1675.41	-0.53651	0.00250709	Ccdc107	coiled-coil domain containing 107
ENSMUSG00000032540	1498.56	1222.66	1774.47	0.479111	0.00260606	Abhd5	abhydrolase domain containing 5
ENSMUSG00000020978	8254.92	6281.49	10228.3	0.619953	0.00268708	Klhdc2	kelch domain containing 2
ENSMUSG00000025888	3737.28	2486.03	4988.52	0.874728	0.00273194	Casp1	caspase 1
ENSMUSG00000037605	227.935	85.3334	370.537	1.82739	0.0027639	Adgrl3	adhesion G protein-coupled receptor L3
ENSMUSG00000056737	25716.6	17691.8	33741.4	0.811255	0.00299685	Capg	capping protein (actin filament), gelsolin-like
ENSMUSG00000069727	251.718	167.956	335.48	0.865675	0.00310459	Zfp975	zinc finger protein 975
ENSMUSG00000073409	8112.25	10082.4	6142.07	-0.6288	0.00310459	H2-Q6	histocompatibility 2, Q region locus 6
ENSMUSG00000027778	7325.93	9066.09	5585.77	-0.61491	0.00314644	Ift80	intraflagellar transport 80
ENSMUSG00000085776	92.7204	130.817	54.6235	-1.08623	0.00318207	5430402O13Rik	RIKEN cDNA 5430402O13 gene
ENSMUSG00000061740	275.555	368.584	182.526	-0.879167	0.00318207	Cyp2d22	cytochrome P450, family 2, subfamily d, polypeptide 22
ENSMUSG00000030114	2738.67	1494.56	3982.79	1.21882	0.00319077	Klrg1	killer cell lectin-like receptor subfamily G, member 1
ENSMUSG00000032449	9226.67	7508.8	10944.5	0.482806	0.00323573	Slc25a36	solute carrier family 25, member 36
ENSMUSG00000020744	4272.81	3554.37	4991.25	0.437228	0.00324074	Slc25a19	solute carrier family 25 (mitochondrial thiamine pyrophosphate carrier), member 19
ENSMUSG00000047246	120.512	164.022	77.0013	-0.942276	0.00331834	Hist1h2be	histone cluster 1, H2be
ENSMUSG00000036853	273.294	369.865	176.724	-0.9241	0.00332337	Mcoln3	mucolipin 3
ENSMUSG00000029875	234.49	80.4883	388.491	1.94295	0.00332742	Ccdc184	coiled-coil domain containing 184
ENSMUSG00000066026	2656.03	1570.6	3741.46	1.07984	0.00338359	Dhrs3	dehydrogenase/reductase (SDR family) member 3
ENSMUSG00000043932	513.707	233.951	793.462	1.51264	0.00338359	Klri2	killer cell lectin-like receptor family I member 2
ENSMUSG00000057093	196.894	249.887	143.901	-0.69489	0.00338359	Zfp607b	zinc finger protein 607B
ENSMUSG00000002781	1266.08	1486.34	1045.82	-0.451701	0.00338359	Tmem143	transmembrane protein 143
ENSMUSG00000043953	1097.96	696.276	1499.64	0.95609	0.00338359	Ccrl2	chemokine (C-C motif) receptor-like 2
ENSMUSG00000027901	9487.91	11379.3	7596.54	-0.518484	0.00338631	Dennd2d	DENN/MADD domain containing 2D
ENSMUSG00000074794	2536.39	3333.38	1739.4	-0.814479	0.00353888	Arrdc3	arrestin domain containing 3
ENSMUSG00000029036	5018.08	5824.18	4211.99	-0.418125	0.00354043	Atad3a	ATPase family, AAA domain containing 3A
ENSMUSG00000035521	2391.07	2835.92	1946.21	-0.481688	0.00354043	Gnptg	N-acetylglucosamine-1-phosphotransferase, gamma subunit
ENSMUSG00000031671	1324.98	1626.36	1023.6	-0.586758	0.00356052	Setd6	SET domain containing 6
ENSMUSG00000085156	864.254	622.125	1106.38	0.723709	0.00356052	Snhg15	small nucleolar RNA host gene 15
ENSMUSG00000020702	106.12	52.0766	160.164	1.38238	0.00359304	Ccl1	chemokine (C-C motif) ligand 1
ENSMUSG00000004996	2910.51	3528.06	2292.97	-0.551197	0.00369645	Mri1	methylthioribose-1-phosphate isomerase 1
ENSMUSG00000035042	15370.3	9874.8	20865.8	0.928853	0.00375412	Ccl5	chemokine (C-C motif) ligand 5
ENSMUSG00000026544	408.949	501.397	316.5	-0.582052	0.00377998	Dusp23	dual specificity phosphatase 23
ENSMUSG00000033066	408.576	227.931	589.222	1.17549	0.00379594	Gas7	growth arrest specific 7
ENSMUSG00000027274	573.257	441.556	704.957	0.591586	0.00387833	Mkks	McKusick-Kaufman syndrome
ENSMUSG00000060441	3058.05	3648.23	2467.87	-0.497867	0.00393721	Trim5	tripartite motif-containing 5
ENSMUSG00000059772	542.917	698.662	387.172	-0.737883	0.00399486	Slx1b	SLX1 structure-specific endonuclease subunit homolog B (S. cerevisiae)
ENSMUSG00000030609	4626.07	3762.24	5489.89	0.481595	0.00405602	Aen	apoptosis enhancing nuclease
ENSMUSG00000005540	732.661	1079.1	386.217	-1.27099	0.00406013	Fcer2a	Fc receptor, IgE, low affinity II, alpha polypeptide
ENSMUSG00000035778	3349.57	2650.98	4048.16	0.535564	0.00421789	Ggta1	glycoprotein galactosyltransferase alpha 1, 3
ENSMUSG00000042474	729.278	1077.23	381.324	-1.28239	0.00424754	Fcmr	Fc fragment of IgM receptor
ENSMUSG00000040918	1012.83	754.926	1270.73	0.652112	0.00429848	Slc19a2	solute carrier family 19 (thiamine transporter), member 2
ENSMUSG00000064358	118230	140880	95580.8	-0.493099	0.00429848	COX3	cytochrome c oxidase subunit III
ENSMUSG00000028364	65.45	28.4899	102.41	1.56776	0.0043963	Tnc	tenascin C
ENSMUSG00000067220	418.278	597.325	239.231	-1.12937	0.0043963	Cnga1	cyclic nucleotide gated channel alpha 1
ENSMUSG00000058099	2110.58	1114.16	3106.99	1.2614	0.0043963	Nfam1	Nfat activating molecule with ITAM motif 1
ENSMUSG00000016024	134.094	185.567	82.6214	-1.00163	0.00449658	Lbp	lipopolysaccharide binding protein
ENSMUSG00000033720	261.69	329.153	194.228	-0.659714	0.00454344	Sfxn5	sideroflexin 5
ENSMUSG00000038587	2442.23	1986.58	2897.88	0.479634	0.0045804	Akap12	A kinase (PRKA) anchor protein (gravin) 12
ENSMUSG00000070304	394.405	180.72	608.09	1.48632	0.00465705	Scn2b	sodium channel, voltage-gated, type II, beta
ENSMUSG00000091405	95.9879	134.273	57.7027	-1.03815	0.0046646	Hist2h4	histone cluster 2, H4
ENSMUSG00000052504	118.619	59.4976	177.741	1.34101	0.00473783	Epha3	Eph receptor A3
ENSMUSG00000061232	130945	153215	108676	-0.438981	0.0047891	H2-K1	histocompatibility 2, K1, K region
ENSMUSG00000025538	1395.3	1691	1099.61	-0.542191	0.00484839	Sumf2	sulfatase modifying factor 2
ENSMUSG00000009292	175.021	89.05	260.992	1.31703	0.00497869	Trpm2	transient receptor potential cation channel, subfamily M, member 2
ENSMUSG00000015981	104.722	64.0241	145.42	1.00539	0.0050785	Stk32c	serine/threonine kinase 32C
ENSMUSG00000003379	2084.54	2883.95	1285.12	-0.996022	0.00519403	Cd79a	CD79A antigen (immunoglobulin-associated alpha)
ENSMUSG00000052302	1136.77	1422.88	850.663	-0.642979	0.00519403	Tbc1d30	TBC1 domain family, member 30
ENSMUSG00000049488	304.401	211.38	397.421	0.779587	0.00531696	Tmem67	transmembrane protein 67
ENSMUSG00000038816	173.37	229.715	117.026	-0.836055	0.00543932	Ctnnal1	catenin (cadherin associated protein), alpha-like 1
ENSMUSG00000026939	198.501	130.234	266.767	0.885575	0.00544717	Tmem141	transmembrane protein 141
ENSMUSG00000005338	233.109	115.463	350.756	1.35446	0.00548531	Cadm3	cell adhesion molecule 3
ENSMUSG00000025024	5222.43	3496.66	6948.19	0.844997	0.00551047	Smndc1	survival motor neuron domain containing 1
ENSMUSG00000046380	476.35	570.275	382.426	-0.505582	0.0055664	Jrk	jerky
ENSMUSG00000040537	737.72	414.299	1061.14	1.14772	0.00584198	Adam22	a disintegrin and metallopeptidase domain 22
ENSMUSG00000074994	511.897	613.717	410.078	-0.509076	0.00586608	Qser1	glutamine and serine rich 1
ENSMUSG00000102869	16396.1	13336.7	19455.6	0.482595	0.00593278	2900097C17Rik	RIKEN cDNA 2900097C17 gene
ENSMUSG00000028218	930.835	706.701	1154.97	0.611042	0.00595868	Fam92a	family with sequence similarity 92, member A
ENSMUSG00000033316	611.121	752.032	470.21	-0.585435	0.00604371	Galnt9	polypeptide N-acetylgalactosaminyltransferase 9
ENSMUSG00000055745	838.582	603.743	1073.42	0.708418	0.00697005	Rtl6	retrotransposon Gag like 6
ENSMUSG00000020961	101.823	61.1759	142.471	1.02136	0.0071279	Ston2	stonin 2
ENSMUSG00000045636	77.2139	42.8168	111.611	1.15455	0.00730873	Mtus1	mitochondrial tumor suppressor 1
ENSMUSG00000069793	1832.38	1517.68	2147.08	0.436607	0.0073727	Slfn9	schlafen 9
ENSMUSG00000007379	835.767	652.946	1018.59	0.554729	0.00747304	Dennd2c	DENN/MADD domain containing 2C
ENSMUSG00000002668	8741.78	10236.1	7247.4	-0.435053	0.00747304	Dennd1c	DENN/MADD domain containing 1C
ENSMUSG00000064360	596.94	785.934	407.946	-0.802947	0.00747304	ND3	NADH dehydrogenase subunit 3
ENSMUSG00000021087	866.816	398.284	1335.35	1.45628	0.00747843	Rtn1	reticulon 1
ENSMUSG00000039254	636.322	755.992	516.652	-0.47877	0.00752703	Pomt1	protein-O-mannosyltransferase 1
ENSMUSG00000039187	711.322	914.884	507.761	-0.723546	0.00767243	Fanci	Fanconi anemia, complementation group I
ENSMUSG00000069255	518.505	326.821	710.189	0.941292	0.00807222	Dusp22	dual specificity phosphatase 22
ENSMUSG00000029128	4458.49	3688.6	5228.37	0.439767	0.00827322	Rab28	RAB28, member RAS oncogene family
ENSMUSG00000019866	13959.9	11329.3	16590.6	0.473991	0.00830917	Crybg1	crystallin beta-gamma domain containing 1
ENSMUSG00000066643	337.825	241.912	433.737	0.711766	0.0085635	Wdr35	WD repeat domain 35
ENSMUSG00000015533	259.327	188.907	329.747	0.682386	0.00884241	Itga2	integrin alpha 2
ENSMUSG00000030789	1398.25	732.452	2064.05	1.24273	0.00886496	Itgax	integrin alpha X
ENSMUSG00000005533	3917.84	5290.82	2544.87	-0.887926	0.00894186	Igf1r	insulin-like growth factor I receptor
ENSMUSG00000094910	160.502	68.0495	252.954	1.56702	0.00896806	D430019H16Rik	RIKEN cDNA D430019H16 gene
ENSMUSG00000038007	472.278	575.157	369.398	-0.546716	0.0089937	Acer2	alkaline ceramidase 2
ENSMUSG00000042659	1025.04	720.192	1329.9	0.745004	0.00924987	Arrdc4	arrestin domain containing 4
ENSMUSG00000024533	103.752	45.5044	161.999	1.51674	0.00945351	Spire1	spire type actin nucleation factor 1
ENSMUSG00000023827	1066.66	751.928	1381.4	0.738908	0.0094696	Agpat4	1-acylglycerol-3-phosphate O-acyltransferase 4 (lysophosphatidic acid acyltransferase, delta)
ENSMUSG00000039298	1930.9	2217.3	1644.5	-0.379514	0.00975939	Cdk5rap2	CDK5 regulatory subunit associated protein 2
ENSMUSG00000038593	272.978	193.342	352.614	0.729166	0.00980156	Tctn1	tectonic family member 1
ENSMUSG00000042851	791.794	1013.39	570.201	-0.699735	0.00987179	Zc3h6	zinc finger CCCH type containing 6
ENSMUSG00000054321	1347.38	1677.49	1017.27	-0.613328	0.00987179	Taf4b	TATA-box binding protein associated factor 4b
ENSMUSG00000038507	649.972	481.779	818.165	0.646457	0.0101388	Parp12	poly (ADP-ribose) polymerase family, member 12
ENSMUSG00000013033	1231.89	1543.81	919.982	-0.633514	0.0101388	Adgrl1	adhesion G protein-coupled receptor L1
ENSMUSG00000031258	961.627	1240.5	682.757	-0.72456	0.0102791	Xkrx	X-linked Kx blood group related, X-linked
ENSMUSG00000032691	162.231	62.594	261.868	1.69645	0.0103994	Nlrp3	NLR family, pyrin domain containing 3
ENSMUSG00000028576	471.252	366.377	576.127	0.556621	0.010514	Ift74	intraflagellar transport 74
ENSMUSG00000053158	327.893	162.554	493.233	1.322	0.010514	Fes	feline sarcoma oncogene
ENSMUSG00000006362	1095.34	491.864	1698.81	1.4689	0.010514	Cbfa2t3	CBFA2/RUNX1 translocation partner 3
ENSMUSG00000039062	2304.95	1026.06	3583.84	1.48124	0.010668	Anpep	alanyl (membrane) aminopeptidase
ENSMUSG00000027371	585.718	695.433	476.002	-0.471295	0.0107215	Fahd2a	fumarylacetoacetate hydrolase domain containing 2A
ENSMUSG00000042249	834.282	443.091	1225.47	1.21274	0.0108524	Grk3	G protein-coupled receptor kinase 3
ENSMUSG00000028133	269.741	340.71	198.772	-0.654436	0.0109027	Rwdd3	RWD domain containing 3
ENSMUSG00000037979	3396.17	2670.6	4121.75	0.533518	0.011047	Ccdc92	coiled-coil domain containing 92
ENSMUSG00000020605	398.616	473.244	323.988	-0.470034	0.0111658	Hs1bp3	HCLS1 binding protein 3
ENSMUSG00000037126	259.343	150.501	368.185	1.06268	0.0111658	Psd	pleckstrin and Sec7 domain containing
ENSMUSG00000010362	1947.06	2392.67	1501.46	-0.571431	0.0112233	Rdm1	RAD52 motif 1
ENSMUSG00000042129	2667.87	1347.42	3988.32	1.28269	0.0115636	Rassf4	Ras association (RalGDS/AF-6) domain family member 4
ENSMUSG00000019461	1327.41	1545.92	1108.89	-0.416534	0.0115636	Plscr3	phospholipid scramblase 3
ENSMUSG00000024300	17951.5	12401.6	23501.4	0.764108	0.0115636	Myo1f	myosin IF
ENSMUSG00000028807	920.215	1113.55	726.881	-0.523703	0.0115672	Zbtb8a	zinc finger and BTB domain containing 8a
ENSMUSG00000018405	2224.98	2600.64	1849.32	-0.425915	0.0115672	Mrm1	mitochondrial rRNA methyltransferase 1
ENSMUSG00000038068	158.322	83.5063	233.138	1.21603	0.0115896	Rnf144b	ring finger protein 144B
ENSMUSG00000039899	7595.54	5025.33	10165.8	0.842917	0.0116148	Fgl2	fibrinogen-like protein 2
ENSMUSG00000045658	809.696	485.736	1133.66	1.00713	0.0117795	Pid1	phosphotyrosine interaction domain containing 1
ENSMUSG00000055723	805.108	673.718	936.498	0.409277	0.0117795	Rras2	related RAS viral (r-ras) oncogene 2
ENSMUSG00000030067	26696.3	31811.7	21581	-0.487778	0.0118373	Foxp1	forkhead box P1
ENSMUSG00000027219	10975.8	12713.7	9237.93	-0.401428	0.0118958	Slc28a2	solute carrier family 28 (sodium-coupled nucleoside transporter), member 2
ENSMUSG00000003559	1177.06	898.569	1455.55	0.587175	0.0119093	As3mt	arsenic (+3 oxidation state) methyltransferase
ENSMUSG00000023963	339.672	436.238	243.107	-0.707014	0.0119128	Cyp39a1	cytochrome P450, family 39, subfamily a, polypeptide 1
ENSMUSG00000005615	994.504	745.977	1243.03	0.619455	0.0119516	Pcyt1a	phosphate cytidylyltransferase 1, choline, alpha isoform
ENSMUSG00000056708	1441.25	1182.91	1699.6	0.449634	0.0120511	Ier5	immediate early response 5
ENSMUSG00000029575	669.887	794.952	544.822	-0.469577	0.0122573	Mmab	methylmalonic aciduria (cobalamin deficiency) cblB type homolog (human)
ENSMUSG00000062762	1453.98	1115.77	1792.19	0.576631	0.0122573	Ei24	etoposide induced 2.4 mRNA
ENSMUSG00000020407	80.8467	34.2077	127.486	1.54219	0.0123782	Upp1	uridine phosphorylase 1
ENSMUSG00000004633	2890.15	2426.23	3354.07	0.405173	0.0124368	Chn2	chimerin 2
ENSMUSG00000024258	4341.01	3554.2	5127.82	0.453786	0.0124368	Polr2d	polymerase (RNA) II (DNA directed) polypeptide D
ENSMUSG00000044447	671.58	484.302	858.859	0.688091	0.0124598	Dock5	dedicator of cytokinesis 5
ENSMUSG00000090173	193.977	253.744	134.209	-0.761278	0.0125566	Fbxw10	F-box and WD-40 domain protein 10
ENSMUSG00000021200	9128.25	6101.13	12155.4	0.813042	0.0127343	Asb2	ankyrin repeat and SOCS box-containing 2
ENSMUSG00000050777	160.904	95.2098	226.598	1.02329	0.0130325	Tmem37	transmembrane protein 37
ENSMUSG00000029923	3573.38	3029.13	4117.63	0.384897	0.0130989	Rab19	RAB19, member RAS oncogene family
ENSMUSG00000032218	935.466	536.516	1334.42	1.07276	0.0136573	Ccnb2	cyclin B2
ENSMUSG00000053101	839.57	338.219	1340.92	1.60604	0.0137994	Gpr141	G protein-coupled receptor 141
ENSMUSG00000052407	705.754	845.897	565.612	-0.493186	0.0138352	Ccdc171	coiled-coil domain containing 171
ENSMUSG00000097908	322.113	258.179	386.047	0.494029	0.0138352	4933404O12Rik	RIKEN cDNA 4933404O12 gene
ENSMUSG00000047735	10293.1	8431.33	12154.8	0.451562	0.0138352	Samd9l	sterile alpha motif domain containing 9-like
ENSMUSG00000045775	2345.79	3264.3	1427.28	-0.978793	0.0138352	Slc16a5	solute carrier family 16 (monocarboxylic acid transporters), member 5
ENSMUSG00000050919	420.86	193.397	648.322	1.41123	0.0138352	Zfp366	zinc finger protein 366
ENSMUSG00000044550	230.392	153.142	307.643	0.827273	0.0138786	Tceal3	transcription elongation factor A (SII)-like 3
ENSMUSG00000116220	282.639	364.275	201.003	-0.710194	0.0138798	A430088P11Rik	RIKEN cDNA A430088P11 gene
ENSMUSG00000075273	229.601	174.353	284.849	0.593053	0.0140631	Ttc30b	tetratricopeptide repeat domain 30B
ENSMUSG00000044807	368.285	457.69	278.879	-0.597544	0.0142034	Zfp354c	zinc finger protein 354C
ENSMUSG00000060032	8274.15	6699.75	9848.55	0.472937	0.0142653	H2afj	H2A histone family, member J
ENSMUSG00000049988	423.517	193.227	653.807	1.4199	0.014433	Lrrc25	leucine rich repeat containing 25
ENSMUSG00000025151	569.208	728.349	410.068	-0.68846	0.0145988	Maged1	melanoma antigen, family D, 1
ENSMUSG00000028525	12643.9	14733	10554.8	-0.414433	0.0146836	Pde4b	phosphodiesterase 4B, cAMP specific
ENSMUSG00000027589	8952.17	10217.4	7686.91	-0.365095	0.0151096	Pcmtd2	protein-L-isoaspartate (D-aspartate) O-methyltransferase domain containing 2
ENSMUSG00000079491	3527.24	4114.4	2940.08	-0.416701	0.0151524	H2-T10	histocompatibility 2, T region locus 10
ENSMUSG00000020396	677.527	797.147	557.906	-0.44037	0.0152791	Nefh	neurofilament, heavy polypeptide
ENSMUSG00000039115	77.9327	103.929	51.9369	-0.827319	0.0155318	Itga9	integrin alpha 9
ENSMUSG00000001436	2665.98	3102.53	2229.42	-0.415054	0.0155318	Slc19a1	solute carrier family 19 (folate transporter), member 1
ENSMUSG00000021432	5140.16	6010.19	4270.13	-0.42284	0.0155821	Slc35b3	solute carrier family 35, member B3
ENSMUSG00000028687	469.776	575.328	364.224	-0.552701	0.0156854	Mutyh	mutY DNA glycosylase
ENSMUSG00000019982	654.888	816.971	492.805	-0.607965	0.0156854	Myb	myeloblastosis oncogene
ENSMUSG00000057329	12435.1	8771.88	16098.3	0.720149	0.0158062	Bcl2	B cell leukemia/lymphoma 2
ENSMUSG00000039005	169.435	123.774	215.097	0.657086	0.0160642	Tlr4	toll-like receptor 4
ENSMUSG00000022774	2328.14	1917.87	2738.4	0.437772	0.0162001	Ncbp2	nuclear cap binding protein subunit 2
ENSMUSG00000007827	1381.12	1594.27	1167.97	-0.387191	0.0163579	Ankrd26	ankyrin repeat domain 26
ENSMUSG00000025858	6224.52	5290.73	7158.3	0.376986	0.0166281	Get4	golgi to ER traffic protein 4
ENSMUSG00000033862	905.434	1042.03	768.838	-0.379552	0.0166937	Cdk10	cyclin-dependent kinase 10
ENSMUSG00000097571	183.788	231.36	136.215	-0.629772	0.0168081	Jpx	Jpx transcript, Xist activator (non-protein coding)
ENSMUSG00000006395	618.156	757.726	478.586	-0.552304	0.0169602	Hyi	hydroxypyruvate isomerase (putative)
ENSMUSG00000002550	6386.58	5287.76	7485.39	0.426706	0.0169898	Uck1	uridine-cytidine kinase 1
ENSMUSG00000038037	8168.02	6229.52	10106.5	0.57973	0.0169898	Socs1	suppressor of cytokine signaling 1
ENSMUSG00000050786	1437.3	1708.66	1165.93	-0.466213	0.017303	Ccdc126	coiled-coil domain containing 126
ENSMUSG00000095115	187.065	123.262	250.869	0.829694	0.017303	Itpripl2	inositol 1,4,5-triphosphate receptor interacting protein-like 2
ENSMUSG00000037972	1115.52	1412.12	818.91	-0.648904	0.017303	Snn	stannin
ENSMUSG00000094320	422.991	298.992	546.99	0.713904	0.017947	Chchd2-ps	coiled-coil-helix-coiled-coil-helix domain containing 2, pseudogene
ENSMUSG00000079043	578.716	704.707	452.725	-0.533299	0.0180715	Fastkd5	FAST kinase domains 5
ENSMUSG00000030284	560.178	672.689	447.667	-0.493881	0.0181493	Creld1	cysteine-rich with EGF-like domains 1
ENSMUSG00000057506	4642.75	3523.98	5761.53	0.58631	0.0182319	Bloc1s2	biogenesis of lysosomal organelles complex-1, subunit 2
ENSMUSG00000039835	304.132	375.939	232.325	-0.573001	0.0183153	Nhsl1	NHS-like 1
ENSMUSG00000022667	2068.85	1626.89	2510.8	0.523064	0.0183799	Cd200r1	CD200 receptor 1
ENSMUSG00000026072	160.976	106.044	215.907	0.831065	0.0185444	Il1r1	interleukin 1 receptor, type I
ENSMUSG00000024790	2537.23	2059.75	3014.72	0.462789	0.0185682	Sac3d1	SAC3 domain containing 1
ENSMUSG00000053091	1161.71	986.129	1337.3	0.377451	0.0186126	Lins1	lines homolog 1
ENSMUSG00000044080	116.983	78.9551	155.012	0.786325	0.0186588	S100a1	S100 calcium binding protein A1
ENSMUSG00000012519	209.264	142.294	276.234	0.772929	0.0187526	Mlkl	mixed lineage kinase domain-like
ENSMUSG00000033618	127.007	91.5894	162.425	0.67665	0.018914	Map3k13	mitogen-activated protein kinase kinase kinase 13
ENSMUSG00000039952	3037.02	3765.07	2308.97	-0.583096	0.0189499	Dag1	dystroglycan 1
ENSMUSG00000108129	224.241	289.307	159.176	-0.701458	0.0190783	4930417O13Rik	RIKEN cDNA 4930417O13 gene
ENSMUSG00000006732	1290.77	1502.36	1079.17	-0.407121	0.0190783	Mettl1	methyltransferase like 1
ENSMUSG00000001768	1043.7	697.146	1390.25	0.803669	0.0191264	Rin2	Ras and Rab interactor 2
ENSMUSG00000079685	520.456	375.91	665.002	0.670508	0.0195183	Ulbp1	UL16 binding protein 1
ENSMUSG00000039114	774.014	499.199	1048.83	0.860436	0.0195183	Nrn1	neuritin 1
ENSMUSG00000021482	3644.48	4179.62	3109.33	-0.367931	0.0195183	Aaed1	AhpC/TSA antioxidant enzyme domain containing 1
ENSMUSG00000071648	621.121	432.736	809.507	0.731652	0.0195183	Rom1	rod outer segment membrane protein 1
ENSMUSG00000061882	111.464	153.024	69.9051	-0.905363	0.0195353	Ccdc62	coiled-coil domain containing 62
ENSMUSG00000049321	167.485	217.207	117.762	-0.715348	0.0197397	Zfp2	zinc finger protein 2
ENSMUSG00000020534	1045.67	1315.71	775.634	-0.626528	0.0198336	Shmt1	serine hydroxymethyltransferase 1 (soluble)
ENSMUSG00000029136	1135.09	922.186	1348	0.459636	0.0198811	Rbks	ribokinase
ENSMUSG00000031709	405.438	205.067	605.809	1.23653	0.0201597	Tbc1d9	TBC1 domain family, member 9
ENSMUSG00000047557	1944.67	1401.29	2488.06	0.673165	0.0201864	Lxn	latexin
ENSMUSG00000009418	945.983	511.931	1380.04	1.14022	0.0205721	Nav1	neuron navigator 1
ENSMUSG00000030089	1058.75	1249.53	867.973	-0.443027	0.0205721	Slc41a3	solute carrier family 41, member 3
ENSMUSG00000056888	3656.49	2819.2	4493.79	0.554316	0.0205721	Glipr1	GLI pathogenesis-related 1 (glioma)
ENSMUSG00000055407	991.138	596.86	1385.42	0.96697	0.0206007	Map6	microtubule-associated protein 6
ENSMUSG00000026484	6933.68	7800.97	6066.38	-0.314075	0.02066	Rnf2	ring finger protein 2
ENSMUSG00000028885	191.929	147.805	236.053	0.554149	0.02066	Smpdl3b	sphingomyelin phosphodiesterase, acid-like 3B
ENSMUSG00000021193	4717.66	5367.98	4067.34	-0.34641	0.02066	Pitrm1	pitrilysin metallepetidase 1
ENSMUSG00000025964	366.878	170.087	563.669	1.35945	0.0207708	Adam23	a disintegrin and metallopeptidase domain 23
ENSMUSG00000032965	712.616	555.631	869.601	0.533174	0.0207708	Ift57	intraflagellar transport 57
ENSMUSG00000072653	793.126	1036.36	549.889	-0.738386	0.0211989	Zfp783	zinc finger protein 783
ENSMUSG00000044600	6414.98	5233.09	7596.88	0.450643	0.0212084	Smim7	small integral membrane protein 7
ENSMUSG00000036820	1643.06	1881.42	1404.7	-0.362409	0.0212084	Amdhd2	amidohydrolase domain containing 2
ENSMUSG00000030672	1260.39	1547.06	973.707	-0.550298	0.0213518	Mylpf	myosin light chain, phosphorylatable, fast skeletal muscle
ENSMUSG00000051506	1131.15	616.315	1645.98	1.12053	0.0216113	Wdfy4	WD repeat and FYVE domain containing 4
ENSMUSG00000003778	16950.9	13640.6	20261.1	0.47503	0.0217657	Brd8	bromodomain containing 8
ENSMUSG00000038742	303.447	387.71	219.185	-0.666589	0.0218809	Angptl6	angiopoietin-like 6
ENSMUSG00000021253	280.357	166.74	393.974	0.983434	0.021886	Tgfb3	transforming growth factor, beta 3
ENSMUSG00000034394	107.12	67.0116	147.228	0.897238	0.0219864	Lif	leukemia inhibitory factor
ENSMUSG00000037820	921.334	417.698	1424.97	1.37935	0.0220049	Tgm2	transglutaminase 2, C polypeptide
ENSMUSG00000088252	102.491	138.687	66.2943	-0.8549	0.0220231	Snord13	small nucleolar RNA, C/D box 13
ENSMUSG00000046441	1595.24	1334.72	1855.76	0.403202	0.0220231	Cmtr2	cap methyltransferase 2
ENSMUSG00000025314	1181.33	850.979	1511.68	0.669273	0.02217	Ptprj	protein tyrosine phosphatase, receptor type, J
ENSMUSG00000032870	5896.99	7253.84	4540.13	-0.555682	0.0224085	Smap2	small ArfGAP 2
ENSMUSG00000025086	1396.15	1638.8	1153.5	-0.427062	0.0224085	Trub1	TruB pseudouridine (psi) synthase family member 1
ENSMUSG00000067369	2023.07	2323.02	1723.13	-0.369106	0.0224937	Trmt2b	TRM2 tRNA methyltransferase 2B
ENSMUSG00000047090	155.477	194.166	116.788	-0.59558	0.0225644	Tmem198b	transmembrane protein 198b
ENSMUSG00000031666	23227.8	18906.4	27549.3	0.448954	0.0225768	Rbl2	RB transcriptional corepressor like 2
ENSMUSG00000030257	115.765	70.1649	161.364	0.948765	0.0226057	Srgap3	SLIT-ROBO Rho GTPase activating protein 3
ENSMUSG00000022607	500.683	594.361	407.004	-0.457577	0.0226057	Ptk2	PTK2 protein tyrosine kinase 2
ENSMUSG00000047604	90.9428	117.75	64.1357	-0.709838	0.0226057	Frat2	frequently rearranged in advanced T cell lymphomas 2
ENSMUSG00000025014	227.892	330.12	125.664	-1.09828	0.022826	Dntt	deoxynucleotidyltransferase, terminal
ENSMUSG00000062619	2769.41	2217.08	3321.74	0.480211	0.0228626	2310039H08Rik	RIKEN cDNA 2310039H08 gene
ENSMUSG00000011658	581.715	717.526	445.904	-0.560795	0.0234213	Fuz	fuzzy planar cell polarity protein
ENSMUSG00000036591	360.318	240.373	480.263	0.793494	0.0234926	Arhgap21	Rho GTPase activating protein 21
ENSMUSG00000028621	393.305	486.459	300.151	-0.568192	0.0235112	Cyb5rl	cytochrome b5 reductase-like
ENSMUSG00000020027	2354.53	1631.34	3077.72	0.726419	0.0236672	Socs2	suppressor of cytokine signaling 2
ENSMUSG00000039007	949.686	657.074	1242.3	0.732658	0.0243844	Cpq	carboxypeptidase Q
ENSMUSG00000017405	614.949	734.232	495.666	-0.470339	0.0245162	Nek8	NIMA (never in mitosis gene a)-related expressed kinase 8
ENSMUSG00000056413	281.272	171.847	390.698	0.929977	0.0246807	Adap1	ArfGAP with dual PH domains 1
ENSMUSG00000068205	76.3416	102.339	50.3445	-0.807091	0.0247157	Macrod2	MACRO domain containing 2
ENSMUSG00000001751	2042.32	2342.83	1741.82	-0.365103	0.0247553	Naglu	alpha-N-acetylglucosaminidase (Sanfilippo disease IIIB)
ENSMUSG00000037816	991.208	838.43	1143.99	0.38031	0.0248365	Fbxw17	F-box and WD-40 domain protein 17
ENSMUSG00000016831	16340	14141.7	18538.3	0.339605	0.0252536	Tox4	TOX high mobility group box family member 4
ENSMUSG00000030703	1910.74	1405.5	2415.98	0.629267	0.0253172	Gdpd3	glycerophosphodiester phosphodiesterase domain containing 3
ENSMUSG00000050241	88.9328	54.6432	123.222	0.925239	0.0253627	Klre1	killer cell lectin-like receptor family E member 1
ENSMUSG00000034738	149.165	66.9641	231.366	1.38188	0.0255774	Nostrin	nitric oxide synthase trafficker
ENSMUSG00000025145	1481.32	1697.93	1264.71	-0.363473	0.025742	Lrrc45	leucine rich repeat containing 45
ENSMUSG00000002012	76.9349	111.278	42.5918	-1.07965	0.025742	Pnck	pregnancy upregulated non-ubiquitously expressed CaM kinase
ENSMUSG00000005951	557.819	659.912	455.726	-0.442842	0.0260214	Shpk	sedoheptulokinase
ENSMUSG00000052369	1711.36	2015.27	1407.45	-0.432541	0.0262418	Tmem106c	transmembrane protein 106C
ENSMUSG00000036606	621.839	375.272	868.406	0.944495	0.0266928	Plxnb2	plexin B2
ENSMUSG00000037129	510.978	348.185	673.77	0.752939	0.0268498	Tmprss13	transmembrane protease, serine 13
ENSMUSG00000039345	714.551	881.47	547.632	-0.556744	0.0269356	Mettl22	methyltransferase like 22
ENSMUSG00000024124	219.679	103.821	335.537	1.30309	0.0269356	Prss30	protease, serine 30
ENSMUSG00000062464	635.738	272.779	998.697	1.43559	0.0269356	Cyp4f37	cytochrome P450, family 4, subfamily f, polypeptide 37
ENSMUSG00000022114	110.165	70.5101	149.821	0.854721	0.0269721	Spry2	sprouty RTK signaling antagonist 2
ENSMUSG00000049191	116.023	74.6419	157.405	0.8406	0.0271518	Rtl5	retrotransposon Gag like 5
ENSMUSG00000043153	96.1886	147.698	44.6795	-1.33566	0.0274021	Ispd	isoprenoid synthase domain containing
ENSMUSG00000052212	180.951	241.445	120.456	-0.790931	0.0276312	Cd177	CD177 antigen
ENSMUSG00000032596	8309.37	9518.53	7100.22	-0.359804	0.0276312	Uba7	ubiquitin-like modifier activating enzyme 7
ENSMUSG00000025473	1018.56	694.603	1342.52	0.748619	0.0276322	Adam8	a disintegrin and metallopeptidase domain 8
ENSMUSG00000037902	2921.58	1519.37	4323.78	1.16181	0.0276331	Sirpa	signal-regulatory protein alpha
ENSMUSG00000028327	376.241	177.181	575.3	1.30276	0.0280043	Stra6l	STRA6-like
ENSMUSG00000071713	682.142	352.466	1011.82	1.16996	0.0280043	Csf2rb	colony stimulating factor 2 receptor, beta, low-affinity (granulocyte-macrophage)
ENSMUSG00000068566	430.775	245.604	615.946	1.02728	0.0283643	Myadm	myeloid-associated differentiation marker
ENSMUSG00000067377	299.036	384.575	213.496	-0.674092	0.0283643	Tspan6	tetraspanin 6
ENSMUSG00000052713	221.135	158.248	284.022	0.666943	0.0284183	Zfp608	zinc finger protein 608
ENSMUSG00000085433	123.99	93.1429	154.836	0.591757	0.0285959	Gm16001	predicted gene 16001
ENSMUSG00000043183	1054.01	1232.74	875.277	-0.411803	0.0286616	Simc1	SUMO-interacting motifs containing 1
ENSMUSG00000004709	617.061	278.484	955.638	1.35503	0.0290472	Cd244a	CD244 molecule A
ENSMUSG00000029822	1871.3	1276.31	2466.29	0.74525	0.0290472	Osbpl3	oxysterol binding protein-like 3
ENSMUSG00000032066	91.7061	46.7958	136.616	1.1794	0.0293647	Bco2	beta-carotene oxygenase 2
ENSMUSG00000029810	2990.5	1574.64	4406.36	1.13601	0.0295687	Tmem176b	transmembrane protein 176B
ENSMUSG00000003526	283.317	361.84	204.794	-0.652734	0.0295691	Prodh	proline dehydrogenase
ENSMUSG00000057766	150.281	85.8228	214.74	1.01438	0.0297155	Ankrd29	ankyrin repeat domain 29
ENSMUSG00000044066	1926.62	2412.64	1440.6	-0.594928	0.0297347	Cep68	centrosomal protein 68
ENSMUSG00000027641	6384.49	7179.28	5589.7	-0.307709	0.0299615	Rbl1	RB transcriptional corepressor like 1
ENSMUSG00000026271	595.727	298.007	893.446	1.20488	0.0306634	Gpr35	G protein-coupled receptor 35
ENSMUSG00000015314	9922.56	11242.4	8602.67	-0.330158	0.0312183	Slamf6	SLAM family member 6
ENSMUSG00000028121	104.474	148.374	60.5736	-0.996362	0.0312183	Bcar3	breast cancer anti-estrogen resistance 3
ENSMUSG00000036898	897.675	1046.97	748.382	-0.402163	0.0312183	Zfp157	zinc finger protein 157
ENSMUSG00000094626	102.544	130.199	74.8893	-0.630073	0.0312183	Tmem121b	transmembrane protein 121B
ENSMUSG00000030752	430.067	516.037	344.097	-0.47543	0.0312183	Kdm8	lysine (K)-specific demethylase 8
ENSMUSG00000037533	38925.3	43384.6	34465.9	-0.287338	0.0312183	Rapgef6	Rap guanine nucleotide exchange factor (GEF) 6
ENSMUSG00000022346	9593.69	11338.8	7848.58	-0.437287	0.0312183	Myc	myelocytomatosis oncogene
ENSMUSG00000027848	140.455	95.0097	185.9	0.754047	0.031477	Olfml3	olfactomedin-like 3
ENSMUSG00000026728	10602.6	8687.28	12518	0.433464	0.0315726	Vim	vimentin
ENSMUSG00000039994	1890.21	2271.84	1508.58	-0.480927	0.0315726	Timeless	timeless circadian clock 1
ENSMUSG00000037661	169.623	109.28	229.967	0.828073	0.03172	Gpr160	G protein-coupled receptor 160
ENSMUSG00000031951	249.014	162.433	335.595	0.808893	0.03181	Tmem231	transmembrane protein 231
ENSMUSG00000053580	213.277	273.961	152.592	-0.664116	0.0331048	Tanc2	tetratricopeptide repeat, ankyrin repeat and coiled-coil containing 2
ENSMUSG00000034349	29632	33691.3	25572.7	-0.332352	0.0332849	Smc4	structural maintenance of chromosomes 4
ENSMUSG00000027858	315.682	178.05	453.314	1.0244	0.0332849	Tspan2	tetraspanin 2
ENSMUSG00000074342	1998.92	906.037	3091.8	1.32688	0.0333151	I830077J02Rik	RIKEN cDNA I830077J02 gene
ENSMUSG00000028706	1716.98	2005.56	1428.41	-0.40583	0.0333151	Nsun4	NOL1/NOP2/Sun domain family, member 4
ENSMUSG00000023048	47656.5	38088.8	57224.3	0.475304	0.0337966	Prr13	proline rich 13
ENSMUSG00000070780	592.972	335.07	850.873	1.01847	0.0342329	Rbm47	RNA binding motif protein 47
ENSMUSG00000015766	361.45	165.48	557.42	1.3111	0.0342329	Eps8	epidermal growth factor receptor pathway substrate 8
ENSMUSG00000048534	1387.48	993.227	1781.74	0.658446	0.0342329	Jaml	junction adhesion molecule like
ENSMUSG00000028552	14611.5	16619.3	12603.6	-0.33816	0.0347466	Eps15	epidermal growth factor receptor pathway substrate 15
ENSMUSG00000020307	1019.29	825.872	1212.72	0.45087	0.0349454	Cdc34	cell division cycle 34
ENSMUSG00000021171	4806.76	5428.61	4184.91	-0.319137	0.0349454	Esyt2	extended synaptotagmin-like protein 2
ENSMUSG00000032369	1798.46	1322.63	2274.3	0.613413	0.0350996	Plscr1	phospholipid scramblase 1
ENSMUSG00000031202	90.5343	59.1347	121.934	0.800294	0.0352864	Rab39b	RAB39B, member RAS oncogene family
ENSMUSG00000050232	12962.3	10194.6	15730	0.491773	0.0353053	Cxcr3	chemokine (C-X-C motif) receptor 3
ENSMUSG00000045322	94.1948	46.5893	141.8	1.19962	0.0355255	Tlr9	toll-like receptor 9
ENSMUSG00000039676	151.557	115.496	187.617	0.551461	0.0355255	Capsl	calcyphosine-like
ENSMUSG00000036781	4126.28	2911.12	5341.45	0.678785	0.0355706	Rps27l	ribosomal protein S27-like
ENSMUSG00000047798	532.652	294.5	770.805	1.04452	0.0356179	Cd300lf	CD300 molecule like family member F
ENSMUSG00000027566	25929.7	21424.5	30434.8	0.422279	0.0356205	Psma7	proteasome (prosome, macropain) subunit, alpha type 7
ENSMUSG00000039109	264.44	178.777	350.104	0.743666	0.0357456	F13a1	coagulation factor XIII, A1 subunit
ENSMUSG00000024737	195.528	128.298	262.758	0.787126	0.0367989	Slc15a3	solute carrier family 15, member 3
ENSMUSG00000057541	1827.82	2153.68	1501.96	-0.425441	0.0371887	Pus7	pseudouridylate synthase 7
ENSMUSG00000022912	1943.4	1373.41	2513.4	0.673341	0.0371887	Pros1	protein S (alpha)
ENSMUSG00000041774	176.66	223.997	129.323	-0.622174	0.0375087	Ydjc	YdjC homolog (bacterial)
ENSMUSG00000025140	110.638	150.322	70.9534	-0.823202	0.0376734	Pycr1	pyrroline-5-carboxylate reductase 1
ENSMUSG00000021250	391.31	286.37	496.25	0.619677	0.0377046	Fos	FBJ osteosarcoma oncogene
ENSMUSG00000049723	637.622	287.216	988.029	1.31509	0.0379589	Mmp12	matrix metallopeptidase 12
ENSMUSG00000047881	1240.47	1063.8	1417.13	0.346858	0.0387	Rell1	RELT-like 1
ENSMUSG00000030528	1650.89	1935.74	1366.04	-0.411074	0.0387	Blm	Bloom syndrome, RecQ like helicase
ENSMUSG00000050332	1385.28	1619.11	1151.46	-0.403816	0.0387	Amer1	APC membrane recruitment 1
ENSMUSG00000003134	832.478	463.893	1201.06	1.01369	0.0390394	Tbc1d8	TBC1 domain family, member 8
ENSMUSG00000057191	2270.66	2692.29	1849.02	-0.439211	0.0394887	AB124611	cDNA sequence AB124611
ENSMUSG00000032235	1790.05	2072.54	1507.55	-0.378846	0.0395677	Ice2	interactor of little elongation complex ELL subunit 2
ENSMUSG00000035126	153.392	195.055	111.73	-0.625138	0.039729	Wdr78	WD repeat domain 78
ENSMUSG00000058748	947.03	764.128	1129.93	0.455289	0.0400911	Zfp958	zinc finger protein 958
ENSMUSG00000032841	638.683	421.685	855.68	0.772971	0.0402202	Prr5l	proline rich 5 like
ENSMUSG00000026765	972.171	1285.68	658.66	-0.736113	0.0403314	Lypd6b	LY6/PLAUR domain containing 6B
ENSMUSG00000063177	127.592	96.3012	158.883	0.560756	0.0403733	Klk1b27	kallikrein 1-related peptidase b27
ENSMUSG00000039108	477.023	554.577	399.469	-0.388792	0.0403896	Lsm14b	LSM family member 14B
ENSMUSG00000004933	1694.62	2062.94	1326.31	-0.505834	0.0403896	Matk	megakaryocyte-associated tyrosine kinase
ENSMUSG00000021458	4111.85	3395.73	4827.97	0.411914	0.0404557	2010111I01Rik	RIKEN cDNA 2010111I01 gene
ENSMUSG00000052117	427.796	297.478	558.115	0.692306	0.0405488	D630039A03Rik	RIKEN cDNA D630039A03 gene
ENSMUSG00000042105	4490.09	5502.81	3477.37	-0.518975	0.0406001	Inpp5f	inositol polyphosphate-5-phosphatase F
ENSMUSG00000018102	331.202	449.04	213.364	-0.811068	0.0411229	Hist1h2bc	histone cluster 1, H2bc
ENSMUSG00000024053	106.659	56.3228	156.995	1.08456	0.0411422	Emilin2	elastin microfibril interfacer 2
ENSMUSG00000018651	665.132	769.009	561.254	-0.375407	0.0411525	Tada2a	transcriptional adaptor 2A
ENSMUSG00000033632	916.403	1059.84	772.97	-0.374879	0.0419995	AW554918	expressed sequence AW554918
ENSMUSG00000033068	3253.62	3816.25	2690.99	-0.410971	0.0421883	Entpd6	ectonucleoside triphosphate diphosphohydrolase 6
ENSMUSG00000022246	164.918	85.3857	244.451	1.11052	0.0421936	Rai14	retinoic acid induced 14
ENSMUSG00000028381	2948.55	3472.03	2425.06	-0.419644	0.042379	Ugcg	UDP-glucose ceramide glucosyltransferase
ENSMUSG00000018927	228.937	98.1968	359.677	1.35692	0.042628	Ccl6	chemokine (C-C motif) ligand 6
ENSMUSG00000021477	427.153	552.34	301.967	-0.665763	0.042628	Ctsl	cathepsin L
ENSMUSG00000040694	180.222	131.736	228.707	0.609938	0.0430762	Apobec2	apolipoprotein B mRNA editing enzyme, catalytic polypeptide 2
ENSMUSG00000046731	105.718	71.4591	139.977	0.734466	0.0431415	Kctd11	potassium channel tetramerisation domain containing 11
ENSMUSG00000017144	1203.53	566.171	1840.89	1.23396	0.0431438	Rnd3	Rho family GTPase 3
ENSMUSG00000042312	6176.75	5321.44	7032.06	0.335651	0.0433078	S100a13	S100 calcium binding protein A13
ENSMUSG00000037907	100.242	144.523	55.9602	-1.00989	0.0433078	Ankrd13b	ankyrin repeat domain 13b
ENSMUSG00000079018	3428.07	4447.55	2408.59	-0.67562	0.0433408	Ly6c1	lymphocyte antigen 6 complex, locus C1
ENSMUSG00000025236	4893.13	5480.68	4305.59	-0.296699	0.043343	Adpgk	ADP-dependent glucokinase
ENSMUSG00000049482	960.317	1098.85	821.786	-0.348504	0.0433761	Ctu2	cytosolic thiouridylase subunit 2
ENSMUSG00000020399	956.147	469.516	1442.78	1.17623	0.0434606	Havcr2	hepatitis A virus cellular receptor 2
ENSMUSG00000030109	71.2258	30.6832	111.768	1.35138	0.043504	Slc6a12	solute carrier family 6 (neurotransmitter transporter, betaine/GABA), member 12
ENSMUSG00000032415	222.791	280.699	164.884	-0.594431	0.0436532	Ube2cbp	ubiquitin-conjugating enzyme E2C binding protein
ENSMUSG00000036845	4754.06	4111.95	5396.16	0.328969	0.0437183	Lin37	lin-37 homolog (C. elegans)
ENSMUSG00000026928	233.261	184.64	281.882	0.480658	0.0438961	Card9	caspase recruitment domain family, member 9
ENSMUSG00000028614	1185.46	1405.68	965.238	-0.436216	0.0440636	Ndc1	NDC1 transmembrane nucleoporin
ENSMUSG00000026482	371.784	217.009	526.558	0.940209	0.044102	Rgl1	ral guanine nucleotide dissociation stimulator,-like 1
ENSMUSG00000056515	849.046	626.128	1071.96	0.595629	0.044102	Rab31	RAB31, member RAS oncogene family
ENSMUSG00000063694	15487.9	12708.1	18267.7	0.420923	0.0441848	Cycs	cytochrome c, somatic
ENSMUSG00000026833	76.1752	26.3279	126.023	0.127871	0.0442104	Olfm1	olfactomedin 1
ENSMUSG00000025156	8238.36	7206.14	9270.58	0.311298	0.0442253	Gps1	G protein pathway suppressor 1
ENSMUSG00000006154	572.504	689.427	455.581	-0.474724	0.0442357	Eps8l1	EPS8-like 1
ENSMUSG00000032902	2877.54	3271.33	2483.75	-0.332731	0.044439	Slc16a1	solute carrier family 16 (monocarboxylic acid transporters), member 1
ENSMUSG00000048852	1361.79	1065.95	1657.62	0.499703	0.044439	Gm12185	predicted gene 12185
ENSMUSG00000070369	92.0674	46.8168	137.318	1.12409	0.0449589	Itgad	integrin, alpha D
ENSMUSG00000060509	210.434	149.971	270.897	0.646923	0.0449961	Xcr1	chemokine (C motif) receptor 1
ENSMUSG00000023367	2059.58	1240.14	2879.02	0.894927	0.0451472	Tmem176a	transmembrane protein 176A
ENSMUSG00000041845	74.7049	44.2247	105.185	0.91697	0.0451472	Rhod	ras homolog family member D
ENSMUSG00000024697	90.6043	144.412	36.7966	-1.41834	0.0451472	Gna14	guanine nucleotide binding protein, alpha 14
ENSMUSG00000022178	144.677	89.1042	200.25	0.861675	0.0452975	Ajuba	ajuba LIM protein
ENSMUSG00000038354	79.2994	48.0119	110.587	0.883875	0.0459156	Ankrd35	ankyrin repeat domain 35
ENSMUSG00000091491	372.746	483.153	262.339	-0.66505	0.0460678	Vmn2r97	vomeronasal 2, receptor 97
ENSMUSG00000001089	478.128	371.522	584.733	0.508229	0.0467266	Luzp1	leucine zipper protein 1
ENSMUSG00000063193	319.1	131.477	506.722	0.169357	0.0472086	Cd300lb	CD300 molecule like family member B
ENSMUSG00000037108	455.684	534.167	377.202	-0.405632	0.0472282	Zcwpw1	zinc finger, CW type with PWWP domain 1
ENSMUSG00000064368	5869.58	7005.73	4733.43	-0.450876	0.0474128	ND6	NADH dehydrogenase subunit 6
ENSMUSG00000030772	71.3025	27.0324	115.573	0.14708	0.0477812	Dkk3	dickkopf WNT signaling pathway inhibitor 3
ENSMUSG00000002233	499.951	398.309	601.594	0.465247	0.0480137	Rhoc	ras homolog family member C
ENSMUSG00000019295	2905.21	2554.55	3255.87	0.29627	0.0482394	Tmem129	transmembrane protein 129
ENSMUSG00000033538	1311.91	978.271	1645.56	0.572356	0.0482394	Casp4	caspase 4, apoptosis-related cysteine peptidase
ENSMUSG00000021069	220.215	124.499	315.931	0.970086	0.0482394	Pygl	liver glycogen phosphorylase
ENSMUSG00000022534	302.188	131.712	472.664	1.30439	0.0482394	Mefv	Mediterranean fever
ENSMUSG00000049625	723.488	340.553	1106.42	1.2067	0.0484896	Tifab	TRAF-interacting protein with forkhead-associated domain, family member B
ENSMUSG00000051674	1681.88	1897.18	1466.58	-0.312497	0.0485316	Dcun1d4	DCN1, defective in cullin neddylation 1, domain containing 4 (S. cerevisiae)
ENSMUSG00000009293	9466.52	8249.82	10683.2	0.312856	0.0485871	Ube2g2	ubiquitin-conjugating enzyme E2G 2
ENSMUSG00000039395	219.249	92.932	345.565	0.178084	0.0488757	Mreg	melanoregulin
ENSMUSG00000033373	2962.29	3432.95	2491.63	-0.376307	0.0488757	Fntb	farnesyltransferase, CAAX box, beta
ENSMUSG00000029070	101.625	130.935	72.3152	-0.646385	0.0490765	Mxra8	matrix-remodelling associated 8
ENSMUSG00000020182	427.386	325.645	529.127	0.537307	0.0490765	Ddc	dopa decarboxylase
ENSMUSG00000049353	149.719	117.924	181.515	0.486951	0.0491165	Rd3	retinal degeneration 3
ENSMUSG00000000244	34186.2	40344.6	28027.8	-0.420547	0.0491165	Tspan32	tetraspanin 32
ENSMUSG00000037579	249.198	327.205	171.19	-0.693787	0.0495962	Kcnh3	potassium voltage-gated channel, subfamily H (eag-related), member 3
ENSMUSG00000022744	9273.98	7504.11	11043.9	0.439313	0.0500279	Cldnd1	claudin domain containing 1
ENSMUSG00000034881	3530.87	4282.71	2779.03	-0.487432	0.0501724	Tbxa2r	thromboxane A2 receptor
ENSMUSG00000068747	137.912	72.6923	203.131	1.05669	0.0502155	Sort1	sortilin 1
ENSMUSG00000032263	376.763	443.867	309.659	-0.414379	0.0507031	Bckdhb	branched chain ketoacid dehydrogenase E1, beta polypeptide
ENSMUSG00000023066	683.765	804.198	563.332	-0.409589	0.0509171	Rttn	rotatin
ENSMUSG00000038563	2155.5	2427.36	1883.64	-0.309769	0.0510643	Efl1	elongation factor like GPTase 1
ENSMUSG00000112639	88.0194	65.0585	110.98	0.584104	0.0510643	A730063M14Rik	RIKEN cDNA A730063M14 gene
ENSMUSG00000033644	77.741	53.0893	102.393	0.704003	0.0510643	Piwil2	piwi-like RNA-mediated gene silencing 2
ENSMUSG00000048498	122.58	39.9392	205.221	0.107051	0.0511374	Cd300e	CD300E molecule
ENSMUSG00000011382	170.2	129.329	211.072	0.537469	0.0512054	Dhdh	dihydrodiol dehydrogenase (dimeric)
ENSMUSG00000020227	862.593	990.444	734.741	-0.353639	0.0512054	Irak3	interleukin-1 receptor-associated kinase 3
ENSMUSG00000001156	3989.72	3441.37	4538.07	0.32983	0.0515054	Mxd1	MAX dimerization protein 1
ENSMUSG00000028251	1362.12	1190.69	1533.56	0.3055	0.0515675	Tstd3	thiosulfate sulfurtransferase (rhodanese)-like domain containing 3
ENSMUSG00000089862	1128.63	927.761	1329.51	0.412034	0.0517742	Umad1	UMAP1-MVP12 associated (UMA) domain containing 1
ENSMUSG00000028063	1337.09	988.191	1686	0.581668	0.0521537	Lmna	lamin A
ENSMUSG00000109771	254.097	305.394	202.8	-0.46313	0.0522201	Gm35315	predicted gene, 35315
ENSMUSG00000028514	4002.47	4447.63	3557.32	-0.275191	0.0523495	Usp24	ubiquitin specific peptidase 24
ENSMUSG00000051950	954.548	1112.73	796.367	-0.388172	0.0524333	B3glct	beta-3-glucosyltransferase
ENSMUSG00000028093	2351.64	2683.32	2019.96	-0.337731	0.0529038	Acp6	acid phosphatase 6, lysophosphatidic
ENSMUSG00000052336	711.672	360.6	1062.74	1.09357	0.0529038	Cx3cr1	chemokine (C-X3-C motif) receptor 1
ENSMUSG00000079164	72.5443	35.1178	109.971	1.15127	0.0531476	Tlr5	toll-like receptor 5
ENSMUSG00000078247	207.155	143.968	270.342	0.669617	0.0532606	Airn	antisense Igf2r RNA
ENSMUSG00000028874	3158.32	1591.92	4724.73	1.10033	0.0533998	Fgr	FGR proto-oncogene, Src family tyrosine kinase
ENSMUSG00000030103	4596.42	3335.35	5857.5	0.601065	0.0535126	Bhlhe40	basic helix-loop-helix family, member e40
ENSMUSG00000043017	1263.02	956.583	1569.45	0.534346	0.0536482	Ptgir	prostaglandin I receptor (IP)
ENSMUSG00000047766	76.7632	49.6904	103.836	0.766418	0.0536817	Lrrc49	leucine rich repeat containing 49
ENSMUSG00000113722	159.06	117.814	200.305	0.578787	0.0536817	Snhg10	small nucleolar RNA host gene 10
ENSMUSG00000000732	3227.27	2213.61	4240.93	0.685787	0.0540323	Icosl	icos ligand
ENSMUSG00000019437	79.0996	101.112	57.0875	-0.61468	0.0541167	Tlcd1	TLC domain containing 1
ENSMUSG00000029752	173.301	110.696	235.905	0.782518	0.054146	Asns	asparagine synthetase
ENSMUSG00000050538	182.972	95.1304	270.814	1.05547	0.054146	B230217C12Rik	RIKEN cDNA B230217C12 gene
ENSMUSG00000056612	545.752	679.178	412.326	-0.546527	0.054146	Ppp1r14b	protein phosphatase 1, regulatory inhibitor subunit 14B
ENSMUSG00000079481	463.926	263.238	664.613	0.94193	0.054146	Nhsl2	NHS-like 2
ENSMUSG00000041143	3368.02	3846.79	2889.25	-0.337724	0.0543481	Tmco4	transmembrane and coiled-coil domains 4
ENSMUSG00000065495	191.371	246.978	135.765	-0.63632	0.0543481	Mir150	microRNA 150
ENSMUSG00000035004	1260.7	602.29	1919.1	1.15371	0.0543481	Igsf6	immunoglobulin superfamily, member 6
ENSMUSG00000064354	55585.7	69257.8	41913.5	-0.54868	0.0543481	COX2	cytochrome c oxidase subunit II
ENSMUSG00000057337	83.0325	114.693	51.3719	-0.835359	0.0544686	Chst3	carbohydrate sulfotransferase 3
ENSMUSG00000024792	2383.85	1994.03	2773.68	0.382227	0.054625	Zfpl1	zinc finger like protein 1
ENSMUSG00000041765	9643.3	10850.3	8436.35	-0.304198	0.0546698	Ubac2	ubiquitin associated domain containing 2
ENSMUSG00000028698	330.897	399.22	262.575	-0.466291	0.0546835	Pik3r3	phosphoinositide-3-kinase regulatory subunit 3
ENSMUSG00000060131	2881.98	3301.12	2462.84	-0.342135	0.0546913	Atp8b4	ATPase, class I, type 8B, member 4
ENSMUSG00000003546	2156.56	1838.27	2474.85	0.349038	0.0555394	Klc4	kinesin light chain 4
ENSMUSG00000032409	2300.19	2699.36	1901.02	-0.401819	0.0556318	Atr	ataxia telangiectasia and Rad3 related
ENSMUSG00000023909	535.839	412.788	658.891	0.511563	0.0560002	Paqr4	progestin and adipoQ receptor family member IV
ENSMUSG00000051154	7020.63	5845.28	8195.97	0.387776	0.0563994	Commd3	COMM domain containing 3
ENSMUSG00000110235	171.939	74.8756	269.002	0.171332	0.0563994	Gm5086	predicted gene 5086
ENSMUSG00000028214	310.769	231.027	390.512	0.565599	0.0564323	Gem	GTP binding protein (gene overexpressed in skeletal muscle)
ENSMUSG00000034765	1682.17	1260.96	2103.39	0.553956	0.0564998	Dusp5	dual specificity phosphatase 5
ENSMUSG00000069049	4280.44	5087.36	3473.53	-0.43097	0.0566093	Eif2s3y	eukaryotic translation initiation factor 2, subunit 3, structural gene Y-linked
ENSMUSG00000049103	5234.09	4098.51	6369.66	0.483511	0.0566602	Ccr2	chemokine (C-C motif) receptor 2
ENSMUSG00000040616	387.511	214.922	560.101	0.961714	0.0569249	Tmem51	transmembrane protein 51
ENSMUSG00000008845	149.469	104.386	194.552	0.659262	0.0570965	Cd163	CD163 antigen
ENSMUSG00000034586	2845.67	3467.45	2223.88	-0.490138	0.0574254	Hid1	HID1 domain containing
ENSMUSG00000055692	515.363	632.458	398.267	-0.506357	0.0574254	Tmem191c	transmembrane protein 191C
ENSMUSG00000031428	2691.73	1947.9	3435.57	0.602779	0.0574752	Zcchc18	zinc finger, CCHC domain containing 18
ENSMUSG00000018750	2788.04	3222.34	2353.73	-0.361986	0.0575394	Zbtb4	zinc finger and BTB domain containing 4
ENSMUSG00000067610	433.451	190.92	675.982	1.23217	0.0578496	Klri1	killer cell lectin-like receptor family I member 1
ENSMUSG00000053040	140.159	71.3557	208.963	1.06363	0.0578496	Aph1c	aph1 homolog C, gamma secretase subunit
ENSMUSG00000030708	701.886	590.842	812.93	0.367868	0.0588552	Dnajb13	DnaJ heat shock protein family (Hsp40) member B13
ENSMUSG00000031613	136.411	56.8018	216.021	0.150072	0.0591493	Hpgd	hydroxyprostaglandin dehydrogenase 15 (NAD)
ENSMUSG00000039153	607.365	438.211	776.518	0.603872	0.0595744	Runx2	runt related transcription factor 2
ENSMUSG00000048440	4116.08	2230.4	6001.75	0.981385	0.0598162	Cyp4f16	cytochrome P450, family 4, subfamily f, polypeptide 16
ENSMUSG00000020389	291.748	231.968	351.528	0.462266	0.0598632	Cdkl3	cyclin-dependent kinase-like 3
ENSMUSG00000047678	228.396	93.3334	363.459	0.141118	0.0598632	Gpr82	G protein-coupled receptor 82
ENSMUSG00000061577	1423.58	1010.2	1836.95	0.626066	0.0606142	Adgrg5	adhesion G protein-coupled receptor G5
ENSMUSG00000005718	1546.56	1841.91	1251.21	-0.432799	0.0607003	Tfap4	transcription factor AP4
ENSMUSG00000028337	10191.9	6951.36	13432.5	0.683986	0.0614558	Coro2a	coronin, actin binding protein 2A
ENSMUSG00000040410	1543.94	1759.95	1327.93	-0.330942	0.0614853	Fbxl4	F-box and leucine-rich repeat protein 4
ENSMUSG00000038807	461.433	267.873	654.992	0.889058	0.0618019	Rap1gap2	RAP1 GTPase activating protein 2
ENSMUSG00000011008	296.355	364.917	227.793	-0.511494	0.0619229	Mcoln2	mucolipin 2
ENSMUSG00000026321	84.615	41.4544	127.776	1.09231	0.0620434	Tnfrsf11a	tumor necrosis factor receptor superfamily, member 11a, NFKB activator
ENSMUSG00000026630	332.043	155.089	508.997	0.196938	0.0625535	Batf3	basic leucine zipper transcription factor, ATF-like 3
ENSMUSG00000029994	1092.88	769.295	1416.47	0.633958	0.0625949	Anxa4	annexin A4
ENSMUSG00000087368	110.762	139.156	82.3682	-0.557127	0.0626492	BC065397	cDNA sequence BC065397
ENSMUSG00000026851	7304.52	6378.22	8230.82	0.304315	0.0628242	BC005624	cDNA sequence BC005624
ENSMUSG00000029438	1588.88	1872.19	1305.57	-0.408288	0.0628242	Bcl7a	B cell CLL/lymphoma 7A
ENSMUSG00000037706	14882.6	11080.3	18685	0.55309	0.0628242	Cd81	CD81 antigen
ENSMUSG00000063605	535.651	336.878	734.425	0.783109	0.0628961	Ccdc102a	coiled-coil domain containing 102A
ENSMUSG00000079056	273.121	154.738	391.505	0.913365	0.0630445	Kcnip3	Kv channel interacting protein 3, calsenilin
ENSMUSG00000059839	388.831	460.761	316.901	-0.418523	0.0630445	Zfp874b	zinc finger protein 874b
ENSMUSG00000030413	3975.19	3179.65	4770.72	0.447523	0.0631276	Pglyrp1	peptidoglycan recognition protein 1
ENSMUSG00000018417	178.538	82.3644	274.711	0.185408	0.0633584	Myo1b	myosin IB
ENSMUSG00000004637	886.226	674.935	1097.52	0.520599	0.0633584	Wwox	WW domain-containing oxidoreductase
ENSMUSG00000051341	1833.46	1520.15	2146.77	0.39084	0.0633936	Zfp52	zinc finger protein 52
ENSMUSG00000021238	2301.6	2618.65	1984.56	-0.325953	0.0635774	Aldh6a1	aldehyde dehydrogenase family 6, subfamily A1
ENSMUSG00000059713	3486.51	4196.88	2776.14	-0.455291	0.0636338	Rcan3	regulator of calcineurin 3
ENSMUSG00000040591	1147.76	961.978	1333.55	0.369032	0.0637041	1110051M20Rik	RIKEN cDNA 1110051M20 gene
ENSMUSG00000021287	330.189	403.014	257.364	-0.489017	0.063724	Xrcc3	X-ray repair complementing defective repair in Chinese hamster cells 3
ENSMUSG00000030681	4450.97	3773.89	5128.06	0.353655	0.0641021	Mvp	major vault protein
ENSMUSG00000038685	1448.29	1732.13	1164.45	-0.439107	0.0647463	Rtel1	regulator of telomere elongation helicase 1
ENSMUSG00000020116	3900.39	3281.95	4518.84	0.364178	0.0647463	Pno1	partner of NOB1 homolog
ENSMUSG00000098557	402.092	297.609	506.574	0.558742	0.0647463	Kctd12	potassium channel tetramerisation domain containing 12
ENSMUSG00000022240	264.068	124.586	403.551	1.11824	0.0647463	Ctnnd2	catenin (cadherin associated protein), delta 2
ENSMUSG00000025050	1364.15	1608.8	1119.5	-0.406972	0.0647463	Pcgf6	polycomb group ring finger 6
ENSMUSG00000073471	1157.94	996.096	1319.78	0.328699	0.0649371	Rsph3a	radial spoke 3A homolog (Chlamydomonas)
ENSMUSG00000018809	1750.75	1983.72	1517.77	-0.316252	0.0652147	Smyd4	SET and MYND domain containing 4
ENSMUSG00000064065	8524.56	10070.7	6978.37	-0.410986	0.065468	Ipcef1	interaction protein for cytohesin exchange factors 1
ENSMUSG00000026950	1013.27	520.884	1505.65	1.0154	0.0655545	Neb	nebulin
ENSMUSG00000032373	254.617	321.387	187.847	-0.56573	0.0655594	Car12	carbonic anhydrase 12
ENSMUSG00000035944	2138.63	2549.06	1728.2	-0.430748	0.0655594	Ttc38	tetratricopeptide repeat domain 38
ENSMUSG00000052456	4106.97	3516.72	4697.23	0.336219	0.0660262	Asna1	arsA arsenite transporter, ATP-binding, homolog 1 (bacterial)
ENSMUSG00000022528	76.9483	44.2316	109.665	0.886656	0.0660262	Hes1	hes family bHLH transcription factor 1
ENSMUSG00000039195	1772.91	1506.08	2039.75	0.347783	0.0663881	1110008P14Rik	RIKEN cDNA 1110008P14 gene
ENSMUSG00000004865	25376.2	29077.9	21674.5	-0.340253	0.0674919	Srpk1	serine/arginine-rich protein specific kinase 1
ENSMUSG00000027720	341.658	282.022	401.294	0.396495	0.0676644	Il2	interleukin 2
ENSMUSG00000026663	1408.96	1088.67	1729.25	0.498826	0.0677134	Atf6	activating transcription factor 6
ENSMUSG00000030064	1087.16	882.43	1291.89	0.421398	0.0680351	Frmd4b	FERM domain containing 4B
ENSMUSG00000074825	10428.6	8868.54	11988.7	0.34552	0.06804	Itpripl1	inositol 1,4,5-triphosphate receptor interacting protein-like 1
ENSMUSG00000035498	389.221	277.741	500.7	0.605026	0.06804	Cdcp1	CUB domain containing protein 1
ENSMUSG00000037224	227.874	271.922	183.827	-0.429934	0.0681332	Zfyve28	zinc finger, FYVE domain containing 28
ENSMUSG00000045411	2632.49	2970.22	2294.76	-0.305719	0.0681332	2410002F23Rik	RIKEN cDNA 2410002F23 gene
ENSMUSG00000000901	166.765	207.487	126.042	-0.529241	0.0681332	Mmp11	matrix metallopeptidase 11
ENSMUSG00000062190	460.166	368.063	552.268	0.443633	0.0682056	Lancl2	LanC (bacterial lantibiotic synthetase component C)-like 2
ENSMUSG00000022721	6646.04	5862.48	7429.59	0.284602	0.0682056	Trmt2a	TRM2 tRNA methyltransferase 2A
ENSMUSG00000042506	7598.7	8515.77	6681.64	-0.290092	0.0685324	Usp22	ubiquitin specific peptidase 22
ENSMUSG00000058392	3645.64	4219.61	3071.67	-0.362237	0.0688492	Rrp1b	ribosomal RNA processing 1 homolog B (S. cerevisiae)
ENSMUSG00000028654	168.293	75.6893	260.896	0.159325	0.0691292	Mycl	v-myc avian myelocytomatosis viral oncogene lung carcinoma derived
ENSMUSG00000031995	752.553	515.663	989.443	0.664322	0.0694467	St14	suppression of tumorigenicity 14 (colon carcinoma)
ENSMUSG00000059552	12089.1	10052.6	14125.7	0.382306	0.069906	Trp53	transformation related protein 53
ENSMUSG00000095325	635.057	509.707	760.406	0.435867	0.0699681	Zfp870	zinc finger protein 870
ENSMUSG00000073607	107.35	135.337	79.3624	-0.55366	0.0700131	Gm10548	ribosomal protein L29 pseudogene
ENSMUSG00000059588	3169.08	3684.9	2653.26	-0.371981	0.0701435	Calcrl	calcitonin receptor-like
ENSMUSG00000024667	331.875	268.548	395.203	0.424512	0.0703957	Tmem216	transmembrane protein 216
ENSMUSG00000020798	985.825	537.715	1433.93	0.92673	0.0706327	Spns3	spinster homolog 3
ENSMUSG00000040703	873.879	1058.98	688.774	-0.464072	0.0706811	Cyp2s1	cytochrome P450, family 2, subfamily s, polypeptide 1
ENSMUSG00000026478	582.419	424.274	740.563	0.572695	0.0709048	Lamc1	laminin, gamma 1
ENSMUSG00000031617	2467.03	2053.87	2880.2	0.381102	0.071088	Tmem184c	transmembrane protein 184C
ENSMUSG00000002963	4755.69	5324.84	4186.54	-0.284938	0.071191	Pnkp	polynucleotide kinase 3'- phosphatase
ENSMUSG00000115338	1207.23	1001.97	1412.5	0.38392	0.0714297	Pnp	purine-nucleoside phosphorylase
ENSMUSG00000038481	3693.09	4305.36	3080.82	-0.377191	0.0718436	Cdk19	cyclin-dependent kinase 19
ENSMUSG00000037070	6091.37	5136.98	7045.75	0.358322	0.0720927	Rbmxl1	RNA binding motif protein, X-linked like-1
ENSMUSG00000037432	85.6576	109.295	62.0205	-0.583957	0.0725807	Fer1l5	fer-1-like 5 (C. elegans)
ENSMUSG00000028668	9055.13	7968.69	10141.6	0.28721	0.0726777	Eloa	elongin A
ENSMUSG00000039781	259.833	339.555	180.111	-0.639152	0.0726777	Cep131	centrosomal protein 131
ENSMUSG00000049307	816.267	448.971	1183.56	0.907965	0.0728733	Fut4	fucosyltransferase 4
ENSMUSG00000009207	1620.83	1809.98	1431.69	-0.281049	0.0729882	Lnpk	lunapark, ER junction formation factor
ENSMUSG00000047880	3708.16	4664.64	2751.68	-0.547681	0.0730332	Cxcr5	chemokine (C-X-C motif) receptor 5
ENSMUSG00000036875	411.752	232.531	590.973	0.878345	0.0730332	Dna2	DNA replication helicase/nuclease 2
ENSMUSG00000063320	512.575	634.105	391.045	-0.509119	0.0730332	1190007I07Rik	RIKEN cDNA 1190007I07 gene
ENSMUSG00000074781	16552.5	13983.2	19121.8	0.364653	0.0730332	Ube2n	ubiquitin-conjugating enzyme E2N
ENSMUSG00000022863	351.797	298.759	404.834	0.347008	0.0730759	Btg3	B cell translocation gene 3
ENSMUSG00000007777	790.051	653.665	926.437	0.388427	0.0731294	0610009B22Rik	RIKEN cDNA 0610009B22 gene
ENSMUSG00000055067	3575.7	4012.63	3138.78	-0.292307	0.0738162	Smyd3	SET and MYND domain containing 3
ENSMUSG00000079144	791.068	920.803	661.333	-0.371796	0.0739446	A130010J15Rik	RIKEN cDNA A130010J15 gene
ENSMUSG00000041375	423.011	494.628	351.393	-0.381286	0.0739446	Ccdc9	coiled-coil domain containing 9
ENSMUSG00000004187	218.208	309.147	127.268	-0.844659	0.0739446	Kifc2	kinesin family member C2
ENSMUSG00000037685	4968.46	5650.39	4286.53	-0.321043	0.0744515	Atp8a1	ATPase, aminophospholipid transporter (APLT), class I, type 8A, member 1
ENSMUSG00000000552	239.542	127.826	351.258	0.932413	0.0744515	Zfp385a	zinc finger protein 385A
ENSMUSG00000028973	2295.83	1897.47	2694.18	0.38888	0.0757162	Abcb8	ATP-binding cassette, sub-family B (MDR/TAP), member 8
ENSMUSG00000033961	654.678	560.278	749.078	0.333652	0.0759916	Zfp446	zinc finger protein 446
ENSMUSG00000059326	1370.38	702.861	2037.89	0.237083	0.0759916	Csf2ra	colony stimulating factor 2 receptor, alpha, low-affinity (granulocyte-macrophage)
ENSMUSG00000025192	2284.28	1897.49	2671.07	0.380192	0.0760456	Entpd7	ectonucleoside triphosphate diphosphohydrolase 7
ENSMUSG00000042817	1636.6	857.847	2415.34	0.941548	0.0761081	Flt3	FMS-like tyrosine kinase 3
ENSMUSG00000024170	1748.42	2055.45	1441.39	-0.392806	0.0761081	Telo2	telomere maintenance 2
ENSMUSG00000019487	455.474	375.923	535.026	0.388718	0.0762915	Trip10	thyroid hormone receptor interactor 10
ENSMUSG00000032578	1525.44	1103.99	1946.89	0.564767	0.0763878	Cish	cytokine inducible SH2-containing protein
ENSMUSG00000028028	144.265	88.496	200.034	0.770234	0.0770114	Alpk1	alpha-kinase 1
ENSMUSG00000021235	1172.33	976.622	1368.04	0.375355	0.0770114	Coq6	coenzyme Q6 monooxygenase
ENSMUSG00000015120	33596.7	29791.6	37401.7	0.279125	0.0770114	Ube2i	ubiquitin-conjugating enzyme E2I
ENSMUSG00000045777	1071.25	782.344	1360.16	0.550334	0.0770752	Ifitm10	interferon induced transmembrane protein 10
ENSMUSG00000001143	1594.69	1953.75	1235.62	-0.482809	0.0772324	Lman2l	lectin, mannose-binding 2-like
ENSMUSG00000086158	245.558	184.169	306.947	0.527107	0.0772324	Ccpg1os	cell cycle progression 1, opposite strand
ENSMUSG00000019088	568.434	666.405	470.464	-0.384871	0.0772324	Dnase1l1	deoxyribonuclease 1-like 1
ENSMUSG00000042487	4335.63	3811	4860.26	0.287424	0.0772608	Leo1	Leo1, Paf1/RNA polymerase II complex component
ENSMUSG00000030199	1395.98	1104.64	1687.31	0.450731	0.0775853	Etv6	ets variant 6
ENSMUSG00000028017	141.092	182.526	99.6567	-0.60192	0.0775945	Egf	epidermal growth factor
ENSMUSG00000071037	841.962	696.517	987.407	0.38546	0.0788438	Camkmt	calmodulin-lysine N-methyltransferase
ENSMUSG00000098188	214.525	135.671	293.379	0.729942	0.0795388	Sowahc	sosondowah ankyrin repeat domain family member C
ENSMUSG00000061371	941.858	1091.65	792.066	-0.359927	0.0799244	Zfp873	zinc finger protein 873
ENSMUSG00000039217	130.957	78.1581	183.755	0.792487	0.0800539	Il18	interleukin 18
ENSMUSG00000053333	2758.69	2342.68	3174.7	0.344794	0.0802589	Dis3l2	DIS3 like 3'-5' exoribonuclease 2
ENSMUSG00000025931	715.332	576.454	854.21	0.423678	0.080388	Paqr8	progestin and adipoQ receptor family member VIII
ENSMUSG00000021573	139.03	89.0687	188.991	0.713704	0.0806172	Tppp	tubulin polymerization promoting protein
ENSMUSG00000043257	2294.15	2599.13	1989.18	-0.310261	0.0806334	Pigv	phosphatidylinositol glycan anchor biosynthesis, class V
ENSMUSG00000040249	91.7208	52.2506	131.191	0.837235	0.0806477	Lrp1	low density lipoprotein receptor-related protein 1
ENSMUSG00000061132	267.647	356.736	178.558	-0.669318	0.0806477	Blnk	B cell linker
ENSMUSG00000026883	123.02	83.2728	162.768	0.644959	0.080667	Dab2ip	disabled 2 interacting protein
ENSMUSG00000039842	588.41	675.001	501.819	-0.33729	0.080772	Mcph1	microcephaly, primary autosomal recessive 1
ENSMUSG00000097281	91.2178	117.277	65.159	-0.582654	0.0810606	Gm26685	predicted gene, 26685
ENSMUSG00000015243	1859.43	1553.12	2165.75	0.367361	0.0810606	Abca1	ATP-binding cassette, sub-family A (ABC1), member 1
ENSMUSG00000097321	299.542	368.245	230.838	-0.485863	0.0810606	1700028E10Rik	RIKEN cDNA 1700028E10 gene
ENSMUSG00000040725	9949.02	8497.28	11400.8	0.334006	0.0810606	Hnrnpul1	heterogeneous nuclear ribonucleoprotein U-like 1
ENSMUSG00000023942	6103.89	7063.97	5143.81	-0.356291	0.0810606	Slc29a1	solute carrier family 29 (nucleoside transporters), member 1
ENSMUSG00000024621	1045.3	542.523	1548.07	0.92165	0.0810606	Csf1r	colony stimulating factor 1 receptor
ENSMUSG00000026078	7239.06	6286.4	8191.72	0.30702	0.0828222	Pdcl3	phosducin-like 3
ENSMUSG00000030254	4808.79	5400.48	4217.1	-0.290001	0.0828222	Rad18	RAD18 E3 ubiquitin protein ligase
ENSMUSG00000041959	12892.9	10934.1	14851.7	0.348371	0.0831166	S100a10	S100 calcium binding protein A10 (calpactin)
ENSMUSG00000060591	537.352	294.91	779.793	0.860989	0.0831289	Ifitm2	interferon induced transmembrane protein 2
ENSMUSG00000049422	1459.41	1669.59	1249.24	-0.330603	0.0831289	Chchd10	coiled-coil-helix-coiled-coil-helix domain containing 10
ENSMUSG00000034064	3469.36	3934.91	3003.81	-0.312419	0.0834617	Poglut1	protein O-glucosyltransferase 1
ENSMUSG00000048827	90.8486	113.475	68.2218	-0.517927	0.0835146	Pkd1l3	polycystic kidney disease 1 like 3
ENSMUSG00000027173	67.2717	25.8264	108.717	0.108833	0.0835723	Depdc7	DEP domain containing 7
ENSMUSG00000031562	231.215	282.943	179.488	-0.474654	0.0835723	Dctd	dCMP deaminase
ENSMUSG00000089679	172.333	248.995	95.6701	-0.85826	0.0836368	Gm16299	predicted gene 16299
ENSMUSG00000040945	2881.66	3270.85	2492.46	-0.310035	0.0837005	Rcc2	regulator of chromosome condensation 2
ENSMUSG00000036109	3971.51	3132.68	4810.35	0.444134	0.08413	Mbnl3	muscleblind like splicing factor 3
ENSMUSG00000029771	2630.55	1944.79	3316.32	0.539179	0.0841923	Irf5	interferon regulatory factor 5
ENSMUSG00000022837	660.825	750.649	571	-0.314453	0.0841923	Iqcb1	IQ calmodulin-binding motif containing 1
ENSMUSG00000017897	1862.64	2184.39	1540.89	-0.382204	0.0848232	Eya2	EYA transcriptional coactivator and phosphatase 2
ENSMUSG00000030154	518.835	383.7	653.971	0.531992	0.0856251	Klrb1f	killer cell lectin-like receptor subfamily B member 1F
ENSMUSG00000061286	5449.12	4750.66	6147.57	0.299265	0.0857091	Exosc5	exosome component 5
ENSMUSG00000020706	6983.99	7896.1	6071.89	-0.303891	0.0857914	Ftsj3	FtsJ RNA methyltransferase homolog 3 (E. coli)
ENSMUSG00000022024	6748.89	5763.31	7734.46	0.332476	0.0857914	Sugt1	SGT1, suppressor of G2 allele of SKP1 (S. cerevisiae)
ENSMUSG00000095199	316.612	372.967	260.256	-0.391045	0.0861195	Zfp967	zinc finger protein 967
ENSMUSG00000079467	104.035	130.86	77.2106	-0.52574	0.0861195	Gm14966	predicted gene 14966
ENSMUSG00000040322	2341.4	1924.01	2758.78	0.390245	0.0863058	Slc25a24	solute carrier family 25 (mitochondrial carrier, phosphate carrier), member 24
ENSMUSG00000096188	108.536	135.184	81.8886	-0.504339	0.087471	Cmtm4	CKLF-like MARVEL transmembrane domain containing 4
ENSMUSG00000023908	995.177	1208.61	781.747	-0.454369	0.0875673	Pkmyt1	protein kinase, membrane associated tyrosine/threonine 1
ENSMUSG00000026104	21400.2	24951.6	17848.7	-0.368848	0.0883642	Stat1	signal transducer and activator of transcription 1
ENSMUSG00000034248	488.794	566.518	411.07	-0.355552	0.0893208	Slc25a37	solute carrier family 25, member 37
ENSMUSG00000040229	2069.43	1543.46	2595.4	0.528334	0.0893318	Gpr34	G protein-coupled receptor 34
ENSMUSG00000027200	157.178	80.4911	233.864	0.191828	0.0899492	Sema6d	sema domain, transmembrane domain (TM), and cytoplasmic domain, (semaphorin) 6D
ENSMUSG00000030431	459.56	356.136	562.985	0.46834	0.0899492	Tmem238	transmembrane protein 238
ENSMUSG00000056220	168.67	73.9621	263.377	0.128067	0.0900785	Pla2g4a	phospholipase A2, group IVA (cytosolic, calcium-dependent)
ENSMUSG00000006800	957.621	578.908	1336.33	0.741666	0.0900785	Sulf2	sulfatase 2
ENSMUSG00000023979	112.452	139.007	85.8967	-0.487341	0.0903547	Guca1b	guanylate cyclase activator 1B
ENSMUSG00000020183	6559.63	5115.57	8003.69	0.459124	0.0907209	Cpm	carboxypeptidase M
ENSMUSG00000044229	266.357	126.632	406.082	0.150609	0.0908867	Nxpe4	neurexophilin and PC-esterase domain family, member 4
ENSMUSG00000024781	12850.8	15425.7	10275.9	-0.428127	0.0908867	Lipa	lysosomal acid lipase A
ENSMUSG00000078945	723.58	548.234	898.927	0.495441	0.0909799	Naip2	NLR family, apoptosis inhibitory protein 2
ENSMUSG00000056459	1753.94	1950.07	1557.8	-0.266728	0.0920237	Zbtb25	zinc finger and BTB domain containing 25
ENSMUSG00000014075	315.806	171.801	459.81	0.818904	0.0920943	Tctex1d2	Tctex1 domain containing 2
ENSMUSG00000031355	304.228	172.157	436.299	0.789161	0.0925919	Arhgap6	Rho GTPase activating protein 6
ENSMUSG00000049957	2545.01	2140.11	2949.91	0.355466	0.0932394	Ccdc137	coiled-coil domain containing 137
ENSMUSG00000027669	1015.02	1166.82	863.234	-0.336417	0.0933373	Gnb4	guanine nucleotide binding protein (G protein), beta 4
ENSMUSG00000074604	5765.9	6784.16	4747.64	-0.384452	0.0933373	Mgst2	microsomal glutathione S-transferase 2
ENSMUSG00000028926	216.739	108.318	325.159	0.845294	0.094346	Cdk14	cyclin-dependent kinase 14
ENSMUSG00000087165	198.907	244.95	152.863	-0.475669	0.0944381	2010001A14Rik	RIKEN cDNA 2010001A14 gene
ENSMUSG00000040714	369.01	431.268	306.752	-0.368924	0.0947353	Klc3	kinesin light chain 3
ENSMUSG00000059498	163.697	124.914	202.479	0.484704	0.0950239	Fcgr3	Fc receptor, IgG, low affinity III
ENSMUSG00000020709	158.669	89.5475	227.79	0.777292	0.0950258	Adap2	ArfGAP with dual PH domains 2
ENSMUSG00000037138	2340.71	2671.79	2009.63	-0.320998	0.0951101	Aff3	AF4/FMR2 family, member 3
ENSMUSG00000001946	177.914	86.7055	269.122	0.154799	0.0951101	Esam	endothelial cell-specific adhesion molecule
ENSMUSG00000046908	183.488	130.386	236.591	0.558541	0.0953484	Ltb4r1	leukotriene B4 receptor 1
ENSMUSG00000033436	1411.6	1578.64	1244.57	-0.277981	0.0964574	Armcx2	armadillo repeat containing, X-linked 2
ENSMUSG00000036611	164.924	101.061	228.787	0.703518	0.0967433	Eepd1	endonuclease/exonuclease/phosphatase family domain containing 1
ENSMUSG00000038352	3498.85	4132.96	2864.74	-0.39027	0.0967433	Arl5c	ADP-ribosylation factor-like 5C
ENSMUSG00000061533	708.633	835.592	581.674	-0.387105	0.0967433	Cep128	centrosomal protein 128
ENSMUSG00000037731	2880.29	1538.94	4221.63	0.785226	0.0969376	Themis2	thymocyte selection associated family member 2
ENSMUSG00000020680	871.45	1026.52	716.378	-0.382738	0.0970034	Taf15	TATA-box binding protein associated factor 15
ENSMUSG00000079111	3944.66	3458.02	4431.3	0.286951	0.097169	Kdelr2	KDEL (Lys-Asp-Glu-Leu) endoplasmic reticulum protein retention receptor 2
ENSMUSG00000026577	2234.97	1984.73	2485.21	0.265315	0.0972363	Blzf1	basic leucine zipper nuclear factor 1
ENSMUSG00000022538	6441.72	5537.21	7346.24	0.317514	0.0974451	Lsg1	large 60S subunit nuclear export GTPase 1
ENSMUSG00000038421	285.562	391.217	179.908	-0.674313	0.0975412	Fcrla	Fc receptor-like A
ENSMUSG00000062661	206.6	250.027	163.173	-0.43879	0.0975412	Ncs1	neuronal calcium sensor 1
ENSMUSG00000040785	5813.59	6514.45	5112.72	-0.281568	0.0975412	Ttc3	tetratricopeptide repeat domain 3
ENSMUSG00000009739	639.922	772.274	507.571	-0.433337	0.0977486	Pou6f1	POU domain, class 6, transcription factor 1
ENSMUSG00000047115	164.771	201.533	128.008	-0.456627	0.0981731	Fam221a	family with sequence similarity 221, member A
ENSMUSG00000038910	1914.07	1610.17	2217.97	0.350736	0.0982023	Plcl2	phospholipase C-like 2
ENSMUSG00000037788	3274.29	2808.48	3740.1	0.320654	0.0984703	Vopp1	vesicular, overexpressed in cancer, prosurvival protein 1
ENSMUSG00000033705	88.3755	59.7216	117.029	0.607033	0.0987942	Stard9	START domain containing 9
ENSMUSG00000040220	391.109	321.282	460.936	0.382912	0.0994059	Gas8	growth arrest specific 8
ENSMUSG00000056116	20197.6	23152.2	17242.9	-0.328219	0.0994059	H2-T22	histocompatibility 2, T region locus 22
ENSMUSG00000041921	488.38	583.232	393.528	-0.408759	0.100944	Metap1d	methionyl aminopeptidase type 1D (mitochondrial)
ENSMUSG00000010136	118.769	147.577	89.962	-0.485992	0.100944	Pifo	primary cilia formation
ENSMUSG00000113770	138.504	174.811	102.197	-0.513492	0.101572	1700019C18Rik	RIKEN cDNA 1700019C18 gene
ENSMUSG00000030200	168.599	125.693	211.505	0.501853	0.101829	Bcl2l14	BCL2-like 14 (apoptosis facilitator)
ENSMUSG00000100199	1065.02	1248.6	881.427	-0.372391	0.102365	Gm20324	predicted gene, 20324
ENSMUSG00000054640	71.8256	30.9857	112.665	0.117321	0.102452	Slc8a1	solute carrier family 8 (sodium/calcium exchanger), member 1
ENSMUSG00000026480	624.488	393.085	855.891	0.659546	0.102765	Ncf2	neutrophil cytosolic factor 2
ENSMUSG00000026547	16421.4	13882.5	18960.3	0.340764	0.102975	Tagln2	transgelin 2
ENSMUSG00000029102	103.884	72.8997	134.869	0.562333	0.103195	Hgfac	hepatocyte growth factor activator
ENSMUSG00000032330	5311.44	4175.48	6447.4	0.438329	0.103233	Cox7a2	cytochrome c oxidase subunit 7A2
ENSMUSG00000020021	335.353	425.2	245.505	-0.523703	0.103233	Fgd6	FYVE, RhoGEF and PH domain containing 6
ENSMUSG00000070394	1557.35	1255.48	1859.22	0.405288	0.10389	Tmem256	transmembrane protein 256
ENSMUSG00000036273	792.406	476.577	1108.24	0.690197	0.103926	Lrrk2	leucine-rich repeat kinase 2
ENSMUSG00000093661	895.698	1044.68	746.713	-0.361294	0.104513	Eif4e3	eukaryotic translation initiation factor 4E member 3
ENSMUSG00000041112	26351.9	23520.1	29183.6	0.259977	0.104776	Elmo1	engulfment and cell motility 1
ENSMUSG00000087679	12641.8	10910.4	14373.2	0.309137	0.105866	Tmem250-ps	transmembrane protein 250, pseudogene
ENSMUSG00000033554	5007.99	5643.01	4372.97	-0.29122	0.105881	Dph5	diphthamide biosynthesis 5
ENSMUSG00000040795	1760.24	2025.81	1494.68	-0.333481	0.105881	Iqcc	IQ motif containing C
ENSMUSG00000020894	1568	1885.08	1250.93	-0.418493	0.105881	Vamp2	vesicle-associated membrane protein 2
ENSMUSG00000031342	2711.85	3434.53	1989.16	-0.517553	0.105881	Gpm6b	glycoprotein m6b
ENSMUSG00000052539	149.707	179.121	120.293	-0.409692	0.106397	Magi3	membrane associated guanylate kinase, WW and PDZ domain containing 3
ENSMUSG00000031813	2575.88	2192.57	2959.19	0.328267	0.106545	Mvb12a	multivesicular body subunit 12A
ENSMUSG00000041362	316.889	191.734	442.044	0.668291	0.106545	Shtn1	shootin 1
ENSMUSG00000042156	1572	1882.56	1261.44	-0.410258	0.106847	Dzip1	DAZ interacting protein 1
ENSMUSG00000078783	184.933	77.8237	292.042	0.106092	0.107189	Gm9733	predicted gene 9733
ENSMUSG00000042302	243.845	293.409	194.281	-0.419027	0.107189	Ehbp1	EH domain binding protein 1
ENSMUSG00000015478	2156.86	2453.33	1860.4	-0.309718	0.107507	Rnf5	ring finger protein 5
ENSMUSG00000051682	275.648	130.126	421.17	0.132755	0.107528	Treml4	triggering receptor expressed on myeloid cells-like 4
ENSMUSG00000057182	435.691	244.898	626.484	0.669974	0.107641	Scn3a	sodium channel, voltage-gated, type III, alpha
ENSMUSG00000026357	544.662	278.807	810.518	0.159675	0.10772	Rgs18	regulator of G-protein signaling 18
ENSMUSG00000042331	693.928	436.347	951.509	0.640698	0.107921	Specc1	sperm antigen with calponin homology and coiled-coil domains 1
ENSMUSG00000028545	100.926	128.62	73.2328	-0.521427	0.108126	Bend5	BEN domain containing 5
ENSMUSG00000058317	515.393	276.294	754.493	0.183685	0.108126	Ube2e2	ubiquitin-conjugating enzyme E2E 2
ENSMUSG00000026068	3954.62	2771.32	5137.92	0.557436	0.108479	Il18rap	interleukin 18 receptor accessory protein
ENSMUSG00000073427	502.515	596.936	408.095	-0.393137	0.108479	Gm4924	predicted gene 4924
ENSMUSG00000023809	251.36	311.256	191.464	-0.471124	0.108479	Rps6ka2	ribosomal protein S6 kinase, polypeptide 2
ENSMUSG00000005481	17346.2	15304.8	19387.6	0.273541	0.10869	Ddx39	DEAD (Asp-Glu-Ala-Asp) box polypeptide 39
ENSMUSG00000039879	2293.48	2564.17	2022.8	-0.274467	0.10869	Heca	hdc homolog, cell cycle regulator
ENSMUSG00000017195	137.334	171.891	102.777	-0.487717	0.10869	Zpbp2	zona pellucida binding protein 2
ENSMUSG00000027166	1248.07	1078.7	1417.43	0.305779	0.108723	Dnajc24	DnaJ heat shock protein family (Hsp40) member C24
ENSMUSG00000042167	7074.74	6300.39	7849.1	0.260901	0.108723	Tent2	terminal nucleotidyltransferase 2
ENSMUSG00000041881	11354	9279.96	13428.1	0.383095	0.108723	Ndufa7	NADH:ubiquinone oxidoreductase subunit A7
ENSMUSG00000024319	8993.15	7969.47	10016.8	0.266475	0.108723	Vps52	VPS52 GARP complex subunit
ENSMUSG00000031425	89.8394	112.675	67.0039	-0.490789	0.108723	Plp1	proteolipid protein (myelin) 1
ENSMUSG00000043487	243.72	288.948	198.492	-0.388477	0.109007	Acot6	acyl-CoA thioesterase 6
ENSMUSG00000020628	4976.33	5498.47	4454.2	-0.249762	0.109247	Trappc12	trafficking protein particle complex 12
ENSMUSG00000093606	80.7784	101.66	59.8972	-0.497734	0.109263	B130034C11Rik	RIKEN cDNA B130034C11 gene
ENSMUSG00000073008	6210.76	6902.39	5519.13	-0.262656	0.109467	Gpr174	G protein-coupled receptor 174
ENSMUSG00000032021	483.786	571.286	396.287	-0.38166	0.109518	Crtam	cytotoxic and regulatory T cell molecule
ENSMUSG00000040613	1757.98	1411.89	2104.07	0.404752	0.109881	Apobec1	apolipoprotein B mRNA editing enzyme, catalytic polypeptide 1
ENSMUSG00000051278	590.932	692.822	489.042	-0.367633	0.10989	Zgrf1	zinc finger, GRF-type containing 1
ENSMUSG00000053318	398.88	192.55	605.21	0.135099	0.110956	Slamf8	SLAM family member 8
ENSMUSG00000026222	65371.6	73609.6	57133.6	-0.288178	0.11142	Sp100	nuclear antigen Sp100
ENSMUSG00000072294	82.5025	50.416	114.589	0.640639	0.111892	Klf12	Kruppel-like factor 12
ENSMUSG00000043987	1292.28	1461.02	1123.55	-0.295966	0.112146	Cep164	centrosomal protein 164
ENSMUSG00000036022	1580.43	1766.08	1394.78	-0.272445	0.112451	Fam122b	family with sequence similarity 122, member B
ENSMUSG00000079419	1831.99	1134.49	2529.49	0.624749	0.112737	Ms4a6c	membrane-spanning 4-domains, subfamily A, member 6C
ENSMUSG00000001127	8455.24	9304	7606.47	-0.239379	0.112844	Araf	Araf proto-oncogene, serine/threonine kinase
ENSMUSG00000006494	26659.4	32157.2	21161.7	-0.425267	0.113451	Pdk1	pyruvate dehydrogenase kinase, isoenzyme 1
ENSMUSG00000078922	56140.6	44682.4	67598.9	0.407135	0.113731	Tgtp1	T cell specific GTPase 1
ENSMUSG00000044162	152.579	106.296	198.863	0.545462	0.114699	Tnip3	TNFAIP3 interacting protein 3
ENSMUSG00000009733	695.218	784.024	606.412	-0.290721	0.114699	Tfcp2	transcription factor CP2
ENSMUSG00000023927	19762.8	22673.3	16852.2	-0.323968	0.114699	Satb1	special AT-rich sequence binding protein 1
ENSMUSG00000028651	8498.45	7365.08	9631.82	0.299455	0.114791	Ppie	peptidylprolyl isomerase E (cyclophilin E)
ENSMUSG00000002871	3204.81	3534.65	2874.97	-0.244865	0.115004	Tpra1	transmembrane protein, adipocyte asscociated 1
ENSMUSG00000034748	1467.59	1275.14	1660.04	0.295214	0.115137	Sirt6	sirtuin 6
ENSMUSG00000051285	7197.29	7896.86	6497.73	-0.231983	0.115379	Pcmtd1	protein-L-isoaspartate (D-aspartate) O-methyltransferase domain containing 1
ENSMUSG00000032405	17585.1	19408.1	15762.1	-0.246508	0.115379	Pias1	protein inhibitor of activated STAT 1
ENSMUSG00000068129	1826.17	2258.2	1394.14	-0.459459	0.115803	Cst7	cystatin F (leukocystatin)
ENSMUSG00000029062	5327.31	4704.77	5949.86	0.270799	0.115803	Cdk11b	cyclin-dependent kinase 11B
ENSMUSG00000040274	4087.75	3104.99	5070.52	0.463888	0.115803	Cdk6	cyclin-dependent kinase 6
ENSMUSG00000025058	445.504	333.615	557.394	0.476335	0.115803	5430427O19Rik	RIKEN cDNA 5430427O19 gene
ENSMUSG00000067916	2088.5	1775.34	2401.67	0.324977	0.115992	Zfp991	zinc finger protein 991
ENSMUSG00000030323	327.892	243.1	412.685	0.485101	0.116074	Ift122	intraflagellar transport 122
ENSMUSG00000031819	1924.14	1718.58	2129.7	0.251448	0.116074	Emc8	ER membrane protein complex subunit 8
ENSMUSG00000045868	19696.4	15842.8	23550	0.397065	0.116148	Gvin1	GTPase, very large interferon inducible 1
ENSMUSG00000004552	3158.66	3768.02	2549.31	-0.395862	0.116394	Ctse	cathepsin E
ENSMUSG00000037275	3335.27	3765.51	2905.03	-0.295092	0.116394	Gemin5	gem nuclear organelle associated protein 5
ENSMUSG00000033819	1492.66	1165.53	1819.79	0.428019	0.116394	Ppp1r16a	protein phosphatase 1, regulatory subunit 16A
ENSMUSG00000036501	2307.65	2568.45	2046.85	-0.262949	0.116394	Fam13b	family with sequence similarity 13, member B
ENSMUSG00000089824	1613.89	1789.62	1438.17	-0.256097	0.116742	Rbm12	RNA binding motif protein 12
ENSMUSG00000019952	1310.33	1475.56	1145.1	-0.286655	0.11696	Poc1b	POC1 centriolar protein B
ENSMUSG00000054619	939.513	787.559	1091.47	0.344772	0.116976	Mettl7a1	methyltransferase like 7A1
ENSMUSG00000059994	1403.76	1066.93	1740.58	0.460967	0.117063	Fcrl1	Fc receptor-like 1
ENSMUSG00000060950	1162.65	1293.21	1032.1	-0.262123	0.117063	Trmt61a	tRNA methyltransferase 61A
ENSMUSG00000053702	1270.3	839.497	1701.11	0.571894	0.117142	Nebl	nebulette
ENSMUSG00000047821	113.172	87.1731	139.17	0.446299	0.117154	Trim16	tripartite motif-containing 16
ENSMUSG00000037161	110.183	76.371	143.995	0.539387	0.117867	Mgarp	mitochondria localized glutamic acid rich protein
ENSMUSG00000007659	6306.11	4815.74	7796.47	0.454989	0.117943	Bcl2l1	BCL2-like 1
ENSMUSG00000028559	12368.5	13783.9	10953	-0.265447	0.117943	Osbpl9	oxysterol binding protein-like 9
ENSMUSG00000031765	82.2313	49.3488	115.114	0.579407	0.117943	Mt1	metallothionein 1
ENSMUSG00000034275	877.9	478.543	1277.26	0.176319	0.117943	Igsf9b	immunoglobulin superfamily, member 9B
ENSMUSG00000038079	744.762	611.265	878.258	0.370944	0.118309	Tmem237	transmembrane protein 237
ENSMUSG00000030722	1369.78	1546.87	1192.69	-0.291654	0.118681	Nfatc2ip	nuclear factor of activated T cells, cytoplasmic, calcineurin dependent 2 interacting protein
ENSMUSG00000019505	902852	796437	1.00927e+06	0.270837	0.118681	Ubb	ubiquitin B
ENSMUSG00000023055	6347.62	6954.73	5740.51	-0.22991	0.11899	Calcoco1	calcium binding and coiled coil domain 1
ENSMUSG00000052684	1922.79	1113.03	2732.56	0.221377	0.119115	Jun	jun proto-oncogene
ENSMUSG00000016940	343.001	392.506	293.496	-0.315869	0.119115	Kctd2	potassium channel tetramerisation domain containing 2
ENSMUSG00000074417	354.492	176.125	532.86	0.135285	0.120327	Pira11	paired-Ig-like receptor A11
ENSMUSG00000063235	707.721	613.411	802.031	0.296609	0.121119	Ptpmt1	protein tyrosine phosphatase, mitochondrial 1
ENSMUSG00000023830	13895.6	11794.3	15996.9	0.326953	0.12118	Igf2r	insulin-like growth factor 2 receptor
ENSMUSG00000031137	1709.2	1961.42	1456.98	-0.321917	0.12124	Fgf13	fibroblast growth factor 13
ENSMUSG00000004508	78.3525	42.9439	113.761	0.177827	0.121672	Gab2	growth factor receptor bound protein 2-associated protein 2
ENSMUSG00000078921	72433.8	58271.3	86596.3	0.394477	0.12245	Tgtp2	T cell specific GTPase 2
ENSMUSG00000020441	1488.47	1656.6	1320.35	-0.261969	0.12245	2310033P09Rik	RIKEN cDNA 2310033P09 gene
ENSMUSG00000027199	99.8437	51.1227	148.565	0.14558	0.123166	Gatm	glycine amidinotransferase (L-arginine:glycine amidinotransferase)
ENSMUSG00000026270	1010.64	847.512	1173.77	0.339444	0.123495	Capn10	calpain 10
ENSMUSG00000091537	21871.7	18547.7	25195.8	0.314908	0.123495	Tma7	translational machinery associated 7
ENSMUSG00000024451	94.1732	63.5328	124.814	0.543423	0.123495	Arap3	ArfGAP with RhoGAP domain, ankyrin repeat and PH domain 3
ENSMUSG00000017221	6816.68	6076.69	7556.67	0.255777	0.123505	Psmd3	proteasome (prosome, macropain) 26S subunit, non-ATPase, 3
ENSMUSG00000030592	87.8815	52.4357	123.327	0.297926	0.123627	Ryr1	ryanodine receptor 1, skeletal muscle
ENSMUSG00000024571	15872.1	17682.6	14061.5	-0.255061	0.124391	Txnl4a	thioredoxin-like 4A
ENSMUSG00000038576	111.279	162.89	59.6691	-0.163211	0.124573	Susd4	sushi domain containing 4
ENSMUSG00000039264	91664.6	105206	78122.8	-0.321389	0.124573	Gimap3	GTPase, IMAP family member 3
ENSMUSG00000100985	177.761	231.156	124.366	-0.518609	0.124573	Gm10640	predicted gene 10640
ENSMUSG00000038412	5943.12	5045.44	6840.8	0.324985	0.124573	Higd1a	HIG1 domain family, member 1A
ENSMUSG00000000903	80.7665	106.609	54.9239	-0.536587	0.124573	Vpreb3	pre-B lymphocyte gene 3
ENSMUSG00000038967	1950.87	2171.82	1729.91	-0.261905	0.124573	Pdk2	pyruvate dehydrogenase kinase, isoenzyme 2
ENSMUSG00000007867	77.2174	53.0154	101.419	0.522963	0.124573	Ift43	intraflagellar transport 43
ENSMUSG00000041831	1132.11	828.528	1435.69	0.483832	0.124573	Sytl3	synaptotagmin-like 3
ENSMUSG00000053835	2890.09	3387.36	2392.81	-0.358448	0.124573	H2-T24	histocompatibility 2, T region locus 24
ENSMUSG00000078606	18398.7	14835.3	21962.1	0.387661	0.124577	Gm4070	predicted gene 4070
ENSMUSG00000005268	135.16	97.6723	172.648	0.493773	0.124577	Prlr	prolactin receptor
ENSMUSG00000024513	2001.02	1765.03	2237	0.269313	0.124577	Mbd2	methyl-CpG binding domain protein 2
ENSMUSG00000020120	2773.29	1689.31	3857.27	0.492598	0.124833	Plek	pleckstrin
ENSMUSG00000046152	132.04	174.349	89.7304	-0.536679	0.124878	Fut10	fucosyltransferase 10
ENSMUSG00000090124	74.3681	38.2469	110.489	0.144973	0.124936	Ugt1a7c	UDP glucuronosyltransferase 1 family, polypeptide A7C
ENSMUSG00000005465	11489	12572.4	10405.7	-0.225144	0.124936	Il27ra	interleukin 27 receptor, alpha
ENSMUSG00000000125	325.004	263.102	386.905	0.382418	0.124936	Wnt3	wingless-type MMTV integration site family, member 3
ENSMUSG00000029283	1348.78	1543.18	1154.37	-0.313628	0.125004	Cdc7	cell division cycle 7 (S. cerevisiae)
ENSMUSG00000038502	238.541	173.54	303.541	0.486801	0.125004	Ptov1	prostate tumor over expressed gene 1
ENSMUSG00000044952	215.31	171.315	259.304	0.404775	0.125004	Kctd21	potassium channel tetramerisation domain containing 21
ENSMUSG00000039497	2471.36	2155.64	2787.08	0.285953	0.125004	Dse	dermatan sulfate epimerase
ENSMUSG00000030605	3178.93	3643.26	2714.6	-0.318128	0.12586	Mfge8	milk fat globule-EGF factor 8 protein
ENSMUSG00000042225	1180.71	1031.34	1330.08	0.282993	0.12586	Ammecr1	Alport syndrome, mental retardation, midface hypoplasia and elliptocytosis chromosomal region gene 1
ENSMUSG00000028703	2174.46	1912.6	2436.32	0.273082	0.126263	Lrrc41	leucine rich repeat containing 41
ENSMUSG00000034108	5522.47	6075.45	4969.5	-0.236889	0.126385	Ccs	copper chaperone for superoxide dismutase
ENSMUSG00000021843	2864.93	3246.19	2483.67	-0.295204	0.126741	Ktn1	kinectin 1
ENSMUSG00000008393	3146.97	2707.32	3586.61	0.305662	0.126745	Carhsp1	calcium regulated heat stable protein 1
ENSMUSG00000101585	163.405	70.7578	256.053	0.101507	0.126784	1600010M07Rik	RIKEN cDNA 1600010M07 gene
ENSMUSG00000073627	652.028	786.567	517.49	-0.405376	0.126999	C130036L24Rik	RIKEN cDNA C130036L24 gene
ENSMUSG00000051498	1009.77	826.689	1192.85	0.361963	0.126999	Tlr6	toll-like receptor 6
ENSMUSG00000023913	301.514	143.49	459.539	0.119339	0.126999	Pla2g7	phospholipase A2, group VII (platelet-activating factor acetylhydrolase, plasma)
ENSMUSG00000110424	249.098	302.849	195.347	-0.417115	0.127269	1700012D14Rik	RIKEN cDNA 1700012D14 gene
ENSMUSG00000000184	67229.7	59230.9	75228.5	0.270482	0.12774	Ccnd2	cyclin D2
ENSMUSG00000003153	18266.2	14487.4	22045	0.40365	0.127881	Slc2a3	solute carrier family 2 (facilitated glucose transporter), member 3
ENSMUSG00000037922	1076.66	1349.64	803.681	-0.462856	0.128503	Bank1	B cell scaffold protein with ankyrin repeats 1
ENSMUSG00000029455	1316.29	1536.24	1096.35	-0.347835	0.128503	Aldh2	aldehyde dehydrogenase 2, mitochondrial
ENSMUSG00000007038	6260.45	7170.43	5350.47	-0.313686	0.128503	Neu1	neuraminidase 1
ENSMUSG00000037949	2299.34	2033.17	2565.51	0.264795	0.129357	Ano10	anoctamin 10
ENSMUSG00000024812	1695.93	1266.39	2125.47	0.45889	0.129559	Tjp2	tight junction protein 2
ENSMUSG00000022657	20145.2	22591.8	17698.7	-0.274352	0.12979	Cd96	CD96 antigen
ENSMUSG00000057835	913.197	1049.14	777.258	-0.319119	0.12979	Zfp119a	zinc finger protein 119a
ENSMUSG00000025266	5344.94	4793.28	5896.61	0.242128	0.12979	Gnl3l	guanine nucleotide binding protein-like 3 (nucleolar)-like
ENSMUSG00000089942	508.389	276.265	740.512	0.163682	0.130461	Pira2	paired-Ig-like receptor A2
ENSMUSG00000029623	3855.67	3450.77	4260.56	0.245154	0.131183	Pdap1	PDGFA associated protein 1
ENSMUSG00000048779	215.571	97.4872	333.654	0.107029	0.131399	P2ry6	pyrimidinergic receptor P2Y, G-protein coupled, 6
ENSMUSG00000030108	140.407	85.0597	195.755	0.263079	0.131491	Slc6a13	solute carrier family 6 (neurotransmitter transporter, GABA), member 13
ENSMUSG00000000561	1896.11	2098.88	1693.35	-0.249885	0.13181	Wdr77	WD repeat domain 77
ENSMUSG00000030747	350.355	241.968	458.741	0.499425	0.133361	Dgat2	diacylglycerol O-acyltransferase 2
ENSMUSG00000005410	4625.35	3721.37	5529.33	0.377024	0.133361	Mcm5	minichromosome maintenance complex component 5
ENSMUSG00000024899	74.0903	44.5943	103.586	0.246135	0.133361	Papss2	3'-phosphoadenosine 5'-phosphosulfate synthase 2
ENSMUSG00000015879	137.566	76.9679	198.165	0.174327	0.133378	Fam184b	family with sequence similarity 184, member B
ENSMUSG00000057098	671.205	859.488	482.922	-0.482378	0.133378	Ebf1	early B cell factor 1
ENSMUSG00000050379	12087.5	13654.9	10520.2	-0.287253	0.133467	38961	septin 6
ENSMUSG00000087259	4380.97	5155.63	3606.3	-0.360094	0.133641	2610035D17Rik	RIKEN cDNA 2610035D17 gene
ENSMUSG00000018340	49270.9	43345	55196.8	0.271257	0.133961	Anxa6	annexin A6
ENSMUSG00000026189	245.603	302.507	188.699	-0.431319	0.134273	Pecr	peroxisomal trans-2-enoyl-CoA reductase
ENSMUSG00000033272	16692.5	14926	18459	0.247002	0.134481	Slc35a4	solute carrier family 35, member A4
ENSMUSG00000024236	1822.23	2071.7	1572.76	-0.293867	0.134824	Svil	supervillin
ENSMUSG00000022504	2458.04	1583.55	3332.54	0.459655	0.135926	Ciita	class II transactivator
ENSMUSG00000042228	1445.91	866.507	2025.31	0.217458	0.136007	Lyn	LYN proto-oncogene, Src family tyrosine kinase
ENSMUSG00000079710	159.511	189.902	129.12	-0.375722	0.13663	Gm3448	predicted gene 3448
ENSMUSG00000044098	2712.32	2985.5	2439.15	-0.235588	0.137204	Rsbn1	rosbin, round spermatid basic protein 1
ENSMUSG00000026170	211.809	111.722	311.896	0.141919	0.137378	Cyp27a1	cytochrome P450, family 27, subfamily a, polypeptide 1
ENSMUSG00000025764	1539.2	1718.3	1360.11	-0.264034	0.137378	Jade1	jade family PHD finger 1
ENSMUSG00000026639	505.801	398.572	613.029	0.40203	0.137613	Lamb3	laminin, beta 3
ENSMUSG00000001016	6379.26	5512.12	7246.39	0.294676	0.137866	Ilf2	interleukin enhancer binding factor 2
ENSMUSG00000028104	2938.75	3356.46	2521.04	-0.306287	0.137916	Polr3gl	polymerase (RNA) III (DNA directed) polypeptide G like
ENSMUSG00000021265	1595.59	1806.25	1384.94	-0.296817	0.137916	Slc25a29	solute carrier family 25 (mitochondrial carrier, palmitoylcarnitine transporter), member 29
ENSMUSG00000015143	19001.1	22274.4	15727.9	-0.351192	0.138213	Actn1	actinin, alpha 1
ENSMUSG00000022244	664.19	765.28	563.1	-0.321734	0.138213	Amacr	alpha-methylacyl-CoA racemase
ENSMUSG00000035133	3267.97	3660.6	2875.34	-0.270657	0.138226	Arhgap5	Rho GTPase activating protein 5
ENSMUSG00000073609	1706.45	1907.59	1505.31	-0.266451	0.138464	D2hgdh	D-2-hydroxyglutarate dehydrogenase
ENSMUSG00000029462	9094.73	7974.82	10214.6	0.274899	0.138464	Vps29	VPS29 retromer complex component
ENSMUSG00000030148	179.178	84.0387	274.317	0.110336	0.138922	Clec4a2	C-type lectin domain family 4, member a2
ENSMUSG00000019039	530.8	620.834	440.766	-0.346415	0.139327	Dalrd3	DALR anticodon binding domain containing 3
ENSMUSG00000040016	204.788	122.461	287.116	0.212328	0.139458	Ptger3	prostaglandin E receptor 3 (subtype EP3)
ENSMUSG00000031555	391.095	311.494	470.697	0.389535	0.139458	Adam9	a disintegrin and metallopeptidase domain 9 (meltrin gamma)
ENSMUSG00000047632	361.125	278.414	443.836	0.420708	0.139458	Fgfbp3	fibroblast growth factor binding protein 3
ENSMUSG00000033192	374.898	207.36	542.436	0.157804	0.139723	Lpcat2	lysophosphatidylcholine acyltransferase 2
ENSMUSG00000071637	111.132	64.3045	157.96	0.183852	0.140502	Cebpd	CCAAT/enhancer binding protein (C/EBP), delta
ENSMUSG00000057193	30561.3	34363.1	26759.6	-0.276919	0.140911	Slc44a2	solute carrier family 44, member 2
ENSMUSG00000021094	7586.41	6762.74	8410.07	0.250307	0.141091	Dhrs7	dehydrogenase/reductase (SDR family) member 7
ENSMUSG00000079298	153.833	93.3776	214.288	0.22882	0.141302	Klrb1b	killer cell lectin-like receptor subfamily B member 1B
ENSMUSG00000020085	195.663	132.875	258.451	0.47465	0.141302	Aifm2	apoptosis-inducing factor, mitochondrion-associated 2
ENSMUSG00000020308	6259.62	5272.73	7246.5	0.327223	0.141302	Tpgs1	tubulin polyglutamylase complex subunit 1
ENSMUSG00000052384	18672.8	15674.3	21671.4	0.326382	0.142087	Nrros	negative regulator of reactive oxygen species
ENSMUSG00000078348	6980.24	5957.35	8003.14	0.307987	0.142248	Sf3b5	splicing factor 3b, subunit 5
ENSMUSG00000079737	273.369	320.782	225.956	-0.352092	0.142398	Bfar	bifunctional apoptosis regulator
ENSMUSG00000078861	402.44	476.56	328.32	-0.364357	0.142448	Zfp931	zinc finger protein 931
ENSMUSG00000038884	1007.01	1229.4	784.621	-0.406534	0.142448	A230050P20Rik	RIKEN cDNA A230050P20 gene
ENSMUSG00000057135	307.489	155.038	459.939	0.124118	0.142448	Scimp	SLP adaptor and CSK interacting membrane protein
ENSMUSG00000038065	2436.54	2898.92	1974.16	-0.371564	0.142489	Mturn	maturin, neural progenitor differentiation regulator homolog (Xenopus)
ENSMUSG00000036169	604.048	981.898	226.198	-0.0784403	0.142543	Sostdc1	sclerostin domain containing 1
ENSMUSG00000051984	256.395	319.438	193.352	-0.434458	0.142543	Sec31b	Sec31 homolog B (S. cerevisiae)
ENSMUSG00000035860	149.795	82.5664	217.023	0.152784	0.142602	Cdhr3	cadherin-related family member 3
ENSMUSG00000028076	6513.38	7234.31	5792.45	-0.253228	0.142607	Cd1d1	CD1d1 antigen
ENSMUSG00000006299	18323.7	16324.2	20323.1	0.25017	0.143111	Aamp	angio-associated migratory protein
ENSMUSG00000020305	4150.3	3716.13	4584.46	0.24324	0.143111	Asb3	ankyrin repeat and SOCS box-containing 3
ENSMUSG00000015966	192.694	235.49	149.898	-0.409349	0.143111	Il17rb	interleukin 17 receptor B
ENSMUSG00000067235	1003.81	1178.39	829.229	-0.349584	0.143111	H2-Q10	histocompatibility 2, Q region locus 10
ENSMUSG00000033732	20841.3	23161.7	18520.9	-0.254568	0.143197	Sf3b3	splicing factor 3b, subunit 3
ENSMUSG00000082361	109.61	134.423	84.7968	-0.411704	0.143251	Btc	betacellulin, epidermal growth factor family member
ENSMUSG00000018166	1094.08	945.788	1242.37	0.292745	0.143308	Erbb3	erb-b2 receptor tyrosine kinase 3
ENSMUSG00000025766	677.364	784.09	570.639	-0.326216	0.143334	D3Ertd751e	DNA segment, Chr 3, ERATO Doi 751, expressed
ENSMUSG00000026991	1041.12	895.186	1187.05	0.299842	0.144121	Pkp4	plakophilin 4
ENSMUSG00000056131	1144.02	1269	1019.04	-0.250607	0.144121	Pgm3	phosphoglucomutase 3
ENSMUSG00000006641	1139.08	1278.39	999.778	-0.271954	0.14427	Slc5a6	solute carrier family 5 (sodium-dependent vitamin transporter), member 6
ENSMUSG00000026399	3672.42	4322.94	3021.9	-0.352751	0.145253	Cd55	CD55 molecule, decay accelerating factor for complement
ENSMUSG00000026981	158.732	90.4054	227.059	0.166829	0.145253	Il1rn	interleukin 1 receptor antagonist
ENSMUSG00000006930	317.005	223.319	410.69	0.451767	0.147289	Hap1	huntingtin-associated protein 1
ENSMUSG00000035236	965.104	1104.71	825.495	-0.306011	0.147604	Scai	suppressor of cancer cell invasion
ENSMUSG00000074419	184.356	94.2869	274.426	0.125122	0.147604	Gm15448	predicted gene 15448
ENSMUSG00000007603	2452.91	2732.99	2172.83	-0.258371	0.147604	Dus3l	dihydrouridine synthase 3-like (S. cerevisiae)
ENSMUSG00000024579	361.093	307.969	414.218	0.309038	0.147644	Pcyox1l	prenylcysteine oxidase 1 like
ENSMUSG00000027086	577.647	655.891	499.403	-0.292329	0.147665	Fastkd1	FAST kinase domains 1
ENSMUSG00000029759	361.649	251.6	471.699	0.449505	0.147981	Pon3	paraoxonase 3
ENSMUSG00000003992	4363.09	4842.49	3883.69	-0.250576	0.148167	Ssbp2	single-stranded DNA binding protein 2
ENSMUSG00000041797	235.274	130.007	340.541	0.15039	0.148465	Abca9	ATP-binding cassette, sub-family A (ABC1), member 9
ENSMUSG00000078622	16418.6	14864.3	17972.9	0.22284	0.14867	Ccdc47	coiled-coil domain containing 47
ENSMUSG00000021969	24760.4	27163.8	22357	-0.229322	0.148958	Zdhhc20	zinc finger, DHHC domain containing 20
ENSMUSG00000024673	954.495	1265.92	643.074	-0.437512	0.14929	Ms4a1	membrane-spanning 4-domains, subfamily A, member 1
ENSMUSG00000000359	121.398	65.2358	177.56	0.139118	0.149464	Rem1	rad and gem related GTP binding protein 1
ENSMUSG00000027398	137.661	63.2663	212.056	0.101636	0.149997	Il1b	interleukin 1 beta
ENSMUSG00000074570	508.203	370.269	646.136	0.437694	0.149997	Cass4	Cas scaffolding protein family member 4
ENSMUSG00000027953	5150.81	5716.9	4584.73	-0.250441	0.149997	Slc50a1	solute carrier family 50 (sugar transporter), member 1
ENSMUSG00000032374	137.674	102.208	173.141	0.430195	0.149997	Plod2	procollagen lysine, 2-oxoglutarate 5-dioxygenase 2
ENSMUSG00000029463	451.217	396.497	505.938	0.268672	0.150066	Fam216a	family with sequence similarity 216, member A
ENSMUSG00000061607	1679.43	1957.13	1401.72	-0.334451	0.150423	Mdc1	mediator of DNA damage checkpoint 1
ENSMUSG00000032348	359.539	440.998	278.081	-0.406111	0.150431	Gsta4	glutathione S-transferase, alpha 4
ENSMUSG00000073643	6453.64	5690.32	7216.95	0.262951	0.150434	Wdfy1	WD repeat and FYVE domain containing 1
ENSMUSG00000029530	761.543	887.372	635.714	-0.334543	0.150434	Ccr9	chemokine (C-C motif) receptor 9
ENSMUSG00000021211	456.318	389.854	522.781	0.30595	0.150434	Akr1c12	aldo-keto reductase family 1, member C12
ENSMUSG00000036093	1507.09	1234.91	1779.26	0.352695	0.150472	Arl5a	ADP-ribosylation factor-like 5A
ENSMUSG00000017561	23168.3	26181.3	20155.4	-0.285037	0.150472	Crlf3	cytokine receptor-like factor 3
ENSMUSG00000003518	187.508	139.061	235.954	0.435155	0.150472	Dusp3	dual specificity phosphatase 3 (vaccinia virus phosphatase VH1-related)
ENSMUSG00000025580	10687.4	9057.29	12317.4	0.313049	0.150472	Eif4a3	eukaryotic translation initiation factor 4A3
ENSMUSG00000046573	3188.73	2848.71	3528.75	0.243946	0.150472	Lyrm4	LYR motif containing 4
ENSMUSG00000024013	1108.9	661.002	1556.8	0.186282	0.150472	Fgd2	FYVE, RhoGEF and PH domain containing 2
ENSMUSG00000022489	152.086	113.057	191.116	0.428465	0.150497	Pde1b	phosphodiesterase 1B, Ca2+-calmodulin dependent
ENSMUSG00000054626	105.604	158.689	52.5192	-0.117825	0.150501	Xlr	X-linked lymphocyte-regulated
ENSMUSG00000021675	606.068	483.655	728.481	0.377222	0.150501	F2rl2	coagulation factor II (thrombin) receptor-like 2
ENSMUSG00000046329	389.023	443.762	334.284	-0.298279	0.150522	Slc25a23	solute carrier family 25 (mitochondrial carrier
ENSMUSG00000046985	1016.66	1137.27	896.049	-0.264478	0.150825	Tapt1	transmembrane anterior posterior transformation 1
ENSMUSG00000000489	101.475	77.9811	124.969	0.406233	0.150825	Pdgfb	platelet derived growth factor, B polypeptide
ENSMUSG00000024516	10950.7	9688.69	12212.8	0.254752	0.151181	Sec11c	SEC11 homolog C, signal peptidase complex subunit
ENSMUSG00000087406	98.7999	124.484	73.1156	-0.428631	0.151833	E130215H24Rik	RIKEN cDNA E130215H24 gene
ENSMUSG00000020255	3289.01	3631.8	2946.23	-0.239981	0.151833	D10Wsu102e	DNA segment, Chr 10, Wayne State University 102, expressed
ENSMUSG00000042363	824.138	660.625	987.651	0.374031	0.151833	Lgalsl	lectin, galactoside binding-like
ENSMUSG00000079227	717.996	547.313	888.679	0.41566	0.152103	Ccr5	chemokine (C-C motif) receptor 5
ENSMUSG00000024666	409.877	349.729	470.026	0.307214	0.15228	Tmem138	transmembrane protein 138
ENSMUSG00000097162	239.758	193.707	285.809	0.366347	0.152743	2310010J17Rik	RIKEN cDNA 2310010J17 gene
ENSMUSG00000038831	742.524	942.801	542.248	-0.432621	0.153065	Ralgps1	Ral GEF with PH domain and SH3 binding motif 1
ENSMUSG00000030166	1027.16	1186.35	867.976	-0.317945	0.153654	Rad52	RAD52 homolog, DNA repair protein
ENSMUSG00000043644	170.092	202.98	137.203	-0.365568	0.153802	0610009L18Rik	RIKEN cDNA 0610009L18 gene
ENSMUSG00000043833	175.164	217.702	132.627	-0.413097	0.154737	2900005J15Rik	RIKEN cDNA 2900005J15 gene
ENSMUSG00000059970	189.28	154.166	224.393	0.3556	0.155193	Hspa2	heat shock protein 2
ENSMUSG00000078435	466.581	530.338	402.824	-0.292297	0.155471	AU041133	expressed sequence AU041133
ENSMUSG00000026616	426.43	524.412	328.447	-0.402279	0.155708	Cr2	complement receptor 2
ENSMUSG00000025485	6808.3	7435.71	6180.89	-0.216533	0.155858	Ric8a	RIC8 guanine nucleotide exchange factor A
ENSMUSG00000052917	5394.99	5955.89	4834.1	-0.238921	0.155858	Senp7	SUMO1/sentrin specific peptidase 7
ENSMUSG00000097574	242.861	298.341	187.381	-0.399287	0.156237	C920006O11Rik	RIKEN cDNA C920006O11 gene
ENSMUSG00000042262	2480.01	1784.21	3175.81	0.413047	0.156598	Ccr8	chemokine (C-C motif) receptor 8
ENSMUSG00000026880	465.947	303.128	628.767	0.283264	0.156838	Stom	stomatin
ENSMUSG00000015749	14729.1	16321.7	13136.5	-0.248319	0.156838	Anp32e	acidic (leucine-rich) nuclear phosphoprotein 32 family, member E
ENSMUSG00000030223	350.054	186.512	513.596	0.130055	0.156838	Ptpro	protein tyrosine phosphatase, receptor type, O
ENSMUSG00000032329	6549.9	7318.07	5781.73	-0.260802	0.156838	Hmg20a	high mobility group 20A
ENSMUSG00000036832	76.3388	51.0768	101.601	0.35723	0.158489	Lpar3	lysophosphatidic acid receptor 3
ENSMUSG00000026536	438.124	327.502	548.747	0.411248	0.158664	Ifi211	interferon activated gene 211
ENSMUSG00000040675	4006.63	4416.2	3597.07	-0.235749	0.158664	Mthfd1l	methylenetetrahydrofolate dehydrogenase (NADP+ dependent) 1-like
ENSMUSG00000017417	271.849	220.705	322.994	0.355339	0.159016	Plxdc1	plexin domain containing 1
ENSMUSG00000051000	258.525	349.459	167.59	-0.275859	0.159282	Fam160a1	family with sequence similarity 160, member A1
ENSMUSG00000006360	21182.6	17591	24774.1	0.336778	0.159626	Crip1	cysteine-rich protein 1 (intestinal)
ENSMUSG00000030589	265.482	191.635	339.328	0.417455	0.159684	Rasgrp4	RAS guanyl releasing protein 4
ENSMUSG00000037860	1245.29	1103.44	1387.14	0.25428	0.159707	Aim2	absent in melanoma 2
ENSMUSG00000004558	2687.31	3085.06	2289.56	-0.306151	0.159732	Ndrg2	N-myc downstream regulated gene 2
ENSMUSG00000047446	4245.58	3723.94	4767.22	0.268408	0.160893	Arl4a	ADP-ribosylation factor-like 4A
ENSMUSG00000029207	216.785	264.114	169.456	-0.386788	0.160987	Apbb2	amyloid beta (A4) precursor protein-binding, family B, member 2
ENSMUSG00000028581	116039	102783	129294	0.256829	0.161006	Laptm5	lysosomal-associated protein transmembrane 5
ENSMUSG00000017707	4756.79	4283.01	5230.57	0.23013	0.161189	Serinc3	serine incorporator 3
ENSMUSG00000024833	2897.49	3196	2598.99	-0.236602	0.161189	Pola2	polymerase (DNA directed), alpha 2
ENSMUSG00000030970	244.903	174.211	315.594	0.412765	0.161366	Ctbp2	C-terminal binding protein 2
ENSMUSG00000041849	3215.87	3652.54	2779.19	-0.28688	0.161366	Card6	caspase recruitment domain family, member 6
ENSMUSG00000022636	1131.34	834.291	1428.39	0.414571	0.161387	Alcam	activated leukocyte cell adhesion molecule
ENSMUSG00000021257	1795.41	2085.56	1505.25	-0.323506	0.162396	Angel1	angel homolog 1
ENSMUSG00000051339	175.172	120.069	230.276	0.382046	0.162423	2900026A02Rik	RIKEN cDNA 2900026A02 gene
ENSMUSG00000029204	14410.5	16096.7	12724.3	-0.259962	0.163001	Rhoh	ras homolog family member H
ENSMUSG00000063439	2343.98	1931.02	2756.93	0.33978	0.163001	B9d2	B9 protein domain 2
ENSMUSG00000034612	115.045	77.4769	152.613	0.358581	0.163001	Chst11	carbohydrate sulfotransferase 11
ENSMUSG00000054932	1938.45	2268.35	1608.55	-0.333667	0.163133	Afp	alpha fetoprotein
ENSMUSG00000062944	461.478	534.302	388.653	-0.318615	0.163408	9130023H24Rik	RIKEN cDNA 9130023H24 gene
ENSMUSG00000032038	1519.66	1153.36	1885.96	0.388541	0.163408	St3gal4	ST3 beta-galactoside alpha-2,3-sialyltransferase 4
ENSMUSG00000021917	9891.98	8573.75	11210.2	0.284938	0.163408	Spcs1	signal peptidase complex subunit 1 homolog (S. cerevisiae)
ENSMUSG00000038764	376.39	308.906	443.873	0.341704	0.164356	Ptpn3	protein tyrosine phosphatase, non-receptor type 3
ENSMUSG00000037683	425.949	357.605	494.293	0.320386	0.165163	Armc3	armadillo repeat containing 3
ENSMUSG00000017176	7065.53	7963.26	6167.8	-0.274579	0.165163	Nt5c3b	5'-nucleotidase, cytosolic IIIB
ENSMUSG00000027082	227.43	284.809	170.051	-0.40336	0.165332	Tfpi	tissue factor pathway inhibitor
ENSMUSG00000042684	144.037	69.7907	218.282	0.104542	0.165641	Npl	N-acetylneuraminate pyruvate lyase
ENSMUSG00000070942	2366.76	2793.62	1939.9	-0.343472	0.167209	Il1rl2	interleukin 1 receptor-like 2
ENSMUSG00000021645	3015.5	2701	3330.01	0.236997	0.167209	Smn1	survival motor neuron 1
ENSMUSG00000017057	494.353	294.026	694.68	0.167952	0.167209	Il13ra1	interleukin 13 receptor, alpha 1
ENSMUSG00000026458	678.219	372.415	984.023	0.133318	0.167946	Ppfia4	protein tyrosine phosphatase, receptor type, f polypeptide (PTPRF), interacting protein (liprin), alpha 4
ENSMUSG00000014592	973.382	852.74	1094.02	0.269009	0.167946	Camta1	calmodulin binding transcription activator 1
ENSMUSG00000036977	1887.82	1662.27	2113.36	0.261344	0.168131	Anapc10	anaphase promoting complex subunit 10
ENSMUSG00000022793	311.728	233.457	389.999	0.396427	0.168131	B4galt4	UDP-Gal:betaGlcNAc beta 1,4-galactosyltransferase, polypeptide 4
ENSMUSG00000020493	93.2497	55.3862	131.113	0.167372	0.168492	Prr11	proline rich 11
ENSMUSG00000032384	5254.43	4444.26	6064.6	0.310155	0.168544	Csnk1g1	casein kinase 1, gamma 1
ENSMUSG00000030844	6882.58	7977.51	5787.65	-0.31766	0.168826	Rgs10	regulator of G-protein signalling 10
ENSMUSG00000028089	4359.99	4812.48	3907.51	-0.236062	0.170526	Chd1l	chromodomain helicase DNA binding protein 1-like
ENSMUSG00000031004	1230.55	832.016	1629.09	0.307444	0.171113	Mki67	antigen identified by monoclonal antibody Ki 67
ENSMUSG00000030298	9237.6	7955.96	10519.2	0.293591	0.171131	Sec13	SEC13 homolog, nuclear pore and COPII coat complex component
ENSMUSG00000064138	10181.4	9116.47	11246.4	0.236965	0.171131	Fam172a	family with sequence similarity 172, member A
ENSMUSG00000021846	112.848	73.7326	151.964	0.249912	0.171277	Peli2	pellino 2
ENSMUSG00000023132	499.399	311.725	687.072	0.193594	0.171959	Gzma	granzyme A
ENSMUSG00000053469	189.32	147.649	230.991	0.373229	0.173674	Tg	thyroglobulin
ENSMUSG00000030051	612.361	717.13	507.593	-0.329381	0.174709	Aplf	aprataxin and PNKP like factor
ENSMUSG00000040007	1003.74	1134.7	872.788	-0.2772	0.175388	Bahd1	bromo adjacent homology domain containing 1
ENSMUSG00000026158	140.526	75.5979	205.455	0.123661	0.177285	Ogfrl1	opioid growth factor receptor-like 1
ENSMUSG00000028085	1118.49	1266.93	970.051	-0.279746	0.177488	Gatb	glutamyl-tRNA(Gln) amidotransferase, subunit B
ENSMUSG00000028229	621.676	698.399	544.953	-0.265952	0.178156	Rmdn1	regulator of microtubule dynamics 1
ENSMUSG00000024486	100.804	69.7496	131.858	0.340004	0.178899	Hbegf	heparin-binding EGF-like growth factor
ENSMUSG00000037415	1134.77	1349.7	919.834	-0.346056	0.179809	Ranbp10	RAN binding protein 10
ENSMUSG00000046280	871.99	695.448	1048.53	0.355795	0.179862	She	src homology 2 domain-containing transforming protein E
ENSMUSG00000024014	17056.2	14419.2	19693.3	0.29817	0.179862	Pim1	proviral integration site 1
ENSMUSG00000035863	216.625	176.889	256.362	0.33816	0.179899	Palm	paralemmin
ENSMUSG00000020656	608.603	482.832	734.375	0.359216	0.180118	Grhl1	grainyhead like transcription factor 1
ENSMUSG00000005057	79.1966	42.6135	115.78	0.123296	0.180847	Sh2b2	SH2B adaptor protein 2
ENSMUSG00000022562	207.679	158.171	257.188	0.376365	0.181403	Oplah	5-oxoprolinase (ATP-hydrolysing)
ENSMUSG00000021756	31624.8	36936.4	26313.1	-0.322688	0.182016	Il6st	interleukin 6 signal transducer
ENSMUSG00000046532	2677.29	2146.72	3207.86	0.35068	0.182016	Ar	androgen receptor
ENSMUSG00000026031	10011.5	10953.7	9069.34	-0.219185	0.182868	Cflar	CASP8 and FADD-like apoptosis regulator
ENSMUSG00000052942	106.355	135.651	77.0596	-0.375183	0.183015	Glis3	GLIS family zinc finger 3
ENSMUSG00000044037	10420.4	11757.8	9082.95	-0.271303	0.183695	Als2cl	ALS2 C-terminal like
ENSMUSG00000002524	36439.1	32864.8	40013.4	0.232853	0.184229	Puf60	poly-U binding splicing factor 60
ENSMUSG00000046994	1698.13	1922.63	1473.64	-0.276722	0.184292	Mars2	methionine-tRNA synthetase 2 (mitochondrial)
ENSMUSG00000017737	1621.29	1186.18	2056.39	0.365316	0.184602	Mmp9	matrix metallopeptidase 9
ENSMUSG00000022440	407.311	309.582	505.04	0.37291	0.184772	C1qtnf6	C1q and tumor necrosis factor related protein 6
ENSMUSG00000027995	456.944	346.81	567.079	0.370209	0.184873	Tlr2	toll-like receptor 2
ENSMUSG00000040183	840.584	586.768	1094.4	0.322532	0.184873	Ankrd6	ankyrin repeat domain 6
ENSMUSG00000055799	239.048	194.632	283.464	0.33721	0.184873	Tcf7l1	transcription factor 7 like 1 (T cell specific, HMG box)
ENSMUSG00000044317	122.392	64.5782	180.205	0.115149	0.184873	Gpr4	G protein-coupled receptor 4
ENSMUSG00000032504	24838.8	21851.1	27826.6	0.263491	0.184873	Pdcd6ip	programmed cell death 6 interacting protein
ENSMUSG00000033356	932.224	1054.47	809.977	-0.274478	0.18488	Pus7l	pseudouridylate synthase 7-like
ENSMUSG00000035868	1191.56	1326.12	1057	-0.24844	0.18488	Zfp983	zinc finger protein 983
ENSMUSG00000062761	5395.26	5908.66	4881.87	-0.217311	0.185349	Zfp512	zinc finger protein 512
ENSMUSG00000011179	1230.14	1044.88	1415.39	0.30195	0.185584	Odc1	ornithine decarboxylase, structural 1
ENSMUSG00000025937	1435.37	1646.07	1224.66	-0.295335	0.186769	Lactb2	lactamase, beta 2
ENSMUSG00000026866	276.156	150.264	402.047	0.121484	0.186769	Kynu	kynureninase
ENSMUSG00000044827	3932.8	3385.42	4480.18	0.284635	0.186769	Tlr1	toll-like receptor 1
ENSMUSG00000112627	1098.22	923.563	1272.88	0.311936	0.186979	4933412E12Rik	RIKEN cDNA 4933412E12 gene
ENSMUSG00000065990	9137.85	8037.33	10238.4	0.258861	0.187012	Aurkaip1	aurora kinase A interacting protein 1
ENSMUSG00000092341	60873	74686.6	47059.4	-0.366072	0.187333	Malat1	metastasis associated lung adenocarcinoma transcript 1 (non-coding RNA)
ENSMUSG00000027293	2499.62	2010.15	2989.1	0.345598	0.18779	Ehd4	EH-domain containing 4
ENSMUSG00000051169	200.596	237.943	163.25	-0.338025	0.18779	Rpusd3	RNA pseudouridylate synthase domain containing 3
ENSMUSG00000078440	849.961	700.873	999.05	0.328039	0.18789	Dohh	deoxyhypusine hydroxylase/monooxygenase
ENSMUSG00000039787	78.2444	49.9352	106.554	0.196336	0.18796	Cercam	cerebral endothelial cell adhesion molecule
ENSMUSG00000027680	4758.92	4243.11	5274.73	0.237857	0.18796	Fxr1	fragile X mental retardation gene 1, autosomal homolog
ENSMUSG00000043323	969.006	818.012	1120	0.305533	0.18796	Fbrsl1	fibrosin-like 1
ENSMUSG00000062995	170.234	107.879	232.588	0.195115	0.18796	Ica1	islet cell autoantigen 1
ENSMUSG00000059325	198.354	161.655	235.052	0.333184	0.188064	Hopx	HOP homeobox
ENSMUSG00000035506	188.983	147.338	230.629	0.358605	0.188665	Slc12a8	solute carrier family 12 (potassium/chloride transporters), member 8
ENSMUSG00000073411	451096	493130	409061	-0.232304	0.188665	H2-D1	histocompatibility 2, D region locus 1
ENSMUSG00000100876	109.14	134.377	83.9032	-0.364771	0.18881	2810454H06Rik	RIKEN cDNA 2810454H06 gene
ENSMUSG00000031933	19811.9	22886.4	16737.3	-0.304688	0.191148	Izumo1r	IZUMO1 receptor, JUNO
ENSMUSG00000026456	689.836	786.69	592.982	-0.285173	0.191242	Cyb5r1	cytochrome b5 reductase 1
ENSMUSG00000027253	117.629	80.4201	154.838	0.269807	0.191242	Lrp4	low density lipoprotein receptor-related protein 4
ENSMUSG00000004364	2809.55	2516.47	3102.64	0.2338	0.191247	Cul3	cullin 3
ENSMUSG00000040883	75.2016	49.6827	100.721	0.224299	0.191436	Tmem205	transmembrane protein 205
ENSMUSG00000029366	5433.91	6070.86	4796.95	-0.254274	0.191522	Dck	deoxycytidine kinase
ENSMUSG00000000861	833.215	550.218	1116.21	0.218548	0.191522	Bcl11a	B cell CLL/lymphoma 11A (zinc finger protein)
ENSMUSG00000081665	353.601	202.204	504.998	0.133093	0.192386	Pira1	paired-Ig-like receptor A1
ENSMUSG00000020590	3661.19	3327.13	3995.26	0.212041	0.192386	Snx13	sorting nexin 13
ENSMUSG00000024600	328.363	391.737	264.988	-0.339541	0.192664	Slc27a6	solute carrier family 27 (fatty acid transporter), member 6
ENSMUSG00000029726	1264.03	1415.7	1112.36	-0.257252	0.192844	Mepce	methylphosphate capping enzyme
ENSMUSG00000030427	119.296	60.332	178.261	0.102588	0.193184	Lilra6	leukocyte immunoglobulin-like receptor, subfamily A (with TM domain), member 6
ENSMUSG00000026558	4068.57	3478.99	4658.15	0.283949	0.19333	Uck2	uridine-cytidine kinase 2
ENSMUSG00000022718	2406.42	2663.54	2149.3	-0.237074	0.19333	Dgcr8	DGCR8, microprocessor complex subunit
ENSMUSG00000025969	139.223	111.456	166.989	0.341933	0.193885	Nrp2	neuropilin 2
ENSMUSG00000032667	5191.42	4691.93	5690.91	0.218892	0.195049	Pon2	paraoxonase 2
ENSMUSG00000027309	1127.43	1315.04	939.815	-0.313146	0.195246	4930402H24Rik	RIKEN cDNA 4930402H24 gene
ENSMUSG00000010538	149.527	178.151	120.904	-0.336111	0.195339	Tsacc	TSSK6 activating co-chaperone
ENSMUSG00000022452	6194.21	5340.62	7047.79	0.280783	0.195928	Smdt1	single-pass membrane protein with aspartate rich tail 1
ENSMUSG00000087433	90.811	114.133	67.4892	-0.353983	0.196203	Gm14167	predicted gene 14167
ENSMUSG00000021061	91.2276	118.975	63.4805	-0.287934	0.196229	Sptb	spectrin beta, erythrocytic
ENSMUSG00000002984	6290.09	5571.58	7008.6	0.24754	0.196648	Tomm40	translocase of outer mitochondrial membrane 40
ENSMUSG00000063171	123.696	93.502	153.891	0.352651	0.19676	Rps4l	ribosomal protein S4-like
ENSMUSG00000038564	576.312	503.724	648.901	0.264088	0.197704	Ift172	intraflagellar transport 172
ENSMUSG00000020253	2547.5	2876.41	2218.59	-0.272971	0.197751	Ppm1m	protein phosphatase 1M
ENSMUSG00000029447	12241.5	10516.6	13966.3	0.281301	0.198085	Cct6a	chaperonin containing Tcp1, subunit 6a (zeta)
ENSMUSG00000021587	166.108	198.732	133.483	-0.337229	0.198727	Pcsk1	proprotein convertase subtilisin/kexin type 1
ENSMUSG00000070605	1175.06	974.996	1375.12	0.313847	0.199074	Zfp992	zinc finger protein 992
ENSMUSG00000024286	2268.41	1903.43	2633.4	0.303752	0.199074	Ccny	cyclin Y
ENSMUSG00000048924	2184.77	2420.2	1949.34	-0.237395	0.199136	Ccdc125	coiled-coil domain containing 125
ENSMUSG00000037458	6145.03	5555.54	6734.51	0.218753	0.199223	Azin1	antizyme inhibitor 1
ENSMUSG00000027439	1219.9	1339.4	1100.41	-0.222319	0.200017	Gzf1	GDNF-inducible zinc finger protein 1
ENSMUSG00000021686	7406.94	8083.64	6730.24	-0.211091	0.200122	Ap3b1	adaptor-related protein complex 3, beta 1 subunit
ENSMUSG00000039033	3808.59	4311.6	3305.59	-0.272461	0.200285	Tasp1	taspase, threonine aspartase 1
ENSMUSG00000071632	2078.54	2334.34	1822.75	-0.25934	0.200636	2510002D24Rik	RIKEN cDNA 2510002D24 gene
ENSMUSG00000062082	527.229	437.505	616.953	0.313426	0.201278	Cd200r4	CD200 receptor 4
ENSMUSG00000036580	4086.15	4520.66	3651.63	-0.234643	0.201742	Spg20	spastic paraplegia 20, spartin (Troyer syndrome) homolog (human)
ENSMUSG00000030793	6646.99	5757.29	7536.69	0.272339	0.202325	Pycard	PYD and CARD domain containing
ENSMUSG00000029426	4349.38	3891.31	4807.45	0.232763	0.202444	Scarb2	scavenger receptor class B, member 2
ENSMUSG00000060703	91.1326	64.2691	117.996	0.286203	0.202735	Cd302	CD302 antigen
ENSMUSG00000018983	2393.05	2100.44	2685.66	0.257509	0.202973	E2f2	E2F transcription factor 2
ENSMUSG00000023267	631.428	758.818	504.038	-0.335828	0.203465	Gabrr2	gamma-aminobutyric acid (GABA) C receptor, subunit rho 2
ENSMUSG00000021302	7933.4	7221.97	8644.83	0.206615	0.203465	Ggps1	geranylgeranyl diphosphate synthase 1
ENSMUSG00000025008	865.436	753.633	977.239	0.265657	0.203465	Tctn3	tectonic family member 3
ENSMUSG00000005986	300.535	353.926	247.144	-0.318795	0.203552	Ankrd13d	ankyrin repeat domain 13 family, member D
ENSMUSG00000036908	6194.7	4281.52	8107.88	0.249733	0.203759	Unc93b1	unc-93 homolog B1, TLR signaling regulator
ENSMUSG00000019564	464.063	403.146	524.981	0.269515	0.203784	Arid3a	AT rich interactive domain 3A (BRIGHT-like)
ENSMUSG00000042349	12564	14204	10924	-0.268313	0.205047	Ikbke	inhibitor of kappaB kinase epsilon
ENSMUSG00000027447	8717.13	6650.91	10783.3	0.333391	0.205047	Cst3	cystatin C
ENSMUSG00000007837	139.847	112.516	167.179	0.328499	0.205757	Prrg2	proline-rich Gla (G-carboxyglutamic acid) polypeptide 2
ENSMUSG00000032489	173.023	119.884	226.163	0.253279	0.205757	Kif9	kinesin family member 9
ENSMUSG00000024330	131.722	98.2533	165.191	0.334368	0.205757	Col11a2	collagen, type XI, alpha 2
ENSMUSG00000044645	140.723	116.736	164.709	0.309302	0.205757	Gm7334	B-cell translocation gene 3 pseudogene
ENSMUSG00000046688	433.397	241.867	624.928	0.118613	0.206103	Tifa	TRAF-interacting protein with forkhead-associated domain
ENSMUSG00000028641	707.841	800.109	615.574	-0.267631	0.206103	P3h1	prolyl 3-hydroxylase 1
ENSMUSG00000025351	152.16	82.9656	221.355	0.11344	0.206572	Cd63	CD63 antigen
ENSMUSG00000054893	632.664	711.633	553.695	-0.260101	0.207276	Zfp667	zinc finger protein 667
ENSMUSG00000019122	75.6553	34.2434	117.067	0.0827662	0.207598	Ccl9	chemokine (C-C motif) ligand 9
ENSMUSG00000056665	1425.88	1640.45	1211.32	-0.291031	0.207598	Them6	thioesterase superfamily member 6
ENSMUSG00000026248	2892.01	2460.84	3323.17	0.279645	0.207946	Mrpl44	mitochondrial ribosomal protein L44
ENSMUSG00000032328	22188	20009.2	24366.8	0.226591	0.207946	Tmem30a	transmembrane protein 30A
ENSMUSG00000024160	900.949	782.434	1019.46	0.269273	0.207946	Spsb3	splA/ryanodine receptor domain and SOCS box containing 3
ENSMUSG00000039715	117.625	95.1524	140.097	0.324373	0.208536	Wdr34	WD repeat domain 34
ENSMUSG00000023806	1625.36	1463.94	1786.77	0.221964	0.208578	Rsph3b	radial spoke 3B homolog (Chlamydomonas)
ENSMUSG00000105987	4423.18	4985.56	3860.81	-0.26288	0.209058	AI506816	expressed sequence AI506816
ENSMUSG00000030615	3132.12	2848.93	3415.32	0.207665	0.209148	Tmem126a	transmembrane protein 126A
ENSMUSG00000025780	3161.22	2751.17	3571.28	0.264302	0.209809	Itih5	inter-alpha (globulin) inhibitor H5
ENSMUSG00000069305	93.2906	128.31	58.2717	-0.159476	0.21009	Hist1h4n	histone cluster 1, H4n
ENSMUSG00000029705	3741.94	4127.36	3356.51	-0.228703	0.210705	Cux1	cut-like homeobox 1
ENSMUSG00000045394	601.912	465.65	738.174	0.333712	0.211033	Epcam	epithelial cell adhesion molecule
ENSMUSG00000020974	846.96	735.503	958.416	0.267184	0.211768	Pole2	polymerase (DNA directed), epsilon 2 (p59 subunit)
ENSMUSG00000020553	781.068	667.394	894.741	0.281972	0.212	Pctp	phosphatidylcholine transfer protein
ENSMUSG00000072663	412.345	349.255	475.436	0.291664	0.212	Spef2	sperm flagellar 2
ENSMUSG00000028163	7548.11	6137.5	8958.72	0.316693	0.212398	Nfkb1	nuclear factor of kappa light polypeptide gene enhancer in B cells 1, p105
ENSMUSG00000030786	89.7037	53.6792	125.728	0.138053	0.212398	Itgam	integrin alpha M
ENSMUSG00000026622	200.703	125.971	275.435	0.158712	0.213143	Nek2	NIMA (never in mitosis gene a)-related expressed kinase 2
ENSMUSG00000070003	4903.54	5788.49	4018.59	-0.318729	0.213391	Ssbp4	single stranded DNA binding protein 4
ENSMUSG00000027469	587.312	359.588	815.035	0.146028	0.213451	Tpx2	TPX2, microtubule-associated
ENSMUSG00000069830	99.618	64.1667	135.069	0.175153	0.213451	Nlrp1a	NLR family, pyrin domain containing 1A
ENSMUSG00000067931	456.94	328.315	585.565	0.283274	0.213451	Zfp948	zinc finger protein 948
ENSMUSG00000028889	547.365	395.457	699.273	0.287638	0.213714	Yrdc	yrdC domain containing (E.coli)
ENSMUSG00000024190	5627.98	4776.49	6479.47	0.286347	0.214441	Dusp1	dual specificity phosphatase 1
ENSMUSG00000035678	216.831	173.183	260.478	0.327026	0.214968	Tnfsf9	tumor necrosis factor (ligand) superfamily, member 9
ENSMUSG00000051730	1511.58	1657.3	1365.85	-0.217438	0.214991	Mettl5	methyltransferase like 5
ENSMUSG00000011831	104.745	75.3929	134.097	0.289377	0.214991	Evi5	ecotropic viral integration site 5
ENSMUSG00000021610	2002.79	1716.97	2288.6	0.278613	0.214991	Clptm1l	CLPTM1-like
ENSMUSG00000029416	1459.47	1271.5	1647.43	0.262273	0.215428	Slc15a4	solute carrier family 15, member 4
ENSMUSG00000071714	150.04	95.6676	204.412	0.165338	0.215428	Csf2rb2	colony stimulating factor 2 receptor, beta 2, low-affinity (granulocyte-macrophage)
ENSMUSG00000000628	345.537	231.159	459.915	0.198635	0.215739	Hk2	hexokinase 2
ENSMUSG00000021258	2236.86	2031.94	2441.78	0.208992	0.216153	Ccnk	cyclin K
ENSMUSG00000027762	125.065	59.6527	190.476	0.0860505	0.216651	Sucnr1	succinate receptor 1
ENSMUSG00000035885	9056.99	7611.79	10502.2	0.291513	0.216651	Cox8a	cytochrome c oxidase subunit 8A
ENSMUSG00000048495	552.05	475.633	628.468	0.27306	0.217265	Tyw5	tRNA-yW synthesizing protein 5
ENSMUSG00000027206	7505.38	6642.34	8368.43	0.244616	0.217265	Cops2	COP9 signalosome subunit 2
ENSMUSG00000025245	954.842	816.581	1093.1	0.280438	0.217265	Lztfl1	leucine zipper transcription factor-like 1
ENSMUSG00000067212	6570.89	7874.38	5267.39	-0.328187	0.217265	H2-T23	histocompatibility 2, T region locus 23
ENSMUSG00000025208	1131.58	962.645	1300.52	0.285403	0.217265	Mrpl43	mitochondrial ribosomal protein L43
ENSMUSG00000024772	1033.24	886.284	1180.19	0.279024	0.217825	Ehd1	EH-domain containing 1
ENSMUSG00000032666	669.209	589.519	748.9	0.249143	0.218664	1700025G04Rik	RIKEN cDNA 1700025G04 gene
ENSMUSG00000030336	24519	26982.5	22055.6	-0.222321	0.218664	Cd27	CD27 antigen
ENSMUSG00000021678	6928.41	7995.35	5861.47	-0.290034	0.218805	F2rl1	coagulation factor II (thrombin) receptor-like 1
ENSMUSG00000037815	3957.64	3278.91	4636.37	0.301062	0.218805	Ctnna1	catenin (cadherin associated protein), alpha 1
ENSMUSG00000106918	2601.75	2244.33	2959.18	0.270668	0.219082	Mrpl33	mitochondrial ribosomal protein L33
ENSMUSG00000020899	4289.03	4753.25	3824.81	-0.234236	0.220216	Pfas	phosphoribosylformylglycinamidine synthase (FGAR amidotransferase)
ENSMUSG00000069833	11509.5	8620.16	14398.9	0.321324	0.220216	Ahnak	AHNAK nucleoprotein (desmoyokin)
ENSMUSG00000044847	254.563	299.354	209.772	-0.307592	0.220273	Lsm11	U7 snRNP-specific Sm-like protein LSM11
ENSMUSG00000053291	1285.56	1158.04	1413.08	0.2199	0.220467	Rab4b	RAB4B, member RAS oncogene family
ENSMUSG00000097048	1198.36	1386.16	1010.55	-0.291303	0.220483	1600020E01Rik	RIKEN cDNA 1600020E01 gene
ENSMUSG00000022221	5305.77	4618.73	5992.81	0.262603	0.220978	Ripk3	receptor-interacting serine-threonine kinase 3
ENSMUSG00000039263	2389.59	2826.75	1952.43	-0.313022	0.221105	Npepl1	aminopeptidase-like 1
ENSMUSG00000029816	453.659	525.451	381.867	-0.291739	0.222906	Gpnmb	glycoprotein (transmembrane) nmb
ENSMUSG00000058267	12024.7	10730.5	13318.9	0.22966	0.223005	Mrps14	mitochondrial ribosomal protein S14
ENSMUSG00000073987	2050.55	1765.45	2335.65	0.27192	0.223005	Ggh	gamma-glutamyl hydrolase
ENSMUSG00000030881	1072.64	954.134	1191.15	0.236563	0.223024	Arfip2	ADP-ribosylation factor interacting protein 2
ENSMUSG00000051695	3327.1	2956.78	3697.42	0.236481	0.223286	Pcbp1	poly(rC) binding protein 1
ENSMUSG00000039509	1234.37	1371.89	1096.85	-0.238679	0.223286	Nup133	nucleoporin 133
ENSMUSG00000026401	165.131	198.837	131.425	-0.318751	0.223417	Cd55b	CD55 molecule, decay accelerating factor for complement B
ENSMUSG00000027907	4237.79	3352.51	5123.06	0.320165	0.223417	S100a11	S100 calcium binding protein A11
ENSMUSG00000039018	1467.93	1660.97	1274.89	-0.263662	0.223417	Mtg1	mitochondrial ribosome-associated GTPase 1
ENSMUSG00000030942	17802.6	16103.1	19502.2	0.213828	0.224966	Thumpd1	THUMP domain containing 1
ENSMUSG00000041750	707.779	794.456	621.102	-0.252185	0.225007	Cd1d2	CD1d2 antigen
ENSMUSG00000032267	8941.19	10517.5	7364.92	-0.306035	0.225007	Usp28	ubiquitin specific peptidase 28
ENSMUSG00000020022	9503.48	8451.79	10555.2	0.235759	0.225265	Ndufa12	NADH:ubiquinone oxidoreductase subunit A12
ENSMUSG00000012422	8082.8	7356.96	8808.63	0.207163	0.225265	Tmem167	transmembrane protein 167
ENSMUSG00000022707	3504.27	3945.08	3063.47	-0.257072	0.22533	Gbe1	glucan (1,4-alpha-), branching enzyme 1
ENSMUSG00000022013	4612.52	4022.21	5202.83	0.251004	0.225654	Dnajc15	DnaJ heat shock protein family (Hsp40) member C15
ENSMUSG00000053931	3911.54	4603.19	3219.89	-0.310443	0.225993	Cnn3	calponin 3, acidic
ENSMUSG00000034903	816.4	622.731	1010.07	0.306943	0.226431	Cobll1	Cobl-like 1
ENSMUSG00000019796	134.219	101.599	166.839	0.313987	0.226431	Lrp11	low density lipoprotein receptor-related protein 11
ENSMUSG00000054115	362.264	312.055	412.473	0.26939	0.226431	Skp2	S-phase kinase-associated protein 2 (p45)
ENSMUSG00000030587	107.03	127.454	86.6058	-0.3109	0.226804	2200002D01Rik	RIKEN cDNA 2200002D01 gene
ENSMUSG00000031221	2798.98	2275.74	3322.23	0.309992	0.226804	Igbp1	immunoglobulin (CD79A) binding protein 1
ENSMUSG00000078700	703.094	823.235	582.952	-0.299897	0.226894	D030028A08Rik	RIKEN cDNA D030028A08 gene
ENSMUSG00000091337	258.544	212.411	304.678	0.303383	0.227188	Eid1	EP300 interacting inhibitor of differentiation 1
ENSMUSG00000087107	2108.04	1826.5	2389.58	0.2649	0.227546	AI662270	expressed sequence AI662270
ENSMUSG00000078941	768.055	649.764	886.347	0.284466	0.228029	Taf9	TATA-box binding protein associated factor 9
ENSMUSG00000059540	511.248	612.632	409.865	-0.312754	0.228586	Tcea2	transcription elongation factor A (SII), 2
ENSMUSG00000035901	1452.9	1230.86	1674.95	0.283167	0.228824	Dennd5a	DENN/MADD domain containing 5A
ENSMUSG00000037628	130.113	90.8634	169.362	0.221931	0.228824	Cdkn3	cyclin-dependent kinase inhibitor 3
ENSMUSG00000002007	92.6849	120.384	64.9859	-0.228818	0.229086	Srpk3	serine/arginine-rich protein specific kinase 3
ENSMUSG00000000958	134.883	83.2433	186.523	0.140484	0.229332	Slc7a7	solute carrier family 7 (cationic amino acid transporter, y+ system), member 7
ENSMUSG00000032216	2076.52	1635.67	2517.37	0.315461	0.229716	Nedd4	neural precursor cell expressed, developmentally down-regulated 4
ENSMUSG00000035711	193.508	237.644	149.371	-0.310736	0.229716	Dok3	docking protein 3
ENSMUSG00000024068	1360.02	1223.95	1496.1	0.219873	0.229716	Spast	spastin
ENSMUSG00000028671	916.275	799.932	1032.62	0.255367	0.230243	Gale	galactose-4-epimerase, UDP
ENSMUSG00000034522	1093.46	1254.83	932.09	-0.278718	0.230243	Zfp395	zinc finger protein 395
ENSMUSG00000019256	1104	762.77	1445.24	0.208121	0.230402	Ahr	aryl-hydrocarbon receptor
ENSMUSG00000032093	47251.8	52585.5	41918.1	-0.252179	0.230749	Cd3e	CD3 antigen, epsilon polypeptide
ENSMUSG00000044309	326.075	178.283	473.867	0.104534	0.230749	Apol7c	apolipoprotein L 7c
ENSMUSG00000002728	5143.85	4541.85	5745.84	0.239763	0.230948	Naa20	N(alpha)-acetyltransferase 20, NatB catalytic subunit
ENSMUSG00000097352	691.934	592.872	790.996	0.272663	0.231037	C920009B18Rik	RIKEN cDNA C920009B18 gene
ENSMUSG00000040824	5525.25	4741.95	6308.55	0.271922	0.231081	Snrpd2	small nuclear ribonucleoprotein D2
ENSMUSG00000005447	646.961	737.069	556.853	-0.270209	0.231081	Pafah1b3	platelet-activating factor acetylhydrolase, isoform 1b, subunit 3
ENSMUSG00000025102	1492.3	1699	1285.6	-0.270742	0.231081	3110040N11Rik	RIKEN cDNA 3110040N11 gene
ENSMUSG00000040021	975.251	874.989	1075.51	0.223488	0.231081	Lats1	large tumor suppressor
ENSMUSG00000039328	1242.86	1373.03	1112.69	-0.227279	0.231262	Rnf122	ring finger protein 122
ENSMUSG00000066677	13737.1	16133.5	11340.7	-0.305399	0.231699	Ifi208	interferon activated gene 208
ENSMUSG00000029076	32809.9	29347	36272.8	0.226434	0.231699	Sdf4	stromal cell derived factor 4
ENSMUSG00000054021	616.05	700.82	531.279	-0.267149	0.232061	Sirt5	sirtuin 5
ENSMUSG00000062580	9293.08	8399.44	10186.7	0.214119	0.232546	Timm17a	translocase of inner mitochondrial membrane 17a
ENSMUSG00000028264	326.689	375.747	277.632	-0.27854	0.232546	Spaca1	sperm acrosome associated 1
ENSMUSG00000047649	1432.91	1602.83	1262.99	-0.245298	0.232546	Cd3eap	CD3E antigen, epsilon polypeptide associated protein
ENSMUSG00000003235	10018.5	7627.15	12409.8	0.296388	0.232546	Eif2b5	eukaryotic translation initiation factor 2B, subunit 5 epsilon
ENSMUSG00000024985	662.824	485.813	839.835	0.263969	0.232546	Tcf7l2	transcription factor 7 like 2, T cell specific, HMG box
ENSMUSG00000031239	12632	14907.5	10356.5	-0.304903	0.232546	Itm2a	integral membrane protein 2A
ENSMUSG00000035051	3133.17	3505.89	2760.45	-0.245276	0.232603	Dhx57	DEAH (Asp-Glu-Ala-Asp/His) box polypeptide 57
ENSMUSG00000004748	191.046	156.053	226.04	0.301554	0.232641	Mtfp1	mitochondrial fission process 1
ENSMUSG00000005980	160.985	194.561	127.409	-0.310448	0.232641	Dnase1	deoxyribonuclease I
ENSMUSG00000026516	5125.76	5652.92	4598.6	-0.224905	0.232804	Nvl	nuclear VCP-like
ENSMUSG00000028986	1557.83	1775.23	1340.44	-0.26906	0.232942	Klhl7	kelch-like 7
ENSMUSG00000100826	104.155	77.2593	131.05	0.279746	0.232942	Ipw	imprinted gene in the Prader-Willi syndrome region
ENSMUSG00000056820	11183.6	12206.7	10160.5	-0.207753	0.233022	Tsnax	translin-associated factor X
ENSMUSG00000021497	5244.8	5833.86	4655.75	-0.237063	0.233583	Txndc15	thioredoxin domain containing 15
ENSMUSG00000074264	85.3792	43.8897	126.869	0.0924236	0.234245	Amy1	amylase 1, salivary
ENSMUSG00000033998	92.8004	55.4864	130.114	0.127491	0.234324	Kcnk1	potassium channel, subfamily K, member 1
ENSMUSG00000015126	3471.79	3116.81	3826.77	0.222285	0.234324	Tsr3	TSR3 20S rRNA accumulation
ENSMUSG00000054200	70.4309	36.1383	104.724	0.0919849	0.23526	Ffar4	free fatty acid receptor 4
ENSMUSG00000037243	533.789	616.547	451.031	-0.28228	0.235851	Zfp692	zinc finger protein 692
ENSMUSG00000029121	2013.54	1604.66	2422.42	0.303948	0.235988	Crmp1	collapsin response mediator protein 1
ENSMUSG00000031790	187.109	226.429	147.789	-0.306645	0.235988	Mmp15	matrix metallopeptidase 15
ENSMUSG00000060002	173.084	197.971	148.197	-0.272901	0.235988	Chpt1	choline phosphotransferase 1
ENSMUSG00000026860	3700.49	4190.72	3210.26	-0.260653	0.236487	Sh3glb2	SH3-domain GRB2-like endophilin B2
ENSMUSG00000031146	1781.08	1534.7	2027.46	0.264437	0.236487	Plp2	proteolipid protein 2
ENSMUSG00000097101	579.662	677.715	481.609	-0.292123	0.236552	1810034E14Rik	RIKEN cDNA 1810034E14 gene
ENSMUSG00000026989	10791.2	9164.54	12417.8	0.282272	0.23666	Dapl1	death associated protein-like 1
ENSMUSG00000019362	12097	10753.6	13440.5	0.232002	0.23666	D8Ertd738e	DNA segment, Chr 8, ERATO Doi 738, expressed
ENSMUSG00000025279	12739	5628.5	19849.4	0.0716441	0.23666	Dnase1l3	deoxyribonuclease 1-like 3
ENSMUSG00000051851	509.621	424.138	595.103	0.289963	0.23666	Rtl8c	retrotransposon Gag like 8C
ENSMUSG00000033871	1142.42	1353.8	931.04	-0.291271	0.23828	Ppargc1b	peroxisome proliferative activated receptor, gamma, coactivator 1 beta
ENSMUSG00000021591	9568.55	8214.77	10922.3	0.270426	0.238438	Glrx	glutaredoxin
ENSMUSG00000065037	214.268	260.523	168.013	-0.302877	0.238458	Rn7sk	RNA, 7SK, nuclear
ENSMUSG00000007570	887.916	984.165	791.666	-0.229891	0.239351	Fance	Fanconi anemia, complementation group E
ENSMUSG00000027395	3067.66	3412.15	2723.18	-0.236051	0.239441	Polr1b	polymerase (RNA) I polypeptide B
ENSMUSG00000018341	539.637	436.074	643.201	0.299369	0.239441	Il12rb2	interleukin 12 receptor, beta 2
ENSMUSG00000097354	2579.6	2961.72	2197.49	-0.274931	0.239441	2310001H17Rik	RIKEN cDNA 2310001H17 gene
ENSMUSG00000025871	6191.15	5696.84	6685.47	0.186537	0.239441	4833439L19Rik	RIKEN cDNA 4833439L19 gene
ENSMUSG00000040990	38668.2	42103.3	35233.1	-0.201756	0.239441	Sh3kbp1	SH3-domain kinase binding protein 1
ENSMUSG00000050930	401.215	334.162	468.269	0.288453	0.239881	Map10	microtubule-associated protein 10
ENSMUSG00000030775	9970.67	11311	8630.35	-0.261311	0.240033	Trat1	T cell receptor associated transmembrane adaptor 1
ENSMUSG00000085887	987.542	1127.06	848.02	-0.268051	0.240191	Arhgap27os3	Rho GTPase activating protein 27, opposite strand 3
ENSMUSG00000061207	1204.12	1057.57	1350.67	0.246445	0.240288	Stk19	serine/threonine kinase 19
ENSMUSG00000024309	3674.87	3266.34	4083.4	0.233186	0.240465	Pfdn6	prefoldin subunit 6
ENSMUSG00000002014	3212.47	3622.31	2802.62	-0.253727	0.240465	Ssr4	signal sequence receptor, delta
ENSMUSG00000058013	6368.65	5389.11	7348.2	0.277395	0.241118	40787	septin 11
ENSMUSG00000030602	522.943	449.537	596.349	0.266805	0.241118	Pak4	p21 (RAC1) activated kinase 4
ENSMUSG00000035439	2729.48	2125.6	3333.36	0.293661	0.241118	Haus8	4HAUS augmin-like complex, subunit 8
ENSMUSG00000003420	838.819	544.323	1133.32	0.152496	0.24129	Fcgrt	Fc receptor, IgG, alpha chain transporter
ENSMUSG00000032177	372.194	289.381	455.006	0.29597	0.241673	Pde4a	phosphodiesterase 4A, cAMP specific
ENSMUSG00000026019	4865.25	5387.1	4343.41	-0.228707	0.241878	Wdr12	WD repeat domain 12
ENSMUSG00000068923	9019.23	7324.7	10713.8	0.290209	0.241878	Syt11	synaptotagmin XI
ENSMUSG00000028459	3555.76	2999.3	4112.23	0.279249	0.241878	Cd72	CD72 antigen
ENSMUSG00000030309	235.535	283.949	187.121	-0.299657	0.241878	Caprin2	caprin family member 2
ENSMUSG00000038539	159.508	131.386	187.63	0.29271	0.241878	Atf5	activating transcription factor 5
ENSMUSG00000025872	4225.46	3727.89	4723.03	0.24013	0.241878	Thoc3	THO complex 3
ENSMUSG00000033739	335.021	284.457	385.586	0.275404	0.241878	Fkbpl	FK506 binding protein-like
ENSMUSG00000019470	13062.6	11893.7	14231.5	0.208681	0.241965	Xab2	XPA binding protein 2
ENSMUSG00000050608	6305.74	5372.41	7239.08	0.272685	0.242735	Minos1	mitochondrial inner membrane organizing system 1
ENSMUSG00000029581	572.028	353.172	790.884	0.132014	0.242735	Fscn1	fascin actin-bundling protein 1
ENSMUSG00000027315	447.193	185.328	709.058	0.0651142	0.242923	Spint1	serine protease inhibitor, Kunitz type 1
ENSMUSG00000095788	1284.51	505.629	2063.39	0.0606753	0.242923	Sirpb1a	signal-regulatory protein beta 1A
ENSMUSG00000036435	3899.43	4272.98	3525.87	-0.211386	0.242923	Exoc1	exocyst complex component 1
ENSMUSG00000030214	5287.84	2363.16	8212.52	0.0700413	0.242923	Plbd1	phospholipase B domain containing 1
ENSMUSG00000020849	27879.1	24898.6	30859.6	0.225968	0.242923	Ywhae	tyrosine 3-monooxygenase/tryptophan 5-monooxygenase activation protein, epsilon polypeptide
ENSMUSG00000071456	198.919	234.127	163.711	-0.291589	0.242923	1110002L01Rik	RIKEN cDNA 1110002L01 gene
ENSMUSG00000022359	1717.2	1897.28	1537.11	-0.224645	0.242923	Wdyhv1	WDYHV motif containing 1
ENSMUSG00000079658	6821.32	5928.55	7714.09	0.2572	0.243256	Eloc	elongin C
ENSMUSG00000022540	2730.57	1732.63	3728.5	0.143081	0.243256	Rogdi	rogdi homolog
ENSMUSG00000026036	3698.42	3286.39	4110.46	0.230764	0.243886	Nif3l1	Ngg1 interacting factor 3-like 1 (S. pombe)
ENSMUSG00000028970	1072.39	1195.53	949.252	-0.236891	0.243886	Abcb1b	ATP-binding cassette, sub-family B (MDR/TAP), member 1B
ENSMUSG00000037525	2483.69	2749.34	2218.03	-0.227047	0.243941	Bcdin3d	BCDIN3 domain containing
ENSMUSG00000066148	4368.24	3990.64	4745.84	0.196717	0.244071	Prpf4	pre-mRNA processing factor 4
ENSMUSG00000032641	340.368	400.253	280.483	-0.289748	0.244248	Gpr19	G protein-coupled receptor 19
ENSMUSG00000043230	506.876	388.787	624.965	0.282807	0.244522	Fam124b	family with sequence similarity 124, member B
ENSMUSG00000034652	1197.4	483.895	1910.9	0.062167	0.244522	Cd300a	CD300A molecule
ENSMUSG00000031447	3952.61	3369.22	4536	0.270349	0.244555	Lamp1	lysosomal-associated membrane protein 1
ENSMUSG00000020258	219.768	257.678	181.858	-0.287979	0.244555	Glyctk	glycerate kinase
ENSMUSG00000025268	1039.22	1201.91	876.523	-0.278833	0.244555	Maged2	melanoma antigen, family D, 2
ENSMUSG00000024132	3104.1	3520.77	2687.43	-0.258818	0.244599	Eci1	enoyl-Coenzyme A delta isomerase 1
ENSMUSG00000022641	6190.73	6736.85	5644.6	-0.199648	0.244621	Bbx	bobby sox HMG box containing
ENSMUSG00000032192	415.79	466.652	364.927	-0.247435	0.244873	Gnb5	guanine nucleotide binding protein (G protein), beta 5
ENSMUSG00000053137	2721.28	2990.08	2452.48	-0.215756	0.244931	Mapk11	mitogen-activated protein kinase 11
ENSMUSG00000018920	285.719	169.59	401.848	0.117633	0.245241	Cxcl16	chemokine (C-X-C motif) ligand 16
ENSMUSG00000025873	11856.9	10785.7	12928.1	0.209412	0.245556	Faf2	Fas associated factor family member 2
ENSMUSG00000044562	88.2483	65.6957	110.801	0.264002	0.245576	Rasip1	Ras interacting protein 1
ENSMUSG00000032575	4880.61	4276.08	5485.13	0.247157	0.24588	Manf	mesencephalic astrocyte-derived neurotrophic factor
ENSMUSG00000022247	12003.3	10828.8	13177.8	0.212677	0.246821	Brix1	BRX1, biogenesis of ribosomes
ENSMUSG00000022560	2121.92	2398.57	1845.27	-0.254337	0.246821	Slc52a2	solute carrier protein 52, member 2
ENSMUSG00000031398	112.571	145.16	79.9813	-0.214542	0.246821	Plxna3	plexin A3
ENSMUSG00000029821	2071.57	2323.49	1819.65	-0.245194	0.24693	Gsdme	gasdermin E
ENSMUSG00000029650	5083.87	3441.6	6726.13	0.170841	0.247421	Slc46a3	solute carrier family 46, member 3
ENSMUSG00000040584	5030.91	3932.91	6128.91	0.273282	0.247586	Abcb1a	ATP-binding cassette, sub-family B (MDR/TAP), member 1A
ENSMUSG00000087598	96.1362	65.055	127.217	0.173871	0.247615	Zfp111	zinc finger protein 111
ENSMUSG00000032648	536.443	438.882	634.003	0.288387	0.248243	Pygm	muscle glycogen phosphorylase
ENSMUSG00000026821	963.597	736.74	1190.45	0.280116	0.24866	Ralgds	ral guanine nucleotide dissociation stimulator
ENSMUSG00000032238	3955.05	3198.53	4711.56	0.292339	0.248976	Rora	RAR-related orphan receptor alpha
ENSMUSG00000023904	1466.27	1258.89	1673.66	0.263366	0.249152	Hcfc1r1	host cell factor C1 regulator 1 (XPO1-dependent)
ENSMUSG00000030407	1316.7	1494.16	1139.24	-0.257852	0.24935	Qpctl	glutaminyl-peptide cyclotransferase-like
ENSMUSG00000045594	4141.09	4535.63	3746.54	-0.207879	0.2495	Glb1	galactosidase, beta 1
ENSMUSG00000029534	321.634	369.111	274.156	-0.269527	0.249589	St7	suppression of tumorigenicity 7
ENSMUSG00000100164	270.617	232.253	308.982	0.263658	0.249924	2610306M01Rik	RIKEN cDNA 2610306M01 gene
ENSMUSG00000025163	5265.5	4231.87	6299.13	0.287033	0.250134	Cd7	CD7 antigen
ENSMUSG00000050856	3610.28	3114.73	4105.83	0.259618	0.250422	Atp5k	ATP synthase, H+ transporting, mitochondrial F1F0 complex, subunit E
ENSMUSG00000004096	5711.24	5100.53	6321.94	0.224961	0.25155	Cwc15	CWC15 spliceosome-associated protein
ENSMUSG00000024382	2379.68	2155.43	2603.92	0.207735	0.252402	Ercc3	excision repair cross-complementing rodent repair deficiency, complementation group 3
ENSMUSG00000023861	4567.94	3965.49	5170.39	0.249159	0.252967	Mpc1	mitochondrial pyruvate carrier 1
ENSMUSG00000022018	5935.16	6850.32	5020	-0.273414	0.253455	Rgcc	regulator of cell cycle
ENSMUSG00000039193	334.957	257.991	411.923	0.275692	0.253921	Nlrc4	NLR family, CARD domain containing 4
ENSMUSG00000026826	359.674	268.462	450.886	0.249407	0.254172	Nr4a2	nuclear receptor subfamily 4, group A, member 2
ENSMUSG00000018451	811.711	651.055	972.368	0.28551	0.254172	6330403K07Rik	RIKEN cDNA 6330403K07 gene
ENSMUSG00000090891	107.261	60.5208	154.001	0.102632	0.254663	D6Ertd527e	DNA segment, Chr 6, ERATO Doi 527, expressed
ENSMUSG00000030058	18293.9	16606.8	19981.1	0.208535	0.254663	Copg1	coatomer protein complex, subunit gamma 1
ENSMUSG00000006442	6111.19	6726.24	5496.14	-0.216597	0.255181	Srm	spermidine synthase
ENSMUSG00000040511	2924.69	3331.48	2517.91	-0.259941	0.255492	Pvr	poliovirus receptor
ENSMUSG00000066687	655.853	825.317	486.389	-0.25336	0.255546	Zbtb16	zinc finger and BTB domain containing 16
ENSMUSG00000027718	116.623	150.655	82.5911	-0.199383	0.25591	Il21	interleukin 21
ENSMUSG00000051790	80.2476	103.093	57.4023	-0.211886	0.256093	Nlgn2	neuroligin 2
ENSMUSG00000025557	138.639	107.708	169.571	0.275144	0.256662	Slc15a1	solute carrier family 15 (oligopeptide transporter), member 1
ENSMUSG00000028034	16100.9	17785.9	14415.9	-0.2264	0.257158	Fubp1	far upstream element (FUSE) binding protein 1
ENSMUSG00000029038	8011.69	6840.81	9182.58	0.264052	0.257414	Ssu72	Ssu72 RNA polymerase II CTD phosphatase homolog (yeast)
ENSMUSG00000005069	2702.25	2942.18	2462.31	-0.199096	0.257682	Pex5	peroxisomal biogenesis factor 5
ENSMUSG00000019979	4208.96	3475.5	4942.41	0.279475	0.257682	Apaf1	apoptotic peptidase activating factor 1
ENSMUSG00000034614	16856.5	19546.9	14166	-0.272938	0.257682	Pik3ip1	phosphoinositide-3-kinase interacting protein 1
ENSMUSG00000073079	19485.2	16843.4	22127.1	0.251316	0.257682	Srp54a	signal recognition particle 54A
ENSMUSG00000023921	2788.27	2396.44	3180.1	0.259585	0.257682	Mut	methylmalonyl-Coenzyme A mutase
ENSMUSG00000071113	133.358	109.827	156.889	0.281449	0.257705	Mboat4	membrane bound O-acyltransferase domain containing 4
ENSMUSG00000022132	507.483	586.241	428.725	-0.271122	0.257705	Cldn10	claudin 10
ENSMUSG00000078439	168.808	128.111	209.504	0.255473	0.257726	Smim24	small integral membrane protein 24
ENSMUSG00000030643	138.361	75.6901	201.032	0.0952707	0.257786	Rab30	RAB30, member RAS oncogene family
ENSMUSG00000032615	905.765	804.986	1006.54	0.229315	0.257804	Nt5m	5',3'-nucleotidase, mitochondrial
ENSMUSG00000003444	1568.04	1342.27	1793.81	0.258994	0.258257	Med29	mediator complex subunit 29
ENSMUSG00000014503	402.657	473.038	332.276	-0.280468	0.258282	Pkd2l2	polycystic kidney disease 2-like 2
ENSMUSG00000020380	5168.16	5625.18	4711.14	-0.198688	0.259516	Rad50	RAD50 double strand break repair protein
ENSMUSG00000027411	6926.7	7475.82	6377.58	-0.182444	0.25958	Vps16	VSP16 CORVET/HOPS core subunit
ENSMUSG00000052676	1138.25	1252.88	1023.62	-0.216845	0.25958	Zmat1	zinc finger, matrin type 1
ENSMUSG00000028278	695.86	569.588	822.133	0.281649	0.259778	Rragd	Ras-related GTP binding D
ENSMUSG00000036840	449.252	526.369	372.134	-0.278245	0.260185	Siah1a	siah E3 ubiquitin protein ligase 1A
ENSMUSG00000034115	151.88	183.704	120.055	-0.280338	0.260185	Scn11a	sodium channel, voltage-gated, type XI, alpha
ENSMUSG00000019876	665.167	395.444	934.89	0.112081	0.260185	Pkib	protein kinase inhibitor beta, cAMP dependent, testis specific
ENSMUSG00000038156	140.761	114.465	167.058	0.280677	0.260412	Spon1	spondin 1, (f-spondin) extracellular matrix protein
ENSMUSG00000029162	977.708	1115.64	839.778	-0.260307	0.260603	Khk	ketohexokinase
ENSMUSG00000085175	108.544	131.311	85.7774	-0.279699	0.260603	Gm11423	predicted gene 11423
ENSMUSG00000026988	512.987	574.86	451.114	-0.238433	0.26249	Wdsub1	WD repeat, SAM and U-box domain containing 1
ENSMUSG00000037395	1704.97	1913.61	1496.33	-0.241349	0.262603	Rcor3	REST corepressor 3
ENSMUSG00000028064	11624.8	9718.84	13530.7	0.278029	0.262603	Sema4a	sema domain, immunoglobulin domain (Ig), transmembrane domain (TM) and short cytoplasmic domain, (semaphorin) 4A
ENSMUSG00000085808	832.871	724.763	940.979	0.247823	0.262603	Gm14718	predicted gene 14718
ENSMUSG00000028932	13608.5	12155	15062.1	0.223986	0.262658	Psmc2	proteasome (prosome, macropain) 26S subunit, ATPase 2
ENSMUSG00000028069	1731.8	1946.14	1517.46	-0.242969	0.263321	Gpatch4	G patch domain containing 4
ENSMUSG00000050052	3660.3	4264.42	3056.17	-0.279213	0.263321	Tdrp	testis development related protein
ENSMUSG00000020083	223.138	171.025	275.252	0.25807	0.263891	Fam241b	family with sequence similarity 241, member B
ENSMUSG00000057606	465.378	369.941	560.814	0.275636	0.264002	Colq	collagen-like tail subunit (single strand of homotrimer) of asymmetric acetylcholinesterase
ENSMUSG00000068039	9935.65	8629.24	11242.1	0.248918	0.26439	Tcp1	t-complex protein 1
ENSMUSG00000022353	2671.35	3100.46	2242.24	-0.271517	0.264771	Mtss1	metastasis suppressor 1
ENSMUSG00000014226	8338.39	7280.77	9396.01	0.243623	0.264841	Cacybp	calcyclin binding protein
ENSMUSG00000048174	279.858	314.096	245.62	-0.240543	0.264927	Tmem81	transmembrane protein 81
ENSMUSG00000029148	12939.9	11729.4	14150.3	0.199745	0.264927	Nrbp1	nuclear receptor binding protein 1
ENSMUSG00000090164	588.661	371.325	805.996	0.127787	0.264927	BC035044	cDNA sequence BC035044
ENSMUSG00000020895	115.882	93.4563	138.308	0.277584	0.264927	Tmem107	transmembrane protein 107
ENSMUSG00000031097	67.1002	31.2629	102.937	0.0717059	0.265043	Tnni2	troponin I, skeletal, fast 2
ENSMUSG00000036676	188.264	159.61	216.918	0.264561	0.265511	Tmtc3	transmembrane and tetratricopeptide repeat containing 3
ENSMUSG00000039356	3287.95	3595.15	2980.75	-0.20797	0.265518	Exosc2	exosome component 2
ENSMUSG00000025545	1705.83	1953.38	1458.29	-0.260567	0.265587	Clybl	citrate lyase beta like
ENSMUSG00000031505	1781.3	1946.18	1616.42	-0.203866	0.265596	Naxd	NAD(P)HX dehydratase
ENSMUSG00000022999	3102.11	3569.56	2634.66	-0.264207	0.266071	Lmbr1l	limb region 1 like
ENSMUSG00000038578	267.285	328.698	205.872	-0.26092	0.267114	Susd1	sushi domain containing 1
ENSMUSG00000032392	927.037	1073.24	780.829	-0.268924	0.267114	Parp16	poly (ADP-ribose) polymerase family, member 16
ENSMUSG00000032299	8352.94	7589.19	9116.69	0.201644	0.26723	Commd4	COMM domain containing 4
ENSMUSG00000013495	3001.78	3301.37	2702.19	-0.21293	0.268015	Tmem175	transmembrane protein 175
ENSMUSG00000032067	2766.89	3186.83	2346.95	-0.264043	0.268015	Pts	6-pyruvoyl-tetrahydropterin synthase
ENSMUSG00000030208	405.838	304.554	507.123	0.233446	0.268199	Emp1	epithelial membrane protein 1
ENSMUSG00000048170	10502.9	11744.5	9261.16	-0.235795	0.268273	Mcmbp	minichromosome maintenance complex binding protein
ENSMUSG00000022876	5017.13	4166.42	5867.84	0.273505	0.268728	Samsn1	SAM domain, SH3 domain and nuclear localization signals, 1
ENSMUSG00000019832	1045.58	802.641	1288.51	0.24827	0.268811	Rab32	RAB32, member RAS oncogene family
ENSMUSG00000107002	2714.93	2302.29	3127.58	0.262434	0.268957	0610012G03Rik	RIKEN cDNA 0610012G03 gene
ENSMUSG00000020108	19630.4	14857.6	24403.2	0.23933	0.269069	Ddit4	DNA-damage-inducible transcript 4
ENSMUSG00000068394	2076.52	2314.46	1838.57	-0.23057	0.269235	Cep152	centrosomal protein 152
ENSMUSG00000038775	758.432	606.092	910.772	0.271667	0.269235	Vill	villin-like
ENSMUSG00000022407	9475.07	8459.49	10490.6	0.221648	0.26945	Adsl	adenylosuccinate lyase
ENSMUSG00000042111	5059.34	4459.66	5659.01	0.233674	0.270057	Ccdc115	coiled-coil domain containing 115
ENSMUSG00000029725	2897.1	3299.76	2494.44	-0.252504	0.270057	Ppp1r35	protein phosphatase 1, regulatory subunit 35
ENSMUSG00000038280	6655.14	7170.1	6140.17	-0.178761	0.270057	Ostm1	osteopetrosis associated transmembrane protein 1
ENSMUSG00000038085	1726.35	1175.62	2277.07	0.157383	0.270655	Cnbd2	cyclic nucleotide binding domain containing 2
ENSMUSG00000001741	20787.5	22452.8	19122.3	-0.184197	0.271146	Il16	interleukin 16
ENSMUSG00000038650	8511.04	7623.72	9398.37	0.217597	0.272073	Rnh1	ribonuclease/angiogenin inhibitor 1
ENSMUSG00000054967	194.597	225.822	163.371	-0.266943	0.272654	Zfp647	zinc finger protein 647
ENSMUSG00000038235	93.2007	47.8128	138.589	0.0817861	0.273548	F11r	F11 receptor
ENSMUSG00000070348	5361.69	2608.33	8115.06	0.0632233	0.273548	Ccnd1	cyclin D1
ENSMUSG00000041912	657.714	762.012	553.415	-0.26506	0.273894	Tdrkh	tudor and KH domain containing protein
ENSMUSG00000004100	4136.17	3734.78	4537.56	0.207894	0.273894	Ppan	peter pan homolog
ENSMUSG00000024231	6977.54	6268.45	7686.62	0.213622	0.273894	Cul2	cullin 2
ENSMUSG00000026576	7463.71	8563.84	6363.59	-0.258702	0.273903	Atp1b1	ATPase, Na+/K+ transporting, beta 1 polypeptide
ENSMUSG00000075701	12825.4	11616.5	14034.3	0.203906	0.274828	Selenos	selenoprotein S
ENSMUSG00000067722	2702.65	2393.42	3011.89	0.226783	0.274828	BC003965	cDNA sequence BC003965
ENSMUSG00000036120	2398.21	2623.74	2172.68	-0.203953	0.274862	Rfxank	regulatory factor X-associated ankyrin-containing protein
ENSMUSG00000112449	20961.2	18165.5	23756.9	0.243282	0.276403	Srp54b	signal recognition particle 54B
ENSMUSG00000042446	1621.75	1769.61	1473.89	-0.200023	0.276436	Zmym4	zinc finger, MYM-type 4
ENSMUSG00000038648	732.095	890.074	574.116	-0.260197	0.276436	Creb3l2	cAMP responsive element binding protein 3-like 2
ENSMUSG00000033909	6862.45	5737.15	7987.75	0.263799	0.27688	Usp36	ubiquitin specific peptidase 36
ENSMUSG00000025736	348.158	394.068	302.248	-0.24575	0.27688	Jmjd8	jumonji domain containing 8
ENSMUSG00000046999	267.382	229.064	305.699	0.254447	0.276967	1110032F04Rik	RIKEN cDNA 1110032F04 gene
ENSMUSG00000054091	5860.19	5059.23	6661.16	0.248841	0.276967	1810037I17Rik	RIKEN cDNA 1810037I17 gene
ENSMUSG00000064141	481.54	561.975	401.105	-0.266949	0.276967	Zfp69	zinc finger protein 69
ENSMUSG00000010044	96.1559	119.19	73.1221	-0.241572	0.276967	Zmynd10	zinc finger, MYND domain containing 10
ENSMUSG00000020608	15150.8	16452.7	13848.8	-0.192766	0.276967	Smc6	structural maintenance of chromosomes 6
ENSMUSG00000021144	1157.2	1260.62	1053.78	-0.197216	0.276967	Mta1	metastasis associated 1
ENSMUSG00000035764	425.977	490.401	361.554	-0.259665	0.276967	Fbxo45	F-box protein 45
ENSMUSG00000031387	273.797	204.535	343.06	0.220726	0.276967	Renbp	renin binding protein
ENSMUSG00000022635	4926.46	4508.77	5344.14	0.190087	0.277012	Zcrb1	zinc finger CCHC-type and RNA binding motif 1
ENSMUSG00000030538	5611.49	4913.13	6309.85	0.241033	0.277573	Cib1	calcium and integrin binding 1 (calmyrin)
ENSMUSG00000075555	94.8967	113.23	76.5631	-0.26897	0.277573	Gm10863	predicted gene 10863
ENSMUSG00000059639	489.372	209.681	769.063	0.0612148	0.277815	Clec4a4	C-type lectin domain family 4, member a4
ENSMUSG00000032089	2138.61	1852.61	2424.61	0.241457	0.280251	Il10ra	interleukin 10 receptor, alpha
ENSMUSG00000027752	7053.84	7860.38	6247.3	-0.230995	0.281087	Exosc8	exosome component 8
ENSMUSG00000042198	1437.29	1592.33	1282.26	-0.221143	0.281521	Chchd7	coiled-coil-helix-coiled-coil-helix domain containing 7
ENSMUSG00000089917	3093.83	3439.02	2748.63	-0.226568	0.281923	Uckl1	uridine-cytidine kinase 1-like 1
ENSMUSG00000053329	4288.34	3711.61	4865.08	0.245024	0.281923	D10Jhu81e	DNA segment, Chr 10, Johns Hopkins University 81 expressed
ENSMUSG00000038070	408.128	346.167	470.089	0.25613	0.282627	Cntln	centlein, centrosomal protein
ENSMUSG00000079293	355.149	136.662	573.636	0.0532483	0.282627	Clec7a	C-type lectin domain family 7, member a
ENSMUSG00000053113	6285.94	5065.46	7506.43	0.259301	0.282627	Socs3	suppressor of cytokine signaling 3
ENSMUSG00000046159	155.061	186.539	123.582	-0.261349	0.282627	Chrm3	cholinergic receptor, muscarinic 3, cardiac
ENSMUSG00000034601	1957.4	2145.05	1769.75	-0.20533	0.282735	2700049A03Rik	RIKEN cDNA 2700049A03 gene
ENSMUSG00000030990	1349.78	1466.97	1232.6	-0.192799	0.282797	Pgap2	post-GPI attachment to proteins 2
ENSMUSG00000016664	4987.4	4361.14	5613.66	0.23486	0.283129	Pacsin2	protein kinase C and casein kinase substrate in neurons 2
ENSMUSG00000030515	310.842	358.732	262.952	-0.257957	0.283236	Tarsl2	threonyl-tRNA synthetase-like 2
ENSMUSG00000007458	29597.2	26130.7	33063.7	0.221273	0.284442	M6pr	mannose-6-phosphate receptor, cation dependent
ENSMUSG00000071655	5948.45	5327.37	6569.53	0.214917	0.284442	Ubxn1	UBX domain protein 1
ENSMUSG00000029404	3497.15	3891.31	3103	-0.225803	0.284747	Arl6ip4	ADP-ribosylation factor-like 6 interacting protein 4
ENSMUSG00000000594	47678.5	37559.1	57797.8	0.256852	0.284747	Gm2a	GM2 ganglioside activator protein
ENSMUSG00000058704	1777.4	1946.73	1608.06	-0.204378	0.284771	Memo1	mediator of cell motility 1
ENSMUSG00000056130	172.801	108.045	237.556	0.121693	0.285223	Ticam2	toll-like receptor adaptor molecule 2
ENSMUSG00000031609	639.557	528.579	750.535	0.262613	0.285604	Sap30	sin3 associated polypeptide
ENSMUSG00000022885	12480.3	13948.7	11011.9	-0.231429	0.286064	St6gal1	beta galactoside alpha 2,6 sialyltransferase 1
ENSMUSG00000033952	230.792	159.61	301.974	0.158081	0.286221	Aspm	abnormal spindle microtubule assembly
ENSMUSG00000006850	719.254	636.792	801.715	0.226805	0.286524	Tmco6	transmembrane and coiled-coil domains 6
ENSMUSG00000034303	512.05	575.599	448.501	-0.23548	0.286801	Ccdc15	coiled-coil domain containing 15
ENSMUSG00000021967	4179.48	3584.06	4774.9	0.248445	0.286801	Mrpl57	mitochondrial ribosomal protein L57
ENSMUSG00000113035	1234.19	1401.87	1066.51	-0.245509	0.287544	5830428M24Rik	RIKEN cDNA 5830428M24 gene
ENSMUSG00000003206	674.286	519.153	829.419	0.233447	0.287544	Ebi3	Epstein-Barr virus induced gene 3
ENSMUSG00000030083	4275.57	4720.37	3830.76	-0.213205	0.287694	Abtb1	ankyrin repeat and BTB (POZ) domain containing 1
ENSMUSG00000029456	621.559	721.462	521.656	-0.25896	0.287903	Acad10	acyl-Coenzyme A dehydrogenase family, member 10
ENSMUSG00000026853	465.131	520.764	409.498	-0.23097	0.28841	Crat	carnitine acetyltransferase
ENSMUSG00000012350	172.487	97.2704	247.704	0.092125	0.288507	Ehf	ets homologous factor
ENSMUSG00000031292	120.013	141.081	98.945	-0.261931	0.288507	Cdkl5	cyclin-dependent kinase-like 5
ENSMUSG00000002055	141.5	91.3899	191.611	0.126645	0.288777	Spag5	sperm associated antigen 5
ENSMUSG00000042625	6768.24	6196.68	7339.8	0.189236	0.288777	Safb2	scaffold attachment factor B2
ENSMUSG00000070923	8805.14	8011.93	9598.36	0.196155	0.290004	Klhl9	kelch-like 9
ENSMUSG00000053460	542.06	487.051	597.069	0.211395	0.290004	Ggcx	gamma-glutamyl carboxylase
ENSMUSG00000041431	539.639	357.256	722.021	0.134558	0.290004	Ccnb1	cyclin B1
ENSMUSG00000024217	4963.26	4247.93	5678.6	0.249044	0.290004	Snrpc	U1 small nuclear ribonucleoprotein C
ENSMUSG00000027360	118.538	89.2063	147.869	0.213001	0.290301	Hdc	histidine decarboxylase
ENSMUSG00000025017	1585.62	1169.67	2001.57	0.196719	0.290305	Pik3ap1	phosphoinositide-3-kinase adaptor protein 1
ENSMUSG00000027746	1933.4	1678.7	2188.11	0.244317	0.290929	Ufm1	ubiquitin-fold modifier 1
ENSMUSG00000031494	2483.3	1157.92	3808.69	0.0671482	0.290929	Cd209a	CD209a antigen
ENSMUSG00000022856	954.064	1076.19	831.939	-0.239561	0.290982	Tmem41a	transmembrane protein 41a
ENSMUSG00000078877	397.581	442.556	352.606	-0.224192	0.291588	Gm14295	predicted gene 14295
ENSMUSG00000040794	210.697	173.212	248.183	0.2586	0.291743	C1qtnf4	C1q and tumor necrosis factor related protein 4
ENSMUSG00000037166	481.377	205.937	756.817	0.0590452	0.291747	Ppp1r14a	protein phosphatase 1, regulatory inhibitor subunit 14A
ENSMUSG00000042595	1959.4	2174.21	1744.59	-0.219638	0.291747	Fam199x	family with sequence similarity 199, X-linked
ENSMUSG00000036202	5576.93	6120.85	5033.01	-0.20717	0.292196	Rif1	replication timing regulatory factor 1
ENSMUSG00000023960	1668.56	1467.74	1869.39	0.230734	0.292196	Enpp5	ectonucleotide pyrophosphatase/phosphodiesterase 5
ENSMUSG00000034109	1722.94	1562.11	1883.76	0.199779	0.292827	Golim4	golgi integral membrane protein 4
ENSMUSG00000028568	3490.68	3937.25	3044.1	-0.23774	0.293353	Btf3l4	basic transcription factor 3-like 4
ENSMUSG00000029149	703.01	826.696	579.324	-0.258132	0.29388	Krtcap3	keratinocyte associated protein 3
ENSMUSG00000028293	1730.96	1908.46	1553.46	-0.21167	0.295024	Slc35a1	solute carrier family 35 (CMP-sialic acid transporter), member 1
ENSMUSG00000049037	564.923	240.048	889.798	0.058099	0.295024	Clec4a1	C-type lectin domain family 4, member a1
ENSMUSG00000032846	803.978	906.05	701.906	-0.236142	0.295024	Zswim6	zinc finger SWIM-type containing 6
ENSMUSG00000030718	6241.9	5554	6929.79	0.22179	0.295367	Ppme1	protein phosphatase methylesterase 1
ENSMUSG00000031708	16897.7	18315.7	15479.8	-0.186946	0.295367	Tecr	trans-2,3-enoyl-CoA reductase
ENSMUSG00000030619	5796.94	5235.1	6358.77	0.204089	0.295939	Eed	embryonic ectoderm development
ENSMUSG00000026012	24406.4	27107.7	21705	-0.230676	0.29632	Cd28	CD28 antigen
ENSMUSG00000022760	5974.13	5226.24	6722.02	0.236655	0.296819	Thap7	THAP domain containing 7
ENSMUSG00000052142	37477.1	41248	33706.3	-0.199686	0.297003	Rasal3	RAS protein activator like 3
ENSMUSG00000028127	1388.84	1539.82	1237.86	-0.218329	0.297075	Abcd3	ATP-binding cassette, sub-family D (ALD), member 3
ENSMUSG00000001444	6447.85	4838.28	8057.42	0.202041	0.297182	Tbx21	T-box 21
ENSMUSG00000037509	779.455	899.214	659.696	-0.252439	0.297278	Arhgef4	Rho guanine nucleotide exchange factor (GEF) 4
ENSMUSG00000036398	6160.12	5484.87	6835.38	0.217699	0.297752	Ppp1r11	protein phosphatase 1, regulatory inhibitor subunit 11
ENSMUSG00000035929	825.104	959.293	690.915	-0.254434	0.297827	H2-Q4	histocompatibility 2, Q region locus 4
ENSMUSG00000001128	2334.93	1077.07	3592.78	0.0642774	0.297827	Cfp	complement factor properdin
ENSMUSG00000020395	41612.1	46372	36852.2	-0.224276	0.298506	Itk	IL2 inducible T cell kinase
ENSMUSG00000037185	569.264	256.602	881.926	0.0568678	0.298506	Krt80	keratin 80
ENSMUSG00000038797	801.368	901.332	701.404	-0.23322	0.298509	Zscan2	zinc finger and SCAN domain containing 2
ENSMUSG00000045087	156.891	87.0154	226.768	0.0871483	0.30016	S1pr5	sphingosine-1-phosphate receptor 5
ENSMUSG00000042293	1035.64	855.089	1216.19	0.252843	0.300456	Gm5617	predicted gene 5617
ENSMUSG00000071724	863.029	980.689	745.369	-0.2415	0.300485	Smpd5	sphingomyelin phosphodiesterase 5
ENSMUSG00000041891	4429.89	4882.48	3977.3	-0.210477	0.300549	Lman1	lectin, mannose-binding, 1
ENSMUSG00000023034	11693.5	10071.1	13316	0.245676	0.300877	Nr4a1	nuclear receptor subfamily 4, group A, member 1
ENSMUSG00000021418	559.129	647.733	470.525	-0.251566	0.301899	Rpp40	ribonuclease P 40 subunit
ENSMUSG00000024078	2688.18	3039.29	2337.07	-0.237219	0.301899	Ttc27	tetratricopeptide repeat domain 27
ENSMUSG00000058715	1859.93	898.177	2821.69	0.0725822	0.302623	Fcer1g	Fc receptor, IgE, high affinity I, gamma polypeptide
ENSMUSG00000030780	914.224	1032.43	796.02	-0.235789	0.302623	BC017158	cDNA sequence BC017158
ENSMUSG00000036356	147.388	180.532	114.244	-0.228376	0.302623	Csgalnact1	chondroitin sulfate N-acetylgalactosaminyltransferase 1
ENSMUSG00000046352	387.685	282.895	492.475	0.179207	0.302623	Gjb2	gap junction protein, beta 2
ENSMUSG00000079108	17423	15165.3	19680.6	0.242504	0.302934	Srp54c	signal recognition particle 54C
ENSMUSG00000054716	680.267	759.696	600.839	-0.225287	0.303027	Zfp771	zinc finger protein 771
ENSMUSG00000042106	157.959	185.33	130.589	-0.252188	0.303027	Inka1	inka box actin regulator 1
ENSMUSG00000021240	853.59	940.888	766.292	-0.209826	0.303027	Abcd4	ATP-binding cassette, sub-family D (ALD), member 4
ENSMUSG00000061436	2175.35	1904.18	2446.52	0.231817	0.303334	Hipk2	homeodomain interacting protein kinase 2
ENSMUSG00000059142	1672.84	1856.37	1489.31	-0.229091	0.303334	Zfp945	zinc finger protein 945
ENSMUSG00000056498	13574.7	12217.8	14931.5	0.208498	0.303335	Tmem154	transmembrane protein 154
ENSMUSG00000037287	1085.89	945.365	1226.41	0.235134	0.303335	Tbcel	tubulin folding cofactor E-like
ENSMUSG00000068105	582.947	691.649	474.245	-0.250687	0.303335	Tnfrsf13c	tumor necrosis factor receptor superfamily, member 13c
ENSMUSG00000027742	2392.24	2675.4	2109.07	-0.226477	0.30334	Cog6	component of oligomeric golgi complex 6
ENSMUSG00000058818	1131.39	543.267	1719.51	0.0673153	0.304696	Pirb	paired Ig-like receptor B
ENSMUSG00000024127	1391.26	1254.2	1528.33	0.204613	0.305189	Prepl	prolyl endopeptidase-like
ENSMUSG00000030316	1923.87	2090.85	1756.88	-0.19011	0.305462	Tamm41	TAM41 mitochondrial translocator assembly and maintenance homolog
ENSMUSG00000026605	181.874	112.956	250.793	0.108157	0.305625	Cenpf	centromere protein F
ENSMUSG00000042035	1952.21	1635.17	2269.24	0.245156	0.305625	Igsf3	immunoglobulin superfamily, member 3
ENSMUSG00000097534	214.592	251.785	177.4	-0.250538	0.305625	Gm16675	predicted gene, 16675
ENSMUSG00000079083	484.97	430.915	539.025	0.219729	0.305625	Jrkl	Jrk-like
ENSMUSG00000033319	3164.47	2920.71	3408.22	0.174886	0.305625	Fem1c	fem-1 homolog c (C.elegans)
ENSMUSG00000047423	1153.04	1036.19	1269.88	0.207587	0.305625	AI837181	expressed sequence AI837181
ENSMUSG00000024277	8213.26	7325.7	9100.81	0.215134	0.305863	Mapre2	microtubule-associated protein, RP/EB family, member 2
ENSMUSG00000030560	15743.6	13883.4	17603.8	0.224968	0.305975	Ctsc	cathepsin C
ENSMUSG00000030670	173.159	197.463	148.856	-0.241817	0.305975	Cyp2r1	cytochrome P450, family 2, subfamily r, polypeptide 1
ENSMUSG00000068417	435.228	351.478	518.979	0.244029	0.305975	Pnp2	purine-nucleoside phosphorylase 2
ENSMUSG00000031583	5929.69	6418.96	5440.41	-0.184047	0.306065	Wrn	Werner syndrome RecQ like helicase
ENSMUSG00000058470	7428.3	8223.64	6632.96	-0.214616	0.306114	Gm8369	predicted gene 8369
ENSMUSG00000079429	258.448	220.938	295.957	0.243569	0.306368	Mroh2a	maestro heat-like repeat family member 2A
ENSMUSG00000037773	659.625	735.031	584.219	-0.221429	0.306368	Pced1a	PC-esterase domain containing 1A
ENSMUSG00000004285	10829.1	9330.69	12327.4	0.238467	0.306368	Atp6v1f	ATPase, H+ transporting, lysosomal V1 subunit F
ENSMUSG00000013822	3852.43	3363.96	4340.9	0.232835	0.306411	Elof1	ELF1 homolog, elongation factor 1
ENSMUSG00000015027	866.43	956.518	776.343	-0.211289	0.306578	Galns	galactosamine (N-acetyl)-6-sulfate sulfatase
ENSMUSG00000023882	1083.31	965.037	1201.59	0.215931	0.306888	Zfp54	zinc finger protein 54
ENSMUSG00000033502	1863.64	1675.15	2052.13	0.205988	0.307202	Cdc14a	CDC14 cell division cycle 14A
ENSMUSG00000041707	141.353	96.5113	186.196	0.139549	0.307248	Tmem273	transmembrane protein 273
ENSMUSG00000049411	2613.05	2867.97	2358.14	-0.203181	0.307813	Tmem241	transmembrane protein 241
ENSMUSG00000027075	172.721	210.691	134.75	-0.226751	0.307816	Slc43a1	solute carrier family 43, member 1
ENSMUSG00000076441	19019.7	17009.5	21030	0.216315	0.307992	Ass1	argininosuccinate synthetase 1
ENSMUSG00000019761	363.898	432.6	295.195	-0.245753	0.307992	Krt10	keratin 10
ENSMUSG00000031586	86.8333	69.9089	103.758	0.241804	0.309034	Rbpms	RNA binding protein gene with multiple splicing
ENSMUSG00000001750	2944.43	2637.61	3251.25	0.210136	0.309301	Tcirg1	T cell, immune regulator 1, ATPase, H+ transporting, lysosomal V0 protein A3
ENSMUSG00000033295	141.419	167.035	115.803	-0.247445	0.30965	Ptprf	protein tyrosine phosphatase, receptor type, F
ENSMUSG00000036067	223.679	167.159	280.199	0.190415	0.310124	Slc2a6	solute carrier family 2 (facilitated glucose transporter), member 6
ENSMUSG00000038722	2788.97	2405.85	3172.09	0.238749	0.310124	Bud31	BUD31 homolog
ENSMUSG00000001918	27106.8	30988.4	23225.3	-0.242548	0.310124	Slc1a5	solute carrier family 1 (neutral amino acid transporter), member 5
ENSMUSG00000058440	8261.84	9098.87	7424.8	-0.207466	0.310125	Nrf1	nuclear respiratory factor 1
ENSMUSG00000035493	708.77	304.61	1112.93	0.0566372	0.310125	Tgfbi	transforming growth factor, beta induced
ENSMUSG00000055994	282.328	246.513	318.143	0.230999	0.310295	Nod2	nucleotide-binding oligomerization domain containing 2
ENSMUSG00000002280	2827.01	2555.83	3098.18	0.201053	0.311025	Narfl	nuclear prelamin A recognition factor-like
ENSMUSG00000033826	3565.69	3974.58	3156.81	-0.222248	0.311025	Dnah8	dynein, axonemal, heavy chain 8
ENSMUSG00000058626	65.951	117.893	14.0085	-0.0290658	0.311025	Capn11	calpain 11
ENSMUSG00000030695	40010.4	43552.8	36468.1	-0.19205	0.311672	Aldoa	aldolase A, fructose-bisphosphate
ENSMUSG00000096010	91.9809	115.399	68.5631	-0.189302	0.312099	Hist4h4	histone cluster 4, H4
ENSMUSG00000033350	1185.56	934.987	1436.13	0.22583	0.312309	Chst2	carbohydrate sulfotransferase 2
ENSMUSG00000058216	2429.68	2752.08	2107.28	-0.234735	0.312343	Gstp3	glutathione S-transferase pi 3
ENSMUSG00000038368	3002.33	3464.2	2540.46	-0.243805	0.312647	Focad	focadhesin
ENSMUSG00000030876	3735.38	4192.56	3278.21	-0.227332	0.312903	Mettl9	methyltransferase like 9
ENSMUSG00000032171	8535.58	7651.76	9419.4	0.20916	0.312903	Pin1	protein (peptidyl-prolyl cis/trans isomerase) NIMA-interacting 1
ENSMUSG00000032184	1776.24	1508.89	2043.6	0.240109	0.312984	Lysmd2	LysM, putative peptidoglycan-binding, domain containing 2
ENSMUSG00000035596	4153.14	4615.69	3690.59	-0.217878	0.313214	Mboat7	membrane bound O-acyltransferase domain containing 7
ENSMUSG00000084786	4734.24	4096.36	5372.13	0.234815	0.313632	Ubl5	ubiquitin-like 5
ENSMUSG00000049313	6781.75	5863.28	7700.22	0.231526	0.313656	Sorl1	sortilin-related receptor, LDLR class A repeats-containing
ENSMUSG00000018848	6181.39	5548.04	6814.73	0.20399	0.313946	Rars	arginyl-tRNA synthetase
ENSMUSG00000049164	2553.54	2837.13	2269.95	-0.216275	0.313946	Zfp518a	zinc finger protein 518A
ENSMUSG00000034634	1445.24	1858.72	1031.76	-0.15714	0.313957	Ly6d	lymphocyte antigen 6 complex, locus D
ENSMUSG00000074671	5327.58	4835.71	5819.45	0.193725	0.3143	Tspyl3	TSPY-like 3
ENSMUSG00000030869	4669.09	4134.54	5203.64	0.214345	0.3143	Ndufab1	NADH:ubiquinone oxidoreductase subunit AB1
ENSMUSG00000022911	815.001	727.721	902.282	0.211921	0.31494	Arl13b	ADP-ribosylation factor-like 13B
ENSMUSG00000096916	608.888	677.581	540.196	-0.217481	0.315759	Zfp850	zinc finger protein 850
ENSMUSG00000024672	79.8119	37.3223	122.301	0.0631157	0.315984	Ms4a7	membrane-spanning 4-domains, subfamily A, member 7
ENSMUSG00000029632	9876	8707.87	11044.1	0.219593	0.316217	Ndufa4	Ndufa4, mitochondrial complex associated
ENSMUSG00000029415	4049.04	4452.88	3645.2	-0.20461	0.317212	Sdad1	SDA1 domain containing 1
ENSMUSG00000055240	716.156	786.454	645.859	-0.202652	0.317374	Zfp101	zinc finger protein 101
ENSMUSG00000038462	9644.61	8362.92	10926.3	0.231336	0.3178	Uqcrfs1	ubiquinol-cytochrome c reductase, Rieske iron-sulfur polypeptide 1
ENSMUSG00000062270	58389.4	53063.7	63715	0.183144	0.317801	Morf4l1	mortality factor 4 like 1
ENSMUSG00000005682	3456.06	3846.66	3065.47	-0.218978	0.317801	Pan2	PAN2 poly(A) specific ribonuclease subunit
ENSMUSG00000040592	2446.97	2862.25	2031.69	-0.241891	0.318518	Cd79b	CD79B antigen
ENSMUSG00000047592	78.2495	42.624	113.875	0.0795273	0.319271	Nxpe5	neurexophilin and PC-esterase domain family, member 5
ENSMUSG00000074274	401.966	310.632	493.3	0.206584	0.319398	D930028M14Rik	RIKEN cDNA D930028M14 gene
ENSMUSG00000027327	1560.65	1710.03	1411.26	-0.19918	0.319506	1700037H04Rik	RIKEN cDNA 1700037H04 gene
ENSMUSG00000029053	1491.37	1733.18	1249.55	-0.24298	0.319506	Prkcz	protein kinase C, zeta
ENSMUSG00000007216	941.06	1062.08	820.042	-0.229886	0.319506	Zfp775	zinc finger protein 775
ENSMUSG00000030272	243.135	201.655	284.615	0.240872	0.319506	Camk1	calcium/calmodulin-dependent protein kinase I
ENSMUSG00000033777	704.844	327.24	1082.45	0.0612404	0.319506	Tlr13	toll-like receptor 13
ENSMUSG00000006782	28313.6	31337.1	25290	-0.213697	0.319539	Cnp	2',3'-cyclic nucleotide 3' phosphodiesterase
ENSMUSG00000020475	115.27	86.2988	144.242	0.185632	0.319593	Pgam2	phosphoglycerate mutase 2
ENSMUSG00000027613	16658.8	14975.9	18341.7	0.206251	0.320104	Eif6	eukaryotic translation initiation factor 6
ENSMUSG00000040966	144.371	172.874	115.868	-0.231573	0.32024	Slc22a2	solute carrier family 22 (organic cation transporter), member 2
ENSMUSG00000018428	227.435	197.235	257.634	0.23127	0.320514	Akap1	A kinase (PRKA) anchor protein 1
ENSMUSG00000058997	1102.28	1290.37	914.188	-0.240776	0.321116	Vwa8	von Willebrand factor A domain containing 8
ENSMUSG00000048755	253.519	285.207	221.831	-0.22619	0.321535	Mcat	malonyl CoA:ACP acyltransferase (mitochondrial)
ENSMUSG00000010663	823.308	942.484	704.133	-0.235698	0.321875	Fads1	fatty acid desaturase 1
ENSMUSG00000079283	275.365	317.473	233.257	-0.239098	0.321944	2310009B15Rik	RIKEN cDNA 2310009B15 gene
ENSMUSG00000026775	20383.4	18666.8	22100.1	0.187756	0.321944	Yme1l1	YME1-like 1 (S. cerevisiae)
ENSMUSG00000037720	3112.64	2813.83	3411.46	0.197754	0.321944	Tmem33	transmembrane protein 33
ENSMUSG00000032253	8482.46	9392.31	7572.6	-0.211335	0.321944	Phip	pleckstrin homology domain interacting protein
ENSMUSG00000020219	7605.96	6630.48	8581.43	0.227964	0.321944	Timm13	translocase of inner mitochondrial membrane 13
ENSMUSG00000106847	2549.98	2251.01	2848.95	0.224375	0.321944	Peg13	paternally expressed 13
ENSMUSG00000067148	3973.67	3541.36	4405.98	0.213481	0.321944	Polr1c	polymerase (RNA) I polypeptide C
ENSMUSG00000040270	4899.63	5345.01	4454.25	-0.192853	0.32208	Bach2	BTB and CNC homology, basic leucine zipper transcription factor 2
ENSMUSG00000025359	310.628	374.879	246.377	-0.224437	0.32208	Pmel	premelanosome protein
ENSMUSG00000049811	81.2898	100.106	62.4737	-0.201327	0.32208	Fam161a	family with sequence similarity 161, member A
ENSMUSG00000017615	2906.65	2641.76	3171.53	0.1935	0.32208	Tnfaip1	tumor necrosis factor, alpha-induced protein 1 (endothelial)
ENSMUSG00000017716	436.124	281.469	590.779	0.112025	0.32208	Birc5	baculoviral IAP repeat-containing 5
ENSMUSG00000022634	1427.93	1297.03	1558.83	0.193013	0.32208	Yaf2	YY1 associated factor 2
ENSMUSG00000026098	2247.9	2461.44	2034.35	-0.198696	0.322636	Pms1	PMS1 homolog 1, mismatch repair system component
ENSMUSG00000038618	1397.19	1241.9	1552.48	0.214307	0.322907	Rassf7	Ras association (RalGDS/AF-6) domain family (N-terminal) member 7
ENSMUSG00000035891	842.274	933.507	751.041	-0.212334	0.322907	Cerk	ceramide kinase
ENSMUSG00000038467	1593.39	1380.26	1806.52	0.230812	0.323148	Chmp4b	charged multivesicular body protein 4B
ENSMUSG00000041939	662.226	736.427	588.025	-0.215351	0.323148	Mvk	mevalonate kinase
ENSMUSG00000022890	12375.1	10898.1	13852.1	0.218548	0.323481	Atp5j	ATP synthase, H+ transporting, mitochondrial F0 complex, subunit F
ENSMUSG00000079418	3232.9	2964.19	3501.61	0.181869	0.323865	Atg4a	autophagy related 4A, cysteine peptidase
ENSMUSG00000018570	158.638	190.66	126.617	-0.227103	0.324189	2810408A11Rik	RIKEN cDNA 2810408A11 gene
ENSMUSG00000025648	795.423	877.088	713.758	-0.206113	0.32475	Pfkfb4	6-phosphofructo-2-kinase/fructose-2,6-biphosphatase 4
ENSMUSG00000085434	77.5414	100.397	54.6854	-0.147674	0.325894	Gm11725	predicted gene 11725
ENSMUSG00000048000	5204.14	5582.61	4825.66	-0.166606	0.326087	Gigyf2	GRB10 interacting GYF protein 2
ENSMUSG00000026879	12714.2	10416.2	15012.3	0.235932	0.326087	Gsn	gelsolin
ENSMUSG00000044505	165.551	105.182	225.92	0.107331	0.326087	Lingo4	leucine rich repeat and Ig domain containing 4
ENSMUSG00000071337	2900.3	3222.04	2578.56	-0.217451	0.326087	Tia1	cytotoxic granule-associated RNA binding protein 1
ENSMUSG00000030203	460.58	367.082	554.077	0.221047	0.326087	Dusp16	dual specificity phosphatase 16
ENSMUSG00000037725	167.254	122.695	211.813	0.164766	0.326087	Ckap2	cytoskeleton associated protein 2
ENSMUSG00000004798	1026.09	1149.96	902.212	-0.221357	0.326087	Ulk2	unc-51 like kinase 2
ENSMUSG00000022575	2930.44	2565	3295.89	0.224244	0.326087	Gsdmd	gasdermin D
ENSMUSG00000024844	11118	9506.61	12729.5	0.233683	0.326087	Banf1	barrier to autointegration factor 1
ENSMUSG00000036985	1761.51	1917.18	1605.84	-0.188819	0.326087	Zdhhc9	zinc finger, DHHC domain containing 9
ENSMUSG00000037826	3313.89	3570.03	3057.75	-0.172732	0.326505	Ppm1k	protein phosphatase 1K (PP2C domain containing)
ENSMUSG00000035967	1477.2	1621.88	1332.51	-0.200051	0.326505	Ints6l	integrator complex subunit 6 like
ENSMUSG00000075704	1335.74	1455.01	1216.47	-0.189729	0.326673	Txnrd2	thioredoxin reductase 2
ENSMUSG00000004730	1287.09	620.226	1953.95	0.0632687	0.326691	Adgre1	adhesion G protein-coupled receptor E1
ENSMUSG00000024759	4143.79	4471.85	3815.74	-0.175454	0.326691	Atl3	atlastin GTPase 3
ENSMUSG00000052656	639.164	710.956	567.372	-0.214525	0.326707	Rnf103	ring finger protein 103
ENSMUSG00000029507	2156.68	2323.91	1989.45	-0.173722	0.328174	Pus1	pseudouridine synthase 1
ENSMUSG00000039908	815.74	930.444	701.036	-0.232433	0.328198	Slc26a11	solute carrier family 26, member 11
ENSMUSG00000020570	3440.97	3137.46	3744.47	0.187836	0.328198	Sypl	synaptophysin-like protein
ENSMUSG00000035212	5519.04	4946.36	6091.71	0.203957	0.328844	Leprot	leptin receptor overlapping transcript
ENSMUSG00000029826	25054.8	22607.7	27502	0.192738	0.329636	Zc3hav1	zinc finger CCCH type, antiviral 1
ENSMUSG00000035064	686.238	557.368	815.108	0.227054	0.329662	Eef2k	eukaryotic elongation factor-2 kinase
ENSMUSG00000008763	7865.66	8502.84	7228.48	-0.178392	0.330281	Man1a2	mannosidase, alpha, class 1A, member 2
ENSMUSG00000032350	512.326	567.733	456.918	-0.209939	0.330302	Gclc	glutamate-cysteine ligase, catalytic subunit
ENSMUSG00000041491	817.959	940.121	695.798	-0.23436	0.330752	Cep78	centrosomal protein 78
ENSMUSG00000041420	2538.8	2811.57	2266.03	-0.20917	0.330947	Meis3	Meis homeobox 3
ENSMUSG00000027834	1354.46	1201.15	1507.76	0.213899	0.331142	Serpini1	serine (or cysteine) peptidase inhibitor, clade I, member 1
ENSMUSG00000109713	170.803	130.986	210.62	0.192882	0.331823	Pvrig	poliovirus receptor related immunoglobulin domain containing
ENSMUSG00000035790	1642.6	1469.04	1816.15	0.20701	0.332237	Cep19	centrosomal protein 19
ENSMUSG00000075269	458.879	193.25	724.509	0.0521494	0.332237	Bex6	brain expressed family member 6
ENSMUSG00000024098	3793.22	4376.73	3209.71	-0.235908	0.33229	Twsg1	twisted gastrulation BMP signaling modulator 1
ENSMUSG00000014791	446.812	522.978	370.646	-0.234002	0.332592	Elmo3	engulfment and cell motility 3
ENSMUSG00000042737	3440.02	2961.78	3918.25	0.22857	0.333623	Dpm3	dolichyl-phosphate mannosyltransferase polypeptide 3
ENSMUSG00000002345	1470.07	1308.11	1632.02	0.210582	0.333623	Borcs8	BLOC-1 related complex subunit 8
ENSMUSG00000041028	38236	34473	41999	0.198851	0.333623	Ghitm	growth hormone inducible transmembrane protein
ENSMUSG00000020048	17314.1	15694.4	18933.9	0.193529	0.333854	Hsp90b1	heat shock protein 90, beta (Grp94), member 1
ENSMUSG00000051615	170.502	134.267	206.737	0.207696	0.33392	Rap2a	RAS related protein 2a
ENSMUSG00000057219	8035.74	8841.11	7230.38	-0.201524	0.334082	Armc7	armadillo repeat containing 7
ENSMUSG00000028550	319.019	240.094	397.943	0.176833	0.334183	Atg4c	autophagy related 4C, cysteine peptidase
ENSMUSG00000030062	14114.8	12879.2	15350.4	0.185872	0.334714	Rpn1	ribophorin I
ENSMUSG00000070493	19073.5	16371.2	21775.8	0.235418	0.334779	Chchd2	coiled-coil-helix-coiled-coil-helix domain containing 2
ENSMUSG00000048215	2635.37	3198.31	2072.43	-0.213094	0.335373	A630023P12Rik	RIKEN cDNA A630023P12 gene
ENSMUSG00000023262	427.403	483.01	371.797	-0.225015	0.335653	Acy1	aminoacylase 1
ENSMUSG00000021124	9190.99	8366.79	10015.2	0.189087	0.335653	Vti1b	vesicle transport through interaction with t-SNAREs 1B
ENSMUSG00000036206	210.569	169.517	251.621	0.220522	0.336076	Sh3bp4	SH3-domain binding protein 4
ENSMUSG00000030291	1685.44	1505.16	1865.71	0.206788	0.336076	Med21	mediator complex subunit 21
ENSMUSG00000014554	4955.65	5489.94	4421.37	-0.208052	0.336234	Dguok	deoxyguanosine kinase
ENSMUSG00000038936	488.442	605.984	370.9	-0.18199	0.336263	Sccpdh	saccharopine dehydrogenase (putative)
ENSMUSG00000052160	4489.69	2318.22	6661.16	0.0686408	0.336263	Pld4	phospholipase D family, member 4
ENSMUSG00000026926	11878.4	10943.3	12813.5	0.174119	0.336388	Pmpca	peptidase (mitochondrial processing) alpha
ENSMUSG00000028609	2997.55	2570.73	3424.38	0.22993	0.336388	Magoh	mago homolog, exon junction complex core component
ENSMUSG00000078789	1068.79	1185.41	952.173	-0.208946	0.336388	Dph1	diphthamide biosynthesis 1
ENSMUSG00000021596	687.381	563.511	811.25	0.227412	0.336623	Mctp1	multiple C2 domains, transmembrane 1
ENSMUSG00000001247	147.737	115.393	180.081	0.202363	0.336744	Lsr	lipolysis stimulated lipoprotein receptor
ENSMUSG00000047534	159.467	114.863	204.07	0.149523	0.336744	Mis18bp1	MIS18 binding protein 1
ENSMUSG00000026657	271.701	229.235	314.168	0.230543	0.33724	Frmd4a	FERM domain containing 4A
ENSMUSG00000004451	2748.08	2485.47	3010.7	0.194728	0.337479	Ralb	v-ral simian leukemia viral oncogene B
ENSMUSG00000015599	86.5914	51.7926	121.39	0.0909563	0.337479	Ttbk1	tau tubulin kinase 1
ENSMUSG00000026554	19178.4	20600.6	17756.3	-0.164577	0.337594	Dcaf8	DDB1 and CUL4 associated factor 8
ENSMUSG00000054733	1651.67	1848.9	1454.44	-0.216603	0.337594	Msra	methionine sulfoxide reductase A
ENSMUSG00000020692	3145.06	3404.42	2885.71	-0.179286	0.337737	Nle1	notchless homolog 1
ENSMUSG00000038179	2995.52	2357.52	3633.53	0.207012	0.338734	Slamf7	SLAM family member 7
ENSMUSG00000032380	128.478	101.102	155.854	0.202966	0.338734	Dapk2	death-associated protein kinase 2
ENSMUSG00000051098	977.454	1082.5	872.409	-0.207039	0.338734	Mblac2	metallo-beta-lactamase domain containing 2
ENSMUSG00000022372	15126.4	13585.2	16667.7	0.205788	0.338962	Sla	src-like adaptor
ENSMUSG00000015092	13795.4	12184.5	15406.3	0.212305	0.34008	Edf1	endothelial differentiation-related factor 1
ENSMUSG00000074071	11993.6	13644	10343.2	-0.225716	0.341201	Fam169b	family with sequence similarity 169, member B
ENSMUSG00000007656	10979.2	9944.69	12013.6	0.194649	0.341364	Arpp19	cAMP-regulated phosphoprotein 19
ENSMUSG00000025959	3117.65	3419.7	2815.61	-0.19677	0.342	Klf7	Kruppel-like factor 7 (ubiquitous)
ENSMUSG00000025723	421.731	482.881	360.581	-0.228425	0.342048	Nmb	neuromedin B
ENSMUSG00000095028	513.663	219.535	807.792	0.0517659	0.342061	Sirpb1b	signal-regulatory protein beta 1B
ENSMUSG00000019850	5881.9	5173.73	6590.07	0.214263	0.342251	Tnfaip3	tumor necrosis factor, alpha-induced protein 3
ENSMUSG00000032413	9921.57	10751.9	9091.26	-0.18078	0.342394	Rasa2	RAS p21 protein activator 2
ENSMUSG00000038515	87.1219	67.1145	107.129	0.188588	0.342748	Grtp1	GH regulated TBC protein 1
ENSMUSG00000040681	13318.7	15040.9	11596.5	-0.222529	0.342748	Hmgn1	high mobility group nucleosomal binding domain 1
ENSMUSG00000055322	1453.5	1686.61	1220.39	-0.231545	0.342837	Tns1	tensin 1
ENSMUSG00000039128	8508.29	7692.8	9323.79	0.197672	0.342911	Cdc123	cell division cycle 123
ENSMUSG00000075232	5136.97	5590.83	4683.11	-0.185887	0.342911	Amd1	S-adenosylmethionine decarboxylase 1
ENSMUSG00000078427	12916.5	11602	14231.1	0.200973	0.342911	Sarnp	SAP domain containing ribonucleoprotein
ENSMUSG00000013701	14718	13091.6	16344.4	0.207474	0.342911	Timm23	translocase of inner mitochondrial membrane 23
ENSMUSG00000049093	146.688	105.667	187.709	0.144779	0.342917	Il23r	interleukin 23 receptor
ENSMUSG00000002346	586.787	672.366	501.208	-0.22716	0.342917	Slc25a42	solute carrier family 25, member 42
ENSMUSG00000058586	312.346	355.19	269.501	-0.224794	0.342917	Serhl	serine hydrolase-like
ENSMUSG00000028759	18033.9	19640.4	16427.5	-0.185159	0.343441	Hp1bp3	heterochromatin protein 1, binding protein 3
ENSMUSG00000064262	10326.1	11331.3	9320.86	-0.196474	0.343441	Gimap8	GTPase, IMAP family member 8
ENSMUSG00000031478	278.58	319.272	237.887	-0.22729	0.343441	Nek3	NIMA (never in mitosis gene a)-related expressed kinase 3
ENSMUSG00000025558	423.09	500.015	346.165	-0.222369	0.343488	Dock9	dedicator of cytokinesis 9
ENSMUSG00000086938	1490.75	1762.5	1219.01	-0.222181	0.343488	4930481A15Rik	RIKEN cDNA 4930481A15 gene
ENSMUSG00000021368	520.748	453.887	587.609	0.219722	0.344777	Tbc1d7	TBC1 domain family, member 7
ENSMUSG00000034557	98.1276	74.2968	121.958	0.172024	0.345893	Zfyve9	zinc finger, FYVE domain containing 9
ENSMUSG00000078771	4150.3	3376.21	4924.39	0.217509	0.345893	Evi2a	ecotropic viral integration site 2a
ENSMUSG00000024397	136.888	80.3737	193.403	0.0845044	0.346103	Aif1	allograft inflammatory factor 1
ENSMUSG00000079363	28408.7	25817.6	30999.9	0.182998	0.34633	Gbp4	guanylate binding protein 4
ENSMUSG00000024073	13210.6	11730.4	14690.7	0.208575	0.347006	Birc6	baculoviral IAP repeat-containing 6
ENSMUSG00000025134	565.301	482.917	647.685	0.2254	0.347156	Alyref	Aly/REF export factor
ENSMUSG00000027009	13725.5	12382.9	15068.1	0.195675	0.34759	Itga4	integrin alpha 4
ENSMUSG00000025733	1016.56	1133.59	899.524	-0.212584	0.34759	Rhot2	ras homolog family member T2
ENSMUSG00000044147	2841.18	2614	3068.37	0.174531	0.348049	Arf6	ADP-ribosylation factor 6
ENSMUSG00000019659	9022.05	8227.84	9816.26	0.185338	0.34828	Ccdc12	coiled-coil domain containing 12
ENSMUSG00000079186	241.503	203.216	279.791	0.228247	0.34828	Gzmc	granzyme C
ENSMUSG00000021131	17676.6	15690.2	19663	0.220257	0.348702	Erh	ERH mRNA splicing and mitosis factor
ENSMUSG00000028692	11190.5	9812.66	12568.4	0.222717	0.34881	Akr1a1	aldo-keto reductase family 1, member A1 (aldehyde reductase)
ENSMUSG00000048249	3008.58	3287.07	2730.08	-0.190477	0.34881	Crebrf	CREB3 regulatory factor
ENSMUSG00000010376	11004.5	9646.88	12362.2	0.234531	0.348962	Nedd8	neural precursor cell expressed, developmentally down-regulated gene 8
ENSMUSG00000026779	128.265	103.882	152.648	0.214031	0.349171	Mastl	microtubule associated serine/threonine kinase-like
ENSMUSG00000029376	242.488	201.443	283.534	0.222851	0.349171	Mthfd2l	methylenetetrahydrofolate dehydrogenase (NADP+ dependent) 2-like
ENSMUSG00000040276	5285.76	5851.6	4719.91	-0.204779	0.349171	Pacsin1	protein kinase C and casein kinase substrate in neurons 1
ENSMUSG00000018900	1380.86	1585.55	1176.16	-0.225081	0.349486	Slc22a5	solute carrier family 22 (organic cation transporter), member 5
ENSMUSG00000073968	336.829	392.556	281.103	-0.223711	0.349723	Trim68	tripartite motif-containing 68
ENSMUSG00000039485	932.318	840.156	1024.48	0.19649	0.349726	Tspyl4	TSPY-like 4
ENSMUSG00000052749	158.155	90.5462	225.764	0.0792154	0.350084	Trim30b	tripartite motif-containing 30B
ENSMUSG00000029594	1499.78	1688.64	1310.93	-0.217511	0.350638	Rbm19	RNA binding motif protein 19
ENSMUSG00000030279	5675.33	6189.09	5161.57	-0.186621	0.35093	C2cd5	C2 calcium-dependent domain containing 5
ENSMUSG00000036180	7248.86	6365.54	8132.17	0.220009	0.35175	Gatad2a	GATA zinc finger domain containing 2A
ENSMUSG00000029250	14259.7	13030.8	15488.6	0.18214	0.351874	Polr2b	polymerase (RNA) II (DNA directed) polypeptide B
ENSMUSG00000037405	4106.48	3543.36	4669.59	0.220989	0.352252	Icam1	intercellular adhesion molecule 1
ENSMUSG00000027346	13174.9	14700.2	11649.6	-0.212351	0.353335	Gpcpd1	glycerophosphocholine phosphodiesterase 1
ENSMUSG00000030521	7032.24	6385.99	7678.48	0.188454	0.353335	Mphosph10	M-phase phosphoprotein 10 (U3 small nucleolar ribonucleoprotein)
ENSMUSG00000015083	283.919	209.971	357.866	0.153481	0.353636	C8g	complement component 8, gamma polypeptide
ENSMUSG00000032712	25929.3	22945.9	28912.7	0.210321	0.353636	Resf1	retroelement silencing factor 1
ENSMUSG00000032076	80.5636	48.1535	112.974	0.0856805	0.353801	Cadm1	cell adhesion molecule 1
ENSMUSG00000024566	8404.16	9452.99	7355.32	-0.216174	0.353953	Atp9b	ATPase, class II, type 9B
ENSMUSG00000024334	1489.43	999.882	1978.98	0.113508	0.354296	H2-Oa	histocompatibility 2, O region alpha locus
ENSMUSG00000016256	8850.44	6936.63	10764.2	0.170664	0.354345	Ctsz	cathepsin Z
ENSMUSG00000018774	1610.04	830.99	2389.09	0.0653722	0.354345	Cd68	CD68 antigen
ENSMUSG00000025477	95.456	114.112	76.8001	-0.208583	0.354407	Inpp5a	inositol polyphosphate-5-phosphatase A
ENSMUSG00000011148	308.077	251.939	364.215	0.213863	0.354465	Adssl1	adenylosuccinate synthetase like 1
ENSMUSG00000086629	247.772	291.268	204.276	-0.218293	0.355101	2810403D21Rik	RIKEN cDNA 2810403D21 gene
ENSMUSG00000019820	21068.8	23763.3	18374.3	-0.217325	0.35516	Utrn	utrophin
ENSMUSG00000028678	212.936	141.115	284.757	0.108112	0.356054	Kif2c	kinesin family member 2C
ENSMUSG00000012076	1144.82	1278.77	1010.88	-0.210391	0.356251	Brms1l	breast cancer metastasis-suppressor 1-like
ENSMUSG00000039270	481.895	544.856	418.934	-0.217892	0.357124	Megf9	multiple EGF-like-domains 9
ENSMUSG00000030322	950.932	1043.94	857.927	-0.194782	0.357124	Mbd4	methyl-CpG binding domain protein 4
ENSMUSG00000036528	148.314	99.2345	197.393	0.111099	0.357124	Ppfibp2	PTPRF interacting protein, binding protein 2 (liprin beta 2)
ENSMUSG00000029084	2805.2	2329.33	3281.07	0.218137	0.357352	Cd38	CD38 antigen
ENSMUSG00000038059	395.19	276.726	513.654	0.126782	0.357607	Smim3	small integral membrane protein 3
ENSMUSG00000051314	834.097	411.345	1256.85	0.0597293	0.357981	Ffar2	free fatty acid receptor 2
ENSMUSG00000060038	1713.87	1893.17	1534.58	-0.201319	0.358028	Dhps	deoxyhypusine synthase
ENSMUSG00000058756	636.962	785.325	488.599	-0.17434	0.358028	Thra	thyroid hormone receptor alpha
ENSMUSG00000031953	1002.91	1099.75	906.066	-0.192937	0.358107	Tmem170	transmembrane protein 170
ENSMUSG00000033589	1950.47	2118.77	1782.17	-0.181553	0.358495	Reep4	receptor accessory protein 4
ENSMUSG00000041220	1063.83	966.537	1161.13	0.187006	0.359391	Elovl6	ELOVL family member 6, elongation of long chain fatty acids (yeast)
ENSMUSG00000031959	575.571	641.175	509.967	-0.207638	0.359661	Wdr59	WD repeat domain 59
ENSMUSG00000023150	12170.6	13368.8	10972.4	-0.19277	0.360292	Ivns1abp	influenza virus NS1A binding protein
ENSMUSG00000068267	809.89	734.445	885.335	0.188826	0.360466	Cenpb	centromere protein B
ENSMUSG00000002111	2241.97	1092.17	3391.76	0.0593354	0.361758	Spi1	spleen focus forming virus (SFFV) proviral integration oncogene
ENSMUSG00000026798	210.541	177.054	244.028	0.215391	0.362131	Coq4	coenzyme Q4
ENSMUSG00000003360	1330.03	1081.03	1579.03	0.206295	0.362745	Ddx23	DEAD (Asp-Glu-Ala-Asp) box polypeptide 23
ENSMUSG00000030846	2335.2	2536.79	2133.61	-0.180919	0.363727	Tial1	Tia1 cytotoxic granule-associated RNA binding protein-like 1
ENSMUSG00000031985	7024.48	7604.16	6444.81	-0.173087	0.363727	Gnpat	glyceronephosphate O-acyltransferase
ENSMUSG00000078429	2616.77	2833.58	2399.95	-0.17661	0.364853	Ctdsp2	CTD (carboxy-terminal domain, RNA polymerase II, polypeptide A) small phosphatase 2
ENSMUSG00000001029	4191.77	4774.08	3609.46	-0.218561	0.364876	Icam2	intercellular adhesion molecule 2
ENSMUSG00000032842	352.902	426.671	279.133	-0.191105	0.36512	Abcc10	ATP-binding cassette, sub-family C (CFTR/MRP), member 10
ENSMUSG00000027509	6099.27	6550.23	5648.32	-0.163306	0.365889	Rae1	ribonucleic acid export 1
ENSMUSG00000030888	2669.91	2458.28	2881.53	0.171669	0.36626	Rrp8	ribosomal RNA processing 8, methyltransferase, homolog (yeast)
ENSMUSG00000036641	144.98	121.458	168.501	0.215985	0.366618	Ccdc148	coiled-coil domain containing 148
ENSMUSG00000037613	125.949	145.042	106.856	-0.218669	0.366623	Tnfrsf23	tumor necrosis factor receptor superfamily, member 23
ENSMUSG00000036661	922.455	771.525	1073.38	0.212467	0.366623	Dennd3	DENN/MADD domain containing 3
ENSMUSG00000034165	17466.9	15341.8	19592.1	0.208692	0.366724	Ccnd3	cyclin D3
ENSMUSG00000005824	1128.23	982.924	1273.54	0.208191	0.366724	Tnfsf14	tumor necrosis factor (ligand) superfamily, member 14
ENSMUSG00000097471	292.108	333.349	250.867	-0.217424	0.367184	5830432E09Rik	RIKEN cDNA 5830432E09 gene
ENSMUSG00000034330	1311.41	941.779	1681.03	0.135116	0.367292	Plcg2	phospholipase C, gamma 2
ENSMUSG00000020681	111.333	66.2823	156.383	0.0828291	0.367292	Ace	angiotensin I converting enzyme (peptidyl-dipeptidase A) 1
ENSMUSG00000049550	20757.3	22927.7	18587	-0.199194	0.367343	Clip1	CAP-GLY domain containing linker protein 1
ENSMUSG00000064145	8232.44	7466.48	8998.4	0.188007	0.367343	Arih2	ariadne RBR E3 ubiquitin protein ligase 2
ENSMUSG00000034641	402.01	172.444	631.576	0.0491446	0.367343	Cd300ld	CD300 molecule like family member d
ENSMUSG00000044636	400.361	465.015	335.707	-0.216817	0.367712	Csrnp2	cysteine-serine-rich nuclear protein 2
ENSMUSG00000031755	347.767	384.883	310.651	-0.200655	0.368666	Bbs2	Bardet-Biedl syndrome 2 (human)
ENSMUSG00000054057	105.682	88.8652	122.499	0.215278	0.369066	A930004D18Rik	RIKEN cDNA A930004D18 gene
ENSMUSG00000029649	12402.7	10787.7	14017.7	0.212033	0.369066	Pomp	proteasome maturation protein
ENSMUSG00000025492	1185.58	526.631	1844.53	0.0510404	0.369066	Ifitm3	interferon induced transmembrane protein 3
ENSMUSG00000038489	3923.56	3445.65	4401.47	0.209824	0.369066	Polr2l	polymerase (RNA) II (DNA directed) polypeptide L
ENSMUSG00000021681	3486.63	3068.13	3905.13	0.208139	0.369066	Aggf1	angiogenic factor with G patch and FHA domains 1
ENSMUSG00000072596	130.325	68.8477	191.801	0.0657741	0.369066	Ear2	eosinophil-associated, ribonuclease A family, member 2
ENSMUSG00000038429	13317.5	12256.8	14378.3	0.17192	0.369576	Usp5	ubiquitin specific peptidase 5 (isopeptidase T)
ENSMUSG00000033446	4506.12	4142.85	4869.39	0.172222	0.369808	Lpar6	lysophosphatidic acid receptor 6
ENSMUSG00000004018	644.705	750.642	538.768	-0.215647	0.370459	Fancl	Fanconi anemia, complementation group L
ENSMUSG00000044703	1250.07	1022.06	1478.07	0.204977	0.370678	Phf11a	PHD finger protein 11A
[truncated: 8,008 more rows]
