# Supplementary material for: The nuclear GYF protein CD2BP2/U5–52K is required for T cell homeostasis
Source: Front Immunol. 2024 Sep 6;15:1415839. doi: 10.3389/fimmu.2024.1415839 (PMC11412891; doi:10.3389/fimmu.2024.1415839)
Supplement: Supplementary file 3 [file Table2.xlsx]

## Sheet: SE
List of differential splicing variants (DSVs), with Skipping Exon alteration (SE), detected in CD4+ T cells from CTRL and cKO mice, using rMATS software. For each SE is described the gene, the exon spliced and its adjacent exons, the spliced exon count in the two data set, the Inclusion Level Difference (∆Ψ) and FDR. The significant DSVs are highlighted in green, which follow the criteria describ…
Subtotal:	39173
Significant DSVs:	535
ID	GeneID	geneSymbol	chr	strand	1stExonStart_0base	1stExonEnd	upstreamES	upstreamEE	downstreamES	downstreamEE	th.count_CTRL	th.count_KO	FDR	IncLevelDifference	ABS(ILD)
49709	ENSMUSG00000057637	Prdm2	chr4	-	143131709	143136099	143111633	143111777	143142123	143142234	43	43	1.70594e-08	0.794	0.794
37180	ENSMUSG00000032966	Fkbp1a	chr2	+	151545424	151545515	151542584	151542744	151557385	151557498	26.6667	84	3.19478e-12	0.657	0.657
16776	ENSMUSG00000035133	Arhgap5	chr12	+	52516106	52519967	52504015	52504048	52542488	52542636	43.3333	22.6667	3.45819e-06	0.571	0.571
35091	ENSMUSG00000022708	Zbtb20	chr16	+	43232758	43232820	43024937	43024987	43302568	43302615	27.6667	34.3333	1.41106e-07	0.535	0.535
19528	ENSMUSG00000034028	Cd226	chr18	+	89231522	89231664	89197594	89197639	89246984	89247332	25	75.3333	3.01019e-12	0.519	0.519
32064	ENSMUSG00000026581	Sell	chr1	+	164073128	164073177	164072112	164072241	164079677	164079996	103.667	89.3333	0	0.498	0.498
24007	ENSMUSG00000074305	Peak1	chr9	-	56257526	56260762	56241159	56241344	56318662	56318820	58.3333	80.6667	1.45414e-06	0.488	0.488
56629	ENSMUSG00000048756	Foxo3	chr10	-	42196465	42197901	42181840	42186295	42274815	42275541	139.667	171.667	2.15775e-12	0.483	0.483
6183	ENSMUSG00000097039	Pvt1	chr15	+	62107147	62107465	62039256	62039447	62149238	62149352	35.3333	75.6667	1.82469e-11	0.479	0.479
35095	ENSMUSG00000022708	Zbtb20	chr16	+	43232758	43232820	43072423	43072469	43302568	43302615	25.6667	20.6667	5.18048e-11	0.469	0.469
3393	ENSMUSG00000061207	Stk19	chr17	-	34824581	34824661	34824223	34824324	34824750	34824848	65	159	2.29157e-11	0.459	0.459
13191	ENSMUSG00000000538	Tom1l2	chr11	-	60232897	60232957	60231100	60231137	60241817	60241893	24.3333	25	0.0524637	0.448	0.448
20562	ENSMUSG00000039068	Zzz3	chr3	+	152427276	152428832	152420014	152420140	152446628	152446689	26.6667	24.6667	0.00448193	0.447	0.447
56385	ENSMUSG00000030733	Sh2b1	chr7	-	126473478	126473615	126472072	126473094	126474995	126475090	35.3333	39.6667	0.141897	-0.446	0.446
43716	ENSMUSG00000037788	Vopp1	chr6	-	57808535	57808692	57774710	57774788	57824926	57825150	20.3333	36.6667	0.00284583	0.437	0.437
53378	ENSMUSG00000021366	Hivep1	chr13	+	42154379	42160318	42123159	42123213	42163350	42163484	68.6667	95.3333	0.000266143	0.424	0.424
53617	ENSMUSG00000031822	Gse1	chr8	+	120553583	120553802	120537428	120537562	120562625	120562825	64	57.3333	0.766785	0.418	0.418
6214	ENSMUSG00000115681	Gm2682	chr15	-	60147100	60147183	60128283	60128302	60187084	60187408	87.6667	110	0	0.403	0.403
43745	ENSMUSG00000005267	Zfp287	chr11	-	62705468	62705591	62700355	62700626	62724796	62724883	20.6667	28.6667	1.19663e-05	0.403	0.403
36430	ENSMUSG00000022770	Dlg1	chr16	+	31771756	31771855	31743105	31743270	31781781	31781835	26	24	0.0110397	0.4	0.4
23147	ENSMUSG00000015882	Lcorl	chr5	-	45735730	45735824	45697180	45701997	45747055	45747307	42	55.3333	1.87204e-10	0.395	0.395
17686	ENSMUSG00000043411	Usp48	chr4	+	137637764	137637890	137634897	137635008	137644342	137644498	20	27	0.00051585	-0.393	0.393
35065	ENSMUSG00000022708	Zbtb20	chr16	+	43072423	43072469	43024937	43024987	43302568	43302615	33	49.6667	8.92984e-07	0.392	0.392
7597	ENSMUSG00000024818	Slc25a45	chr19	+	5878606	5878691	5877825	5878095	5880084	5880156	39.6667	22.3333	0.0151952	0.39	0.39
32339	ENSMUSG00000054387	Mdm4	chr1	-	133004653	133004721	133003790	133003890	133009136	133009192	174	172.333	2.96662e-09	0.375	0.375
6026	ENSMUSG00000022553	Maf1	chr15	+	76351995	76352041	76351293	76351659	76352466	76352552	322	413.667	0	-0.373	0.373
35106	ENSMUSG00000022708	Zbtb20	chr16	+	43282970	43283005	43146896	43146943	43302568	43302615	37	41.6667	2.55387e-05	0.372	0.372
16256	ENSMUSG00000048874	Phf3	chr1	-	30829842	30831559	30824209	30824519	30837104	30837266	119.333	103.667	0.00013951	0.367	0.367
55185	ENSMUSG00000015501	Hivep2	chr10	+	14004200	14004275	13966074	13966220	14066582	14066684	23.3333	21.3333	1.27697e-06	0.364	0.364
21108	ENSMUSG00000048410	Zfp407	chr18	-	84558326	84563046	84552869	84552984	84589437	84589504	78.6667	93	0.00119664	0.353	0.353
26473	ENSMUSG00000047146	Tet1	chr10	-	62838175	62840378	62822548	62822760	62864807	62864861	37.3333	40.3333	0.0122703	0.352	0.352
43857	ENSMUSG00000087177	E130307A14Rik	chr10	-	39645555	39645808	39640379	39640511	39654521	39654688	30	22.3333	0.0119065	0.345	0.345
29878	ENSMUSG00000089829	Gm16565	chr1	+	165783110	165783246	165781074	165782167	165788415	165789367	20	23.6667	0.0938427	0.344	0.344
2438	ENSMUSG00000024378	Stard4	chr18	-	33205220	33205325	33203404	33203815	33206119	33206246	30	28.3333	0.00129275	0.34	0.34
5499	ENSMUSG00000023010	Tmbim6	chr15	+	99400060	99400207	99399656	99399871	99401579	99401663	43	75.3333	2.33333e-09	-0.337	0.337
7519	ENSMUSG00000037536	Fbxo34	chr14	+	47500793	47500870	47472560	47472717	47526204	47526314	47	53	1.77736e-07	0.335	0.335
21056	ENSMUSG00000085112	A530072M11Rik	chr4	+	16172824	16172984	16164109	16164191	16210860	16210910	32	25.3333	8.82767e-05	0.332	0.332
9868	ENSMUSG00000048251	Bcl11b	chr12	-	107965671	107965887	107910402	107917414	108003085	108003602	204	200.333	0	0.331	0.331
55432	ENSMUSG00000032411	Tfdp2	chr9	+	96232681	96232748	96223093	96223198	96273838	96273942	90	103.333	2.21255e-07	0.331	0.331
28495	ENSMUSG00000005501	Usp40	chr1	-	87968395	87968449	87967509	87967598	87974076	87974134	36.6667	32	3.01103e-05	0.331	0.331
13034	ENSMUSG00000025323	Sp4	chr12	-	118298637	118300192	118254409	118254609	118300698	118300808	135	160	0.0121544	0.331	0.331
1264	ENSMUSG00000025195	Dnmbp	chr19	-	43901069	43903058	43874826	43875020	43910724	43910847	46.6667	45.3333	0.0250961	0.329	0.329
27483	ENSMUSG00000004880	Lbr	chr1	-	181840499	181840610	181839699	181839802	181842287	181842361	26	34.3333	0.0213581	0.328	0.328
28194	ENSMUSG00000026656	Fcgr2b	chr1	-	170963324	170963465	170961195	170961233	170965701	170965824	21	27.3333	0.0120672	0.326	0.326
11341	ENSMUSG00000025571	Tnrc6c	chr11	+	117720949	117723550	117702378	117702400	117732167	117732380	75	102	0.0660517	0.326	0.326
8680	ENSMUSG00000021532	Fastkd3	chr13	+	68584135	68584356	68582245	68582350	68585177	68585263	21.6667	24.3333	0.0180177	0.32	0.32
29194	ENSMUSG00000027751	Supt20	chr3	+	54693102	54693413	54692834	54692859	54695122	54696320	41.6667	40	0.0687613	-0.316	0.316
32338	ENSMUSG00000054387	Mdm4	chr1	-	133004653	133004692	133003790	133003890	133009136	133009192	102.667	145.333	8.95786e-13	0.315	0.315
39040	ENSMUSG00000027288	Zfp106	chr2	-	120533510	120535679	120531594	120532222	120539294	120539492	211.333	267.667	0.00692916	0.314	0.314
56163	ENSMUSG00000037344	Slc12a9	chr5	-	137322715	137322908	137322395	137322570	137323046	137323171	24	34.3333	0.0119065	-0.314	0.314
3392	ENSMUSG00000061207	Stk19	chr17	-	34824513	34824661	34823992	34824324	34824750	34824848	228.333	356.333	0	0.312	0.312
14004	ENSMUSG00000025871	4833439L19Rik	chr13	-	54564184	54564272	54556526	54556651	54565181	54565356	35.3333	62.6667	0.000487937	0.311	0.311
14933	ENSMUSG00000097412	1810014B01Rik	chr10	+	86688533	86689138	86685879	86685996	86692217	86692305	47.3333	51.6667	0.0211866	-0.311	0.311
33860	ENSMUSG00000035642	Aamdc	chr7	-	97575587	97575691	97550541	97550741	97579365	97579398	79.3333	81	8.39132e-06	0.309	0.309
7520	ENSMUSG00000037536	Fbxo34	chr14	+	47500793	47500870	47472560	47472717	47529174	47529341	36.6667	47.3333	3.21562e-05	0.307	0.307
35099	ENSMUSG00000022708	Zbtb20	chr16	+	43232758	43232820	43146896	43146943	43302568	43302615	57.3333	60.6667	0.000352462	0.307	0.307
40644	ENSMUSG00000055897	Ppp4r1l-ps	chr2	-	173615482	173615576	173608732	173608879	173659322	173659367	23.6667	32.3333	1.70407e-05	0.306	0.306
37102	ENSMUSG00000053453	Thoc7	chr14	-	13957061	13957180	13954538	13954656	13957553	13957631	21.3333	22.3333	0.0449093	-0.305	0.305
39464	ENSMUSG00000071757	Zhx2	chr15	+	57821031	57823751	57762645	57762719	57838590	57839832	539.667	539.667	0.000695628	0.302	0.302
4175	ENSMUSG00000116673	A630089N07Rik	chr16	-	98066543	98066665	98062511	98064238	98067754	98067815	20	20.6667	0.000147945	0.301	0.301
48959	ENSMUSG00000053091	Lins1	chr7	+	66708638	66708743	66708039	66708553	66709293	66709435	25.6667	36.3333	0.000456871	0.301	0.301
51071	ENSMUSG00000030967	Zranb1	chr7	+	132949584	132950435	132931141	132931545	132966506	132966694	21.6667	27.6667	0.0413326	0.299	0.299
55086	ENSMUSG00000029089	5730480H06Rik	chr5	+	48377074	48377165	48375542	48375610	48379329	48379464	89.6667	95.6667	7.08677e-07	0.298	0.298
20563	ENSMUSG00000039068	Zzz3	chr3	+	152427276	152428832	152420014	152420140	152446798	152446937	114.667	138.667	0.00741234	0.298	0.298
27534	ENSMUSG00000038260	Trpm4	chr7	-	45308243	45308421	45305288	45305494	45308543	45308718	32	36.3333	0.15358	0.297	0.297
6243	ENSMUSG00000022361	Zhx1	chr15	-	58064054	58064180	58047002	58048785	58069318	58069429	64.6667	57.6667	0.0028745	0.295	0.295
23512	ENSMUSG00000025766	D3Ertd751e	chr3	+	41753723	41753923	41748582	41748733	41756048	41756129	53.3333	39.3333	0.000489645	0.294	0.294
19939	ENSMUSG00000036553	Sh3tc1	chr5	-	35705861	35707541	35703350	35703531	35709644	35709686	23.6667	26.3333	0.00489802	0.294	0.294
44058	ENSMUSG00000031860	Pbx4	chr8	+	69870028	69870182	69859079	69859153	69870577	69870638	25.6667	28	0.284886	0.294	0.294
37571	ENSMUSG00000036402	Gng12	chr6	+	66943824	66943877	66914452	66914510	67015724	67015843	177	211.333	6.16894e-12	0.293	0.293
21063	ENSMUSG00000074733	Zfp950	chr19	-	61118226	61118350	61114983	61117288	61127006	61127067	52.6667	48.3333	0.00236411	0.292	0.292
17987	ENSMUSG00000021451	Sema4d	chr13	-	51734506	51734570	51725223	51725542	51793496	51793673	31	71	4.8548e-07	0.291	0.291
35080	ENSMUSG00000022708	Zbtb20	chr16	+	43193464	43193538	43024937	43024987	43302568	43302615	28.6667	57.3333	0.00262036	0.291	0.291
8170	ENSMUSG00000024045	Akap8	chr17	-	32317845	32317878	32316217	32316667	32318770	32318804	28	29.3333	0.00564791	-0.291	0.291
23912	ENSMUSG00000033955	Tnks1bp1	chr2	+	85051924	85052555	85050607	85050973	85054282	85054352	26.3333	22	0.226942	-0.29	0.29
55157	ENSMUSG00000034593	Myo5a	chr9	+	75192383	75192464	75189899	75190000	75193938	75194100	21	33	0.178748	-0.288	0.288
49352	ENSMUSG00000030538	Cib1	chr7	-	80232343	80232378	80228397	80228548	80232509	80232565	20.3333	38	0.0289577	0.287	0.287
36896	ENSMUSG00000054720	Lrrc8c	chr5	+	105522629	105522751	105519415	105519630	105579467	105579569	64.3333	80.6667	0.000517401	0.286	0.286
24496	ENSMUSG00000079834	Tmlhe	chrGL456233.1	+	326113	326350	285395	285515	332449	332588	36.3333	45.3333	2.54906e-06	0.285	0.285
35055	ENSMUSG00000022708	Zbtb20	chr16	+	43007017	43007086	42875880	42875924	43024937	43024987	43	33	0.0063162	0.283	0.283
49830	ENSMUSG00000042700	Sipa1l1	chr12	+	82340661	82342499	82311348	82311409	82357232	82357363	443.333	383.667	4.82399e-06	0.282	0.282
23851	ENSMUSG00000022378	Fam49b	chr15	-	63957584	63957667	63956599	63956682	64060194	64060330	21.3333	30.6667	9.69528e-06	0.282	0.282
643	ENSMUSG00000031229	Atrx	chrX	-	105911469	105911654	105890916	105890972	105929099	105929346	119.667	111	0.00600977	0.282	0.282
19525	ENSMUSG00000034028	Cd226	chr18	+	89206569	89206641	89197329	89197639	89246984	89247332	131.667	226.333	1.60962e-13	0.281	0.281
52579	ENSMUSG00000007610	Gtpbp3	chr8	+	71490894	71490967	71490334	71490537	71491065	71491209	68.3333	58	0.000207023	0.28	0.28
28754	ENSMUSG00000096141	Dnah7a	chr1	-	53448928	53449055	53447317	53447512	53456535	53456871	24.3333	23.6667	0.0131276	-0.279	0.279
9737	ENSMUSG00000037787	Apopt1	chr12	+	111751186	111751275	111730021	111730112	111754963	111755053	27	23.3333	0.0633843	0.279	0.279
2422	ENSMUSG00000034300	Fam53c	chr18	+	34763072	34763130	34762494	34762724	34768167	34768952	39.6667	29.6667	0.0549343	0.277	0.277
25000	ENSMUSG00000036155	Mgat5	chr1	+	127249789	127249839	127205017	127205427	127306636	127307016	30.3333	27	1.84657e-06	0.276	0.276
54973	ENSMUSG00000032384	Csnk1g1	chr9	+	65921003	65921068	65908973	65909168	65950015	65950064	21	26	0.041858	0.276	0.276
26552	ENSMUSG00000032534	Cep63	chr9	-	102621695	102621728	102619691	102619760	102625903	102625981	20.3333	25.3333	0.0717424	0.276	0.276
31040	ENSMUSG00000026395	Ptprc	chr1	-	138117753	138117894	138115618	138115642	138120019	138120166	289.333	177	0	0.275	0.275
21062	ENSMUSG00000074733	Zfp950	chr19	-	61118226	61118347	61117273	61117288	61127006	61127067	50	48.3333	0.00940664	0.275	0.275
30778	ENSMUSG00000037022	Mmaa	chr8	-	79284208	79284446	79281180	79281654	79294545	79294680	29.6667	30.3333	0.000414486	0.272	0.272
37573	ENSMUSG00000036402	Gng12	chr6	+	66943824	66943882	66914452	66914510	67015724	67015843	120.333	168	0	0.271	0.271
3222	ENSMUSG00000034165	Ccnd3	chr17	+	47575905	47576033	47572119	47572294	47578708	47579286	27.6667	20.6667	0.123699	-0.271	0.271
10007	ENSMUSG00000033713	Foxn3	chr12	-	99219597	99219663	99209460	99209566	99291236	99291278	597.667	767.333	0	0.269	0.269
24999	ENSMUSG00000036155	Mgat5	chr1	+	127249789	127249839	127205017	127205427	127306633	127307016	47	50.3333	5.91192e-05	0.269	0.269
46032	ENSMUSG00000030263	Lrmp	chr6	+	145138045	145138086	145137459	145137607	145138181	145138263	415.333	489	0	-0.268	0.268
13210	ENSMUSG00000062115	Rai1	chr11	+	60185095	60190622	60140081	60140370	60193938	60194032	32.6667	32	1	0.268	0.268
14301	ENSMUSG00000078427	Sarnp	chr10	+	128851737	128851932	128851156	128851182	128872420	128872510	40.3333	114.667	1.18754e-06	0.266	0.266
22605	ENSMUSG00000057058	Skap1	chr11	+	96723349	96723397	96710859	96710923	96731124	96731225	198.333	282.333	0	0.265	0.265
34841	ENSMUSG00000027508	Pag1	chr3	-	9787261	9787320	9752073	9752486	9833210	9833363	70.3333	65	7.19906e-06	0.265	0.265
6222	ENSMUSG00000115681	Gm2682	chr15	-	60165648	60165744	60128283	60128302	60187084	60187111	68	114.667	1.33716e-07	0.264	0.264
6187	ENSMUSG00000097039	Pvt1	chr15	+	62107147	62107511	62038060	62038201	62175466	62175548	35	53.6667	1.6891e-05	0.264	0.264
23977	ENSMUSG00000028053	Ash1l	chr3	+	88981232	88985790	88965811	88966328	89001772	89001874	388.667	367.333	3.38156e-05	0.264	0.264
11061	ENSMUSG00000020594	Pum2	chr12	+	8733272	8733509	8728633	8728777	8743760	8744028	126.333	152.333	8.44388e-14	0.263	0.263
26028	ENSMUSG00000037426	Depdc5	chr5	+	32864009	32864312	32863720	32863821	32864576	32864699	37.6667	45.3333	0.0544148	-0.263	0.263
39041	ENSMUSG00000027288	Zfp106	chr2	-	120533510	120535679	120531594	120532222	120555230	120555315	128	155.667	0.00116091	0.262	0.262
16257	ENSMUSG00000048874	Phf3	chr1	-	30829842	30831559	30824209	30824519	30873577	30873581	81.3333	68.6667	0.00167349	0.262	0.262
36394	ENSMUSG00000085741	5430405H02Rik	chr2	-	156853430	156854018	156852429	156852690	156862598	156862945	60.6667	81.3333	0.0219081	0.262	0.262
49988	ENSMUSG00000057596	Trim30d	chr7	-	104487575	104488051	104484177	104484273	104507670	104507825	88.3333	141.333	0.00271846	0.26	0.26
35196	ENSMUSG00000027333	Smox	chr2	+	131521054	131521171	131520411	131520646	131522058	131522219	41	48.6667	6.6494e-05	0.259	0.259
44741	ENSMUSG00000044906	4930503L19Rik	chr18	-	70456473	70456544	70452211	70453388	70463961	70464064	26.3333	36.3333	0.000237052	0.258	0.258
25686	ENSMUSG00000039087	Rreb1	chr13	+	37929557	37932489	37928122	37928312	37946856	37947663	22.6667	20.3333	1	-0.258	0.258
52497	ENSMUSG00000003573	Homer3	chr8	+	70285393	70285550	70285233	70285315	70285930	70286062	24	21	0.00159262	0.257	0.257
37184	ENSMUSG00000032966	Fkbp1a	chr2	+	151545424	151545515	151544012	151544140	151557385	151557498	53.6667	96.6667	0.000703246	0.256	0.256
23592	ENSMUSG00000044864	Ankrd50	chr3	-	38454040	38457585	38449650	38452505	38462899	38463129	38.6667	53.6667	1	0.256	0.256
52957	ENSMUSG00000031652	N4bp1	chr8	-	86860425	86862110	86853158	86853289	86884821	86885258	41	83.3333	0.00131425	0.254	0.254
27482	ENSMUSG00000004880	Lbr	chr1	-	181840499	181840610	181838377	181838556	181842808	181843046	24.3333	20.3333	0.0102069	-0.254	0.254
37079	ENSMUSG00000028433	Ubap2	chr4	-	41216565	41216633	41209352	41209569	41218310	41218363	80.6667	123.667	8.43615e-08	0.253	0.253
2485	ENSMUSG00000035967	Ints6l	chrX	+	56494132	56494243	56493038	56493133	56496515	56496734	67	81	0.00185761	-0.253	0.253
31467	ENSMUSG00000028549	Itgb3bp	chr4	-	99802096	99802232	99789600	99789679	99814057	99814100	84.3333	101.667	0.000387538	0.252	0.252
14637	ENSMUSG00000020189	Osbpl8	chr10	+	111224671	111224708	111204734	111204840	111255687	111255758	24.3333	22.6667	0.000136146	0.251	0.251
6347	ENSMUSG00000024943	Smc5	chr19	-	23215154	23215199	23214644	23214740	23218404	23218530	146.333	216	2.33333e-09	0.249	0.249
35804	ENSMUSG00000002546	Golga2	chr2	+	32293314	32293395	32292092	32292215	32296625	32296721	97.6667	101.333	0.00574853	-0.248	0.248
31552	ENSMUSG00000087165	2010001A14Rik	chr11	-	57796025	57796173	57795498	57795794	57801233	57801398	49.6667	35.3333	0.0489609	0.248	0.248
53453	ENSMUSG00000037300	Ttc13	chr8	-	124699655	124699721	124690276	124690359	124709902	124709948	156.333	203.667	5.33768e-10	0.247	0.247
26557	ENSMUSG00000032534	Cep63	chr9	-	102623555	102623593	102621695	102621728	102626262	102626534	26.6667	31	0.000542363	0.247	0.247
545	ENSMUSG00000043384	Gprasp1	chrX	+	135796948	135797037	135751944	135752017	135797552	135797629	30	23	0.0277765	0.246	0.246
23139	ENSMUSG00000030768	Disp1	chr1	-	183173495	183173623	183135354	183135876	183221322	183221490	47	67.3333	6.05759e-08	0.245	0.245
20565	ENSMUSG00000039068	Zzz3	chr3	+	152427276	152428832	152422617	152422771	152446628	152446689	125	95.6667	0.0965731	0.245	0.245
32511	ENSMUSG00000038766	Gabpb2	chr3	-	95208839	95208936	95206462	95206602	95217588	95217709	23	20.3333	0.118462	0.245	0.245
13275	ENSMUSG00000071669	Snx29	chr16	+	11395218	11395399	11367676	11367801	11399764	11399835	61.6667	58.3333	0.00277674	0.244	0.244
52060	ENSMUSG00000031600	Vps37a	chr8	+	40541024	40541093	40540888	40540947	40543809	40543953	276.333	318.667	0	0.243	0.243
37179	ENSMUSG00000032966	Fkbp1a	chr2	+	151544012	151544140	151542817	151542865	151559457	151559616	27.6667	57.6667	0.110231	-0.242	0.242
14167	ENSMUSG00000034377	Tulp4	chr17	+	6124170	6124248	6121827	6122344	6124656	6124710	46.3333	29	0.60797	-0.24	0.24
30946	ENSMUSG00000026305	Lrrfip1	chr1	+	91110354	91110447	91108579	91108672	91112155	91112297	25.6667	31.3333	0.357062	0.239	0.239
45537	ENSMUSG00000014791	Elmo3	chr8	+	105307801	105307933	105307594	105307717	105308033	105308135	58.6667	52	9.20415e-08	0.238	0.238
54510	ENSMUSG00000042790	Rnf214	chr9	-	45904769	45904919	45899745	45900256	45906737	45906861	22	26.6667	0.000910487	-0.236	0.236
10939	ENSMUSG00000069755	Zfp125	chr12	-	20914758	20914841	20877083	20877095	20920841	20921262	29.3333	43.3333	0.0073073	0.236	0.236
29351	ENSMUSG00000087403	Kantr	chrX	-	152320209	152320284	152315311	152315419	152327160	152327239	51	36	0.0329586	0.236	0.236
8070	ENSMUSG00000068758	Il3ra	chr14	+	14347009	14347188	14346274	14346512	14349242	14349372	36.3333	55	0.10948	-0.236	0.236
29975	ENSMUSG00000026135	Zfp142	chr1	-	74579324	74579927	74578122	74578287	74585383	74585697	32.6667	42	1	0.235	0.235
10960	ENSMUSG00000021843	Ktn1	chr14	+	47725928	47726000	47724877	47724970	47726225	47726309	102	71	9.40198e-05	0.234	0.234
9627	ENSMUSG00000025321	Itgb8	chr12	-	119208518	119208604	119201462	119202581	119237671	119238770	21.6667	31.6667	0.0217525	0.234	0.234
26030	ENSMUSG00000037426	Depdc5	chr5	+	32864157	32864312	32863771	32863821	32864576	32864699	34.3333	44	0.0330953	-0.234	0.234
2502	ENSMUSG00000033632	AW554918	chr18	+	25339713	25340384	25289938	25290066	25399925	25400107	27	23.3333	0.0691355	0.234	0.234
1403	ENSMUSG00000071573	Rnls	chr19	-	33389916	33390059	33382366	33382525	33391079	33391185	21.6667	23	0.181376	0.234	0.234
614	ENSMUSG00000063663	Brwd3	chrX	-	108749282	108749441	108737015	108743770	108750230	108750328	29	24	0.203499	0.234	0.234
32510	ENSMUSG00000038766	Gabpb2	chr3	-	95208839	95208936	95206462	95206602	95216213	95216268	45	41.3333	0.429599	0.234	0.234
43807	ENSMUSG00000032312	Csk	chr9	-	57633994	57634045	57631366	57631443	57651831	57651992	21.3333	26.3333	0.00917082	0.233	0.233
23899	ENSMUSG00000026767	Mindy3	chr2	-	12403997	12404166	12401024	12401076	12405859	12405920	40.3333	24.3333	0.0249982	0.233	0.233
8309	ENSMUSG00000046169	Adamts6	chr13	+	104413707	104413810	104399942	104400006	104426934	104427068	43	47.3333	0.24921	0.233	0.233
35084	ENSMUSG00000022708	Zbtb20	chr16	+	43193464	43193538	43072423	43072469	43302568	43302615	26	47.6667	9.32512e-07	0.232	0.232
5581	ENSMUSG00000064210	Ano6	chr15	+	95830643	95830706	95790891	95791056	95894412	95894541	20.3333	22.3333	0.000286811	0.231	0.231
13887	ENSMUSG00000041852	Tcf20	chr15	-	82851512	82857284	82825230	82825324	82911985	82912107	99.3333	114	1	0.231	0.231
33067	ENSMUSG00000039096	Rsad1	chr11	-	94548158	94548363	94544419	94544785	94548470	94548604	25.6667	24	0.000914775	0.23	0.23
31052	ENSMUSG00000026395	Ptprc	chr1	-	138122455	138122584	138117837	138117894	138126302	138126326	163.667	88.6667	0.00233515	0.23	0.23
13254	ENSMUSG00000049755	Zfp672	chr11	-	58319866	58319954	58319323	58319590	58322568	58322729	70.6667	112.667	0.000207461	-0.229	0.229
31917	ENSMUSG00000029530	Ccr9	chr9	+	123772842	123772910	123767228	123767307	123774551	123774596	30.3333	26.3333	0.0459474	0.229	0.229
10009	ENSMUSG00000033713	Foxn3	chr12	-	99219600	99219663	99209502	99209566	99291236	99291277	514.333	731.667	0	0.228	0.228
37384	ENSMUSG00000075270	Pde11a	chr2	-	76136366	76136459	76113503	76113554	76137338	76137406	22	30	0.178935	0.228	0.228
3913	ENSMUSG00000047507	Baiap3	chr17	-	25247483	25247608	25247309	25247400	25248026	25248147	24	32.3333	0.264476	0.228	0.228
20484	ENSMUSG00000030660	Pik3c2a	chr7	-	116417452	116418581	116394200	116394358	116442590	116442678	47.6667	36	0.432218	0.228	0.228
36049	ENSMUSG00000023971	Rrp36	chr17	-	46672524	46672591	46670110	46670185	46674196	46674255	27.3333	59.3333	4.83121e-08	-0.227	0.227
53395	ENSMUSG00000021481	Zfp346	chr13	+	55130536	55130627	55122281	55122515	55132306	55132705	37	32.6667	0.0866213	0.226	0.226
48124	ENSMUSG00000078495	Zfp984	chr4	-	147795657	147795724	147761220	147761278	147807089	147807183	28.6667	51.6667	0.111343	0.226	0.226
31926	ENSMUSG00000065954	Tacc1	chr8	-	25181822	25182930	25177933	25177994	25200090	25200206	36.3333	58.3333	0.4926	0.226	0.226
10856	ENSMUSG00000020642	Rnf144a	chr12	-	26405318	26405392	26389393	26389575	26415100	26415254	26	42	0.613439	0.226	0.226
20278	ENSMUSG00000050323	Ndufaf6	chr4	-	11066650	11066707	11062049	11062152	11070199	11070322	120.667	160	1.61638e-05	0.225	0.225
18390	ENSMUSG00000001323	Srr	chr11	-	74919436	74919662	74912961	74913133	74925583	74925682	22.6667	41.6667	6.3635e-05	0.225	0.225
20378	ENSMUSG00000031949	Adat1	chr8	-	111982161	111982765	111979298	111979444	111987121	111987252	76.3333	76	0.00765572	-0.225	0.225
50621	ENSMUSG00000032637	Atxn2l	chr7	-	126492448	126492485	126492152	126492215	126492757	126493001	28	33	0.00110383	0.224	0.224
15865	ENSMUSG00000034573	Ptpn13	chr5	+	103540971	103541386	103536713	103536876	103550224	103550314	36	40.6667	1	0.224	0.224
34835	ENSMUSG00000025154	Arhgap19	chr19	-	41773049	41773128	41766587	41770196	41774065	41774176	26.3333	29	0.00906494	0.223	0.223
48999	ENSMUSG00000074071	Fam169b	chr7	+	68321819	68321905	68304551	68304651	68350233	68350416	357.333	355.333	8.44388e-14	0.222	0.222
55656	ENSMUSG00000027620	Rbm39	chr2	-	156176402	156176457	156174773	156174974	156177335	156177385	83.3333	116.333	1.34073e-05	0.222	0.222
7798	ENSMUSG00000021918	Nek4	chr14	+	30974214	30974358	30970162	30970564	30975222	30975372	29	28.3333	0.065044	0.222	0.222
36395	ENSMUSG00000085741	5430405H02Rik	chr2	-	156853430	156854304	156852429	156852690	156862598	156862894	51.3333	77.3333	0.0698145	0.222	0.222
31737	ENSMUSG00000026082	Rev1	chr1	-	38081158	38081358	38079289	38079395	38083703	38083820	32.3333	27.6667	0.123204	0.222	0.222
25882	ENSMUSG00000021277	Traf3	chr12	+	111166998	111167107	111166485	111166602	111219810	111219921	21.6667	38	0.630901	-0.222	0.222
35066	ENSMUSG00000022708	Zbtb20	chr16	+	43072423	43072469	43024937	43024987	43462946	43462986	30.3333	26.6667	0.000223272	0.221	0.221
8331	ENSMUSG00000021709	Erbin	chr13	-	103830187	103830331	103823313	103823406	103833497	103835028	78.6667	114.667	0.022952	0.221	0.221
22876	ENSMUSG00000063646	Jakmip1	chr5	+	37128004	37128058	37127376	37127478	37134236	37134305	35	23.6667	0.177401	-0.221	0.221
45750	ENSMUSG00000034833	Tespa1	chr10	+	130330981	130331153	130322876	130322969	130347143	130347203	1282.33	1141.67	0	0.22	0.22
22608	ENSMUSG00000057058	Skap1	chr11	+	96723349	96723397	96713016	96713202	96754030	96754139	234.667	304.333	2.87081e-10	0.22	0.22
38639	ENSMUSG00000035401	Emsy	chr7	-	98600671	98600827	98597032	98597184	98610666	98610865	117	118.667	6.83183e-05	0.22	0.22
11351	ENSMUSG00000025571	Tnrc6c	chr11	+	117741668	117741818	117739866	117740009	117742926	117743064	136.333	176.333	0.00075586	-0.22	0.22
17364	ENSMUSG00000029016	Clcn6	chr4	-	148017495	148017662	148016851	148016978	148017902	148018016	34	31.3333	0.0532739	-0.22	0.22
16887	ENSMUSG00000054099	Slc25a40	chr5	+	8427195	8427267	8422849	8423039	8427407	8427516	57	31	0.0683999	0.22	0.22
22508	ENSMUSG00000068917	Clk2	chr3	+	89169614	89169702	89168694	89168923	89170048	89170115	23	24.3333	0.0922797	0.219	0.219
31891	ENSMUSG00000061755	Bod1l	chr5	-	41816207	41822160	41814130	41814195	41826462	41826601	38.6667	62	1	-0.219	0.219
55430	ENSMUSG00000032411	Tfdp2	chr9	+	96232681	96232748	96202130	96202188	96273838	96273942	33.3333	39	9.50137e-07	0.218	0.218
16877	ENSMUSG00000042508	Dmtf1	chr5	-	9126539	9126802	9124441	9124527	9127956	9128108	163.333	159	0.00227145	0.218	0.218
4614	ENSMUSG00000022661	Cd200	chr16	-	45400221	45400303	45396968	45397295	45408855	45408875	374.667	424.667	2.33333e-09	0.217	0.217
55838	ENSMUSG00000063015	Ccni	chr5	-	93205441	93205707	93202304	93202462	93205913	93206428	47	73.3333	8.15984e-06	-0.217	0.217
16284	ENSMUSG00000030990	Pgap2	chr7	+	102223378	102223490	102210361	102210591	102236447	102236554	46	38.6667	0.0299323	0.217	0.217
995	ENSMUSG00000037369	Kdm6a	chrX	+	18247566	18247722	18246196	18246416	18248269	18248359	57.6667	84	0.0345901	0.217	0.217
25753	ENSMUSG00000022307	Oxr1	chr15	+	41833466	41833621	41830957	41831129	41848669	41848750	22	23.3333	0.27816	0.217	0.217
8773	ENSMUSG00000033102	Cdc14b	chr13	-	64201331	64201448	64195336	64196675	64205270	64205417	20.3333	31.6667	0.31886	0.217	0.217
22379	ENSMUSG00000040481	Bptf	chr11	-	107095001	107095190	107086711	107086897	107095715	107095925	40	28.6667	0.00277915	-0.216	0.216
21349	ENSMUSG00000018900	Slc22a5	chr11	-	53883660	53883764	53874934	53875106	53891146	53891660	48	42.6667	0.0120672	0.216	0.216
37078	ENSMUSG00000028433	Ubap2	chr4	-	41211704	41211894	41209352	41209569	41218310	41218363	211	230.667	3.29649e-11	0.215	0.215
36186	ENSMUSG00000020656	Grhl1	chr12	+	24582884	24582961	24581327	24581718	24584304	24584461	20.3333	39.3333	0.0623877	-0.215	0.215
53616	ENSMUSG00000031822	Gse1	chr8	+	120553583	120553802	120488446	120489151	120562625	120562825	50.6667	48	1	0.215	0.215
16496	ENSMUSG00000034164	Emid1	chr11	-	5110689	5110774	5106264	5106969	5116879	5116924	28.3333	27	7.32295e-05	0.214	0.214
45229	ENSMUSG00000030172	Erc1	chr6	-	119824385	119825209	119796906	119797323	119847876	119848099	132	114	0.000321787	0.214	0.214
881	ENSMUSG00000031105	Slc25a14	chrX	+	48628135	48628183	48623577	48623828	48629251	48629345	29.3333	39.3333	0.068368	-0.214	0.214
39700	ENSMUSG00000030720	Cln3	chr7	-	126580792	126580864	126580269	126580412	126581645	126581742	226.667	159.333	0	0.213	0.213
29655	ENSMUSG00000055436	Srsf11	chr3	-	158024122	158024231	158023242	158023359	158026724	158026858	93	160	0.00013041	-0.213	0.213
38637	ENSMUSG00000035401	Emsy	chr7	-	98599751	98599793	98596494	98597184	98610666	98610865	23.3333	42.3333	0.0823342	0.213	0.213
10020	ENSMUSG00000051166	Eml5	chr12	-	98794113	98794286	98792515	98792678	98794430	98794619	41	28	0.458612	0.213	0.213
22046	ENSMUSG00000033488	Cryzl2	chr1	+	157470615	157470797	157467165	157467247	157488442	157489060	22.6667	23.6667	0.582205	0.213	0.213
46469	ENSMUSG00000032594	Ip6k1	chr9	+	108045245	108045313	108044724	108044900	108045462	108046143	41	45	0.0995742	0.212	0.212
43859	ENSMUSG00000087177	E130307A14Rik	chr10	-	39645555	39645808	39640379	39640511	39731737	39731982	25	20.6667	0.563167	0.212	0.212
22047	ENSMUSG00000033488	Cryzl2	chr1	+	157472187	157472416	157467165	157467247	157488442	157489060	27.6667	27.3333	0.592183	0.212	0.212
49914	ENSMUSG00000073968	Trim68	chr7	-	102679673	102679696	102679035	102679136	102680136	102680397	29	20.3333	0.358852	-0.211	0.211
24071	ENSMUSG00000022772	Senp5	chr16	-	31988939	31990465	31983767	31983873	32002991	32003178	123.333	138	0.000492755	0.21	0.21
25266	ENSMUSG00000052384	Nrros	chr16	-	32163252	32163397	32147552	32147673	32165331	32165482	31.3333	71	0.162217	0.21	0.21
23141	ENSMUSG00000030768	Disp1	chr1	-	183202951	183203039	183135457	183135876	183221322	183221485	46	70	1.77736e-07	0.209	0.209
6196	ENSMUSG00000097039	Pvt1	chr15	+	62149238	62149352	62107147	62107465	62242173	62242301	26.3333	33.6667	2.02384e-05	0.209	0.209
50518	ENSMUSG00000044702	Palb2	chr7	-	122117269	122117355	122114308	122114470	122121053	122121215	40.3333	39.3333	0.0129278	0.209	0.209
35088	ENSMUSG00000022708	Zbtb20	chr16	+	43193464	43193538	43146896	43146943	43302568	43302615	106.667	107	0.0135878	0.209	0.209
17879	ENSMUSG00000028898	Trnau1ap	chr4	-	132328468	132328566	132325207	132325260	132329352	132329389	328	423.333	1.91934e-11	0.208	0.208
24840	ENSMUSG00000038271	Iffo1	chr6	+	125152613	125152771	125151794	125151803	125153409	125153502	32.6667	23.3333	0.000756456	0.208	0.208
48908	ENSMUSG00000033429	Mcee	chr7	+	64400168	64400344	64392774	64392843	64411834	64412121	74	99.3333	0.00906494	0.208	0.208
11282	ENSMUSG00000025372	Baiap2	chr11	+	120003037	120003085	120000551	120000586	120006358	120006782	34.6667	40.3333	0.24197	0.208	0.208
19290	ENSMUSG00000038406	Scaf1	chr7	-	45014204	45014335	45013479	45013593	45016079	45016131	24.6667	30	0.358018	0.208	0.208
23900	ENSMUSG00000026767	Mindy3	chr2	-	12403997	12404168	12400022	12400137	12405859	12405920	66	62	0.00053761	0.207	0.207
16875	ENSMUSG00000042508	Dmtf1	chr5	-	9126539	9126643	9124441	9124527	9127956	9128108	113.667	122.667	0.00643351	0.207	0.207
28074	ENSMUSG00000041439	Mfsd6	chr1	-	52708163	52709755	52675622	52676575	52727022	52727358	45.6667	52.3333	0.0132126	0.207	0.207
56462	ENSMUSG00000025786	Zdhhc3	chr9	-	123098922	123098974	123089031	123089156	123100258	123100349	25.3333	25	0.233707	0.207	0.207
42943	ENSMUSG00000009741	Ubp1	chr9	+	113959375	113959483	113958828	113958939	113964551	113964655	57.3333	76.3333	0.298576	0.207	0.207
47832	ENSMUSG00000030495	Slc7a10	chr7	+	35197214	35197366	35186481	35186650	35197601	35197727	35.3333	31.6667	0.769547	-0.207	0.207
33962	ENSMUSG00000038085	Cnbd2	chr2	+	156328317	156328455	156320009	156320063	156333578	156333632	36.6667	36.3333	0.207699	0.206	0.206
47476	ENSMUSG00000037134	Prmt9	chr8	+	77562448	77562516	77560806	77560974	77563975	77564082	24.3333	38.3333	0.352058	0.206	0.206
5890	ENSMUSG00000033039	Micall1	chr15	+	79130708	79130799	79130462	79130589	79130937	79131011	41.3333	46	0.0057574	-0.205	0.205
52578	ENSMUSG00000007610	Gtpbp3	chr8	+	71490654	71490967	71490334	71490537	71491065	71491209	35.6667	41.6667	0.105459	0.205	0.205
27401	ENSMUSG00000058835	Abi1	chr2	-	22963213	22963228	22962400	22962501	22994522	22994690	21	25.3333	0.221482	0.205	0.205
48168	ENSMUSG00000032067	Pts	chr9	-	50526869	50527016	50524722	50524779	50528556	50528645	36	28.6667	0.358988	-0.205	0.205
38642	ENSMUSG00000035401	Emsy	chr7	-	98602582	98602747	98597045	98597184	98610666	98610865	128.333	129	3.55575e-05	0.204	0.204
44743	ENSMUSG00000044906	4930503L19Rik	chr18	-	70458316	70458448	70452211	70453388	70463961	70464064	46	59.6667	0.00014999	0.204	0.204
25486	ENSMUSG00000038963	Slco4a1	chr2	+	180472660	180472833	180472404	180472570	180473102	180473167	21.6667	24.3333	0.000525076	0.204	0.204
51307	ENSMUSG00000039219	Arid4b	chr13	+	14169918	14170179	14164766	14164942	14181219	14181304	233.667	221.667	0.00080193	0.204	0.204
31044	ENSMUSG00000026395	Ptprc	chr1	-	138120019	138120166	138115618	138115642	138126302	138126326	3304.67	3899.33	0.000960678	0.204	0.204
8326	ENSMUSG00000021709	Erbin	chr13	-	103827906	103828023	103823313	103823406	103833497	103835028	151	194	0.00257173	0.204	0.204
15894	ENSMUSG00000039285	Azi2	chr9	+	118059619	118059666	118059056	118059175	118061449	118061517	39.3333	69.6667	0.00758691	-0.204	0.204
35007	ENSMUSG00000026771	Spopl	chr2	-	23541518	23541615	23537460	23537638	23543196	23543324	33	47.3333	0.185035	0.204	0.204
10179	ENSMUSG00000012609	Ttll5	chr12	+	86024219	86024342	86020520	86020603	86053142	86053522	41	44	0.215828	0.204	0.204
26245	ENSMUSG00000030924	Rexo5	chr7	+	119844258	119844446	119843847	119844064	119848731	119848943	47.3333	36.6667	0.367091	0.204	0.204
10008	ENSMUSG00000033713	Foxn3	chr12	-	99219600	99219663	99196685	99196813	99291236	99291277	95.3333	50.3333	2.98828e-10	0.203	0.203
30575	ENSMUSG00000025227	Mfsd13a	chr19	+	46371935	46372107	46369236	46369333	46372181	46372375	24.3333	44.3333	0.733645	0.203	0.203
10120	ENSMUSG00000079036	Alkbh1	chr12	-	87441642	87441780	87440305	87440414	87443641	87443826	273.333	356.333	0.000111319	0.202	0.202
9924	ENSMUSG00000024150	Mcfd2	chr17	-	87264140	87264365	87257927	87258089	87265791	87265880	26.3333	51	0.290809	0.202	0.202
38193	ENSMUSG00000086370	Ftx	chrX	-	103613022	103613195	103609303	103609416	103623546	103623754	20.3333	26.6667	0.348444	0.202	0.202
55819	ENSMUSG00000064145	Arih2	chr9	-	108629288	108629334	108620058	108620126	108644025	108644100	309.333	474.333	0	0.201	0.201
25493	ENSMUSG00000039801	Cplane1	chr15	+	8186082	8186332	8182115	8182298	8186498	8186651	52	50.6667	1.92835e-05	0.201	0.201
19179	ENSMUSG00000048677	Tpcn2	chr7	-	145277108	145277225	145273861	145273968	145280228	145280282	36	42.3333	0.00546496	-0.2	0.2
49003	ENSMUSG00000074071	Fam169b	chr7	+	68329221	68329399	68304551	68304651	68350233	68350416	488.333	495.667	6.26922e-11	0.199	0.199
11699	ENSMUSG00000001029	Icam2	chr11	-	106381316	106381424	106378805	106378963	106382429	106382546	35.3333	36.6667	0.000246551	0.199	0.199
16876	ENSMUSG00000042508	Dmtf1	chr5	-	9126539	9126749	9124441	9124527	9127956	9128108	207.333	198.333	0.00122061	0.199	0.199
14412	ENSMUSG00000037058	Paip2	chr18	+	35608737	35608819	35598695	35598843	35610870	35611034	30.6667	63	0.357035	0.199	0.199
25573	ENSMUSG00000004661	Arid3b	chr9	-	57833615	57834232	57808129	57810480	57836681	57836761	39.3333	30.6667	0.0250203	0.198	0.198
13476	ENSMUSG00000020385	Clk4	chr11	+	51268768	51268846	51268164	51268231	51270536	51270595	22.3333	32.3333	0.0364581	-0.198	0.198
47978	ENSMUSG00000019854	Reps1	chr10	+	18107670	18107748	18104153	18104275	18114398	18114486	34.6667	32	0.218645	0.198	0.198
18081	ENSMUSG00000043962	Thrap3	chr4	-	126194316	126194404	126186245	126186588	126202569	126202659	1380.67	1460.33	0	0.197	0.197
6024	ENSMUSG00000022553	Maf1	chr15	+	76351995	76352041	76351293	76351659	76352419	76352552	1119	1645	0	-0.197	0.197
10006	ENSMUSG00000033713	Foxn3	chr12	-	99219597	99219663	99196410	99196813	99291236	99291278	96	52.3333	4.60518e-10	0.197	0.197
20566	ENSMUSG00000039068	Zzz3	chr3	+	152427276	152428832	152422617	152422771	152446798	152446937	218.667	212.667	0.00286585	0.197	0.197
7522	ENSMUSG00000037536	Fbxo34	chr14	+	47504985	47505132	47472602	47472717	47526204	47526314	40.3333	56	0.00856629	0.197	0.197
11350	ENSMUSG00000025571	Tnrc6c	chr11	+	117741644	117741818	117739866	117740009	117742926	117743064	93.6667	95.3333	0.012388	-0.197	0.197
24756	ENSMUSG00000006344	Ggt5	chr10	+	75602619	75602750	75589339	75589882	75605255	75605402	71	110.333	0.00249688	-0.196	0.196
34694	ENSMUSG00000005107	Slc2a9	chr5	-	38398701	38398889	38391713	38391824	38436539	38436685	25	23	0.0470198	0.196	0.196
3813	ENSMUSG00000048249	Crebrf	chr17	+	26742041	26743131	26715649	26715774	26757804	26757999	123	116.667	0.218262	0.196	0.196
3577	ENSMUSG00000024050	Wiz	chr17	-	32361460	32361964	32358942	32359494	32367823	32368147	27.3333	36.6667	0.218307	-0.196	0.196
47882	ENSMUSG00000029267	Mtf2	chr5	+	108067459	108067572	108065756	108065965	108078865	108078974	20.6667	26.3333	0.42183	-0.196	0.196
20793	ENSMUSG00000005102	Eif2ak4	chr2	+	118446259	118446313	118443124	118443226	118448275	118448512	32	46	0.722904	-0.196	0.196
712	ENSMUSG00000025059	Gk	chrX	-	85706237	85706324	85701936	85704396	85711050	85711131	27	26.3333	0.810004	0.196	0.196
23146	ENSMUSG00000015882	Lcorl	chr5	-	45722973	45727742	45697180	45701997	45735730	45735824	23.6667	24.6667	1	-0.196	0.196
1780	ENSMUSG00000054874	Pcnx3	chr19	-	5665328	5665627	5664634	5665247	5665707	5665841	132	131.667	1.99694e-07	0.195	0.195
17348	ENSMUSG00000026867	Gapvd1	chr2	-	34699825	34699906	34695485	34695608	34700762	34700850	208.333	193.333	0.000870087	-0.195	0.195
16055	ENSMUSG00000106918	Mrpl33	chr5	+	31650302	31650484	31616380	31616487	31654467	31654651	22.6667	33.3333	0.00979506	0.195	0.195
28790	ENSMUSG00000028854	Slc9a1	chr4	+	133411836	133412297	133369705	133370907	133415300	133415551	45.3333	47	0.0194631	-0.195	0.195
42777	ENSMUSG00000029752	Asns	chr6	-	7689251	7689523	7685168	7685406	7693108	7693254	21.3333	27.6667	0.00175018	0.194	0.194
48043	ENSMUSG00000091474	2610021A01Rik	chr7	+	41603435	41603534	41599229	41599400	41611675	41611919	44	68	0.0182292	0.194	0.194
18301	ENSMUSG00000028634	Hivep3	chr4	+	119814677	119814790	119733783	119733862	119872036	119872272	36.3333	50.6667	0.0317119	0.194	0.194
9172	ENSMUSG00000021432	Slc35b3	chr13	-	38944499	38944654	38939442	38939972	38954108	38954230	230.333	191.333	2.132e-05	0.193	0.193
46151	ENSMUSG00000034401	Spata6	chr4	+	111747754	111747803	111719983	111720257	111767662	111767704	56.3333	81.6667	0.000123178	0.193	0.193
34070	ENSMUSG00000039997	Ifi203	chr1	-	173928274	173929516	173926805	173927222	173933782	173933926	93.3333	131.333	0.000143399	0.193	0.193
4870	ENSMUSG00000068463	B630019A10Rik	chr16	+	23200985	23201214	23193498	23193567	23218762	23219469	108.667	75.3333	0.0364178	0.193	0.193
49707	ENSMUSG00000020680	Taf15	chr11	+	83497261	83497296	83487222	83487413	83497893	83497926	21	34.3333	0.0531543	0.193	0.193
32314	ENSMUSG00000019338	Zfp687	chr3	-	95013832	95013928	95011839	95012476	95015319	95015448	52	53.3333	1	-0.193	0.193
31818	ENSMUSG00000068457	Uty	chrY	-	1137657	1137732	1136847	1136996	1137806	1137871	149.667	180	1.10624e-11	0.192	0.192
11339	ENSMUSG00000025571	Tnrc6c	chr11	+	117714125	117714452	117702378	117702400	117732167	117732380	85	91.6667	0.00114639	0.192	0.192
27212	ENSMUSG00000036555	Iqce	chr5	-	140675077	140675248	140674336	140674360	140677415	140677506	78.6667	118.333	0.00154869	0.192	0.192
4526	ENSMUSG00000022641	Bbx	chr16	-	50209084	50209144	50202377	50202575	50220444	50220593	50.6667	51.3333	0.0127931	0.192	0.192
20855	ENSMUSG00000046949	Nqo2	chr13	+	33981424	33981538	33979531	33979662	33985315	33985358	46.6667	101	0.0741851	0.192	0.192
4375	ENSMUSG00000048490	Nrip1	chr16	-	76330745	76330864	76287399	76295015	76352471	76352546	41	66.6667	0.000540539	0.191	0.191
33368	ENSMUSG00000037395	Rcor3	chr1	-	192108643	192108701	192098545	192101155	192116268	192116346	103	81.6667	0.0137945	0.191	0.191
35102	ENSMUSG00000022708	Zbtb20	chr16	+	43232758	43232820	43193464	43193538	43302568	43302615	107	90.3333	0.0157584	0.191	0.191
21020	ENSMUSG00000030035	Wbp1	chr6	-	83120184	83120876	83119867	83120044	83121202	83121559	166	173	0.0204465	0.191	0.191
23654	ENSMUSG00000053460	Ggcx	chr6	+	72427897	72428049	72427041	72427173	72428457	72428627	35	54.6667	0.173713	-0.191	0.191
36174	ENSMUSG00000029141	Slc4a1ap	chr5	+	31546179	31546266	31540385	31540497	31548610	31548681	31.6667	39.6667	0.306835	0.191	0.191
53166	ENSMUSG00000074151	Nlrc5	chr8	+	94481975	94482065	94481779	94481863	94482566	94482626	106.667	117	0.0593964	0.19	0.19
25206	ENSMUSG00000045503	Sys1	chr2	+	164467147	164467327	164463300	164463368	164472137	164472322	25.6667	47	0.10249	0.19	0.19
48171	ENSMUSG00000032067	Pts	chr9	-	50528145	50528232	50524722	50524779	50528556	50528640	43.6667	35	0.235918	-0.19	0.19
12346	ENSMUSG00000020516	Rps6kb1	chr11	-	86517349	86517392	86513617	86513637	86517582	86517640	31.3333	45.3333	0.387225	0.19	0.19
30187	ENSMUSG00000026222	Sp100	chr1	+	85681085	85681139	85679058	85679109	85691974	85692049	3958	3204.67	0	0.189	0.189
41504	ENSMUSG00000042605	Atxn2	chr5	+	121806221	121806275	121802947	121803080	121810850	121810996	27.3333	27.6667	0.0138024	0.189	0.189
21581	ENSMUSG00000047617	Paxx	chr2	-	25459774	25459915	25455140	25455648	25460008	25460074	45.6667	46.6667	0.0550253	0.189	0.189
1009	ENSMUSG00000064127	Med14	chrX	-	12689328	12689460	12687018	12687201	12693584	12693696	117.667	143.333	0.000637733	0.188	0.188
642	ENSMUSG00000031229	Atrx	chrX	-	105911469	105911654	105890916	105890972	105928958	105929350	112.667	114	0.00674514	0.188	0.188
18714	ENSMUSG00000084866	A930006K02Rik	chr16	+	91467743	91467825	91465024	91465636	91469671	91470128	29.3333	29.6667	0.361198	0.188	0.188
35193	ENSMUSG00000027333	Smox	chr2	+	131520411	131521171	131520094	131520268	131524742	131525172	56.6667	61.6667	0.522905	0.188	0.188
45194	ENSMUSG00000041477	Dcp1b	chr6	+	119180064	119180105	119175252	119175442	119183649	119183777	217	236.667	2.49141e-09	0.187	0.187
33952	ENSMUSG00000022750	Klhl22	chr16	+	17776401	17777120	17771703	17771869	17784202	17784395	136.667	142.667	1.1788e-05	0.187	0.187
11763	ENSMUSG00000018412	Kansl1	chr11	-	104368679	104368778	104357480	104357596	104378684	104378826	347.667	354	2.90509e-05	0.187	0.187
26976	ENSMUSG00000019088	Dnase1l1	chrX	-	74276645	74276734	74274367	74274468	74277038	74277342	38	32.3333	0.00294536	0.187	0.187
51306	ENSMUSG00000039219	Arid4b	chr13	+	14169918	14170071	14164766	14164942	14181219	14181304	192	192.333	0.00698835	0.187	0.187
18700	ENSMUSG00000028530	Jak1	chr4	-	101257492	101257552	101198868	101198914	101265041	101265273	24.6667	26.6667	0.171063	0.187	0.187
24125	ENSMUSG00000063889	Crem	chr18	-	3276693	3276729	3273421	3273578	3295039	3295182	30.3333	26.3333	0.271988	0.187	0.187
8925	ENSMUSG00000033436	Armcx2	chrX	-	134808234	134808442	134807620	134807725	134808918	134808996	47.3333	47	0.27909	-0.187	0.187
45344	ENSMUSG00000040669	Phc1	chr6	-	122332521	122332677	122325457	122325950	122333290	122333440	20.6667	23	0.285945	0.187	0.187
22455	ENSMUSG00000030254	Rad18	chr6	-	112628461	112628524	112619944	112620904	112644587	112644747	293.667	271.667	4.38148e-07	0.186	0.186
11679	ENSMUSG00000020717	Pecam1	chr11	-	106714901	106714928	106699591	106699885	106750142	106750628	173.333	219.333	1.99819e-05	0.186	0.186
15403	ENSMUSG00000052760	A630001G21Rik	chr1	-	85725120	85725289	85723097	85723181	85736471	85736581	41.6667	44.6667	0.000730934	0.186	0.186
39724	ENSMUSG00000068134	Zfp120	chr2	-	150119480	150119628	150114405	150118200	150119824	150119951	97.3333	128.667	0.0171335	0.186	0.186
38168	ENSMUSG00000029263	Pigg	chr5	+	108331974	108332192	108326816	108327029	108336103	108336561	61.6667	77.3333	0.071441	0.186	0.186
37117	ENSMUSG00000070883	Ccdc173	chr2	-	69771931	69772124	69761721	69761886	69776129	69776269	32.6667	28.6667	0.262507	0.186	0.186
51106	ENSMUSG00000030397	Mark4	chr7	-	19434811	19434921	19434556	19434716	19436937	19437037	20.6667	31.6667	0.420794	-0.186	0.186
12840	ENSMUSG00000024592	C330018D20Rik	chr18	-	56958522	56958579	56955832	56957921	56973383	56973484	31.6667	51.6667	0.00848444	0.185	0.185
10956	ENSMUSG00000021843	Ktn1	chr14	+	47704419	47704488	47704186	47704277	47705762	47705800	78	77.6667	0.120389	0.185	0.185
48811	ENSMUSG00000025505	Tmem80	chr7	+	141331417	141331561	141328129	141328266	141332909	141332929	285.667	331.667	4.00987e-06	0.184	0.184
38481	ENSMUSG00000033799	Tasor2	chr13	-	3584499	3585373	3573486	3577200	3588297	3588534	56.6667	83	0.0113864	0.184	0.184
37512	ENSMUSG00000027422	Rrbp1	chr2	-	143988147	143990266	143974460	143974609	144010998	144011263	402	492.667	0.0201912	0.184	0.184
32500	ENSMUSG00000029062	Cdk11b	chr4	+	155625184	155625339	155624853	155624941	155625530	155625654	332	572.667	2.33544e-10	-0.183	0.183
49838	ENSMUSG00000110195	Pde2a	chr7	+	101461479	101461541	101451401	101451468	101481370	101481460	643.667	787.667	5.50668e-10	0.183	0.183
8321	ENSMUSG00000021709	Erbin	chr13	-	103824719	103824848	103823313	103823406	103833497	103835028	230.333	269.333	4.92434e-05	0.183	0.183
8324	ENSMUSG00000021709	Erbin	chr13	-	103824719	103824926	103823313	103823406	103833497	103835028	271.333	315.333	9.63448e-05	0.183	0.183
23138	ENSMUSG00000030768	Disp1	chr1	-	183173495	183173623	183135354	183135876	183202951	183203039	91	104	0.00058309	0.183	0.183
48095	ENSMUSG00000030468	Siglecg	chr7	+	43410942	43411206	43410483	43410556	43411413	43411461	21.3333	68	0.000904665	0.183	0.183
3542	ENSMUSG00000024055	Cyp4f13	chr17	-	32932628	32932682	32930540	32930662	32941055	32941200	107.667	89.3333	0.00181118	0.183	0.183
55457	ENSMUSG00000032411	Tfdp2	chr9	+	96290579	96290627	96287600	96287722	96294964	96295127	84.3333	103	0.00657015	0.183	0.183
24792	ENSMUSG00000030779	Rbbp6	chr7	+	122997595	122997697	122996942	122997305	122998524	123000279	68.3333	79.6667	0.0668873	0.183	0.183
43858	ENSMUSG00000087177	E130307A14Rik	chr10	-	39645555	39645808	39640379	39640511	39681472	39681549	37.3333	30.3333	0.146586	0.183	0.183
16561	ENSMUSG00000017210	Med24	chr11	-	98717708	98717765	98716413	98716525	98717909	98718142	112.333	155.667	7.34004e-10	-0.182	0.182
11768	ENSMUSG00000018412	Kansl1	chr11	-	104423921	104425293	104378684	104378826	104467638	104467752	328.667	375	0.000247752	0.182	0.182
48909	ENSMUSG00000033429	Mcee	chr7	+	64400168	64400506	64392644	64392843	64411834	64412125	113.667	149.333	0.0158729	0.182	0.182
25195	ENSMUSG00000045411	2410002F23Rik	chr7	+	44247909	44248059	44246786	44246823	44248251	44248295	58	87	0.0526844	-0.182	0.182
39909	ENSMUSG00000031629	Cenpu	chr8	+	46569970	46570079	46568609	46568679	46572751	46572830	33	33	0.0642803	0.182	0.182
44166	ENSMUSG00000068329	Htra2	chr6	-	83052697	83052726	83052472	83052542	83053000	83053070	62.6667	81	0.1009	0.182	0.182
28353	ENSMUSG00000017713	Tha1	chr11	-	117871011	117871100	117870434	117870620	117871603	117871687	54.3333	67.6667	0.17526	-0.182	0.182
8333	ENSMUSG00000021709	Erbin	chr13	-	103830187	103830331	103824719	103824926	103833497	103835028	63.3333	69.6667	0.307325	0.182	0.182
33887	ENSMUSG00000052707	Tnrc6a	chr7	+	123169535	123172118	123162493	123162877	123173232	123173409	96.6667	108.667	0.586986	0.182	0.182
51098	ENSMUSG00000031004	Mki67	chr7	-	135707360	135708320	135705609	135705785	135708765	135708811	21	42.3333	1	0.182	0.182
42420	ENSMUSG00000028772	Zcchc17	chr4	-	130349264	130349322	130338483	130338584	130359875	130359943	478	601.667	0	0.181	0.181
54851	ENSMUSG00000027624	Epb41l1	chr2	+	156524880	156525288	156514027	156514210	156526888	156526993	27.6667	26.6667	1.70668e-05	-0.181	0.181
19466	ENSMUSG00000026648	Dclre1c	chr2	+	3436437	3436493	3433746	3433806	3436988	3437090	55	38.6667	0.00389162	-0.181	0.181
26297	ENSMUSG00000027630	Tbl1xr1	chr3	+	22102866	22102947	22076935	22076954	22148941	22149008	42	53.6667	0.00884971	0.181	0.181
48336	ENSMUSG00000025217	Btrc	chr19	+	45423132	45423240	45363750	45363886	45471014	45471104	28.3333	37.3333	0.0295782	0.181	0.181
25073	ENSMUSG00000026098	Pms1	chr1	-	53290378	53290423	53281940	53282092	53296731	53297015	24	43.6667	0.135368	0.181	0.181
48653	ENSMUSG00000025326	Ube3a	chr7	+	59240966	59241033	59228801	59229271	59271946	59272093	44	45.3333	0.975473	0.181	0.181
37533	ENSMUSG00000057606	Colq	chr14	-	31544658	31544685	31543987	31544032	31545056	31545119	21.6667	37.3333	1	-0.181	0.181
20210	ENSMUSG00000034973	Dop1a	chr9	+	86516966	86517064	86515257	86515410	86519872	86521859	45	60.6667	7.68786e-06	0.18	0.18
43747	ENSMUSG00000005267	Zfp287	chr11	-	62712149	62712219	62705468	62705591	62724796	62724883	28.6667	36	3.93945e-05	0.18	0.18
5034	ENSMUSG00000000884	Gnb1l	chr16	+	18544114	18544273	18540971	18541097	18548092	18548191	142.333	225	0.000894463	0.18	0.18
10585	ENSMUSG00000021000	Mia2	chr12	+	59144698	59144770	59137697	59137786	59146846	59146957	373.667	458.667	0.0015575	0.18	0.18
20722	ENSMUSG00000022587	Ly6e	chr15	+	74957414	74957463	74955240	74955335	74957776	74957877	48.6667	69	0.00305128	0.18	0.18
26083	ENSMUSG00000059588	Calcrl	chr2	-	84407518	84407586	84376964	84377045	84425069	84425411	140.667	110	0.0245577	0.18	0.18
16577	ENSMUSG00000054280	Prr14l	chr5	-	32851881	32851998	32835615	32835688	32854092	32854256	87.3333	114.667	0.0324487	0.18	0.18
43850	ENSMUSG00000087177	E130307A14Rik	chr10	-	39640275	39640511	39621411	39622727	39681472	39681549	20.3333	31.6667	0.648479	0.18	0.18
26353	ENSMUSG00000030282	Cmas	chr6	+	142764286	142764429	142756685	142757026	142764553	142764709	37.6667	67.6667	6.67178e-05	0.179	0.179
32819	ENSMUSG00000025968	Ndufs1	chr1	-	63172153	63172257	63170848	63170914	63176427	63176524	198	216	0.000418019	0.179	0.179
47475	ENSMUSG00000037134	Prmt9	chr8	+	77562413	77562516	77560806	77560974	77563975	77564082	67	72	0.0220217	0.179	0.179
20102	ENSMUSG00000048000	Gigyf2	chr1	+	87379967	87380008	87373996	87374111	87403666	87403846	41.3333	38	0.0555832	0.179	0.179
12429	ENSMUSG00000020696	Rffl	chr11	-	82811027	82811111	82810007	82810218	82812399	82812810	104	124.667	0.11352	0.179	0.179
56136	ENSMUSG00000038412	Higd1a	chr9	-	121856720	121856872	121856449	121856585	121857511	121857535	26.6667	51	0.366104	-0.179	0.179
19768	ENSMUSG00000035696	Rnf38	chr4	-	44158902	44159052	44152359	44152553	44168242	44168339	39.6667	34.6667	0.671825	0.179	0.179
25263	ENSMUSG00000052384	Nrros	chr16	-	32162237	32163397	32155069	32155212	32165379	32165476	32	44.6667	1	-0.179	0.179
29974	ENSMUSG00000026135	Zfp142	chr1	-	74579324	74579618	74578122	74578287	74585383	74585697	25.3333	37.3333	1	0.179	0.179
24903	ENSMUSG00000026927	Entr1	chr2	-	26388491	26388560	26386654	26387671	26389148	26389283	537.333	679	5.30733e-09	-0.178	0.178
41469	ENSMUSG00000099481	Xndc1	chr7	+	102069896	102069991	102065592	102065942	102071186	102071361	30	62.3333	4.04068e-05	0.178	0.178
39079	ENSMUSG00000027259	Adal	chr2	+	121148240	121148322	121146032	121146120	121150219	121150346	107.667	129.333	0.000297778	0.178	0.178
30286	ENSMUSG00000023206	Il15ra	chr2	+	11727762	11727833	11724095	11724128	11730570	11730646	45	53.6667	0.00608446	0.178	0.178
27988	ENSMUSG00000032333	Stoml1	chr9	+	58255533	58255813	58253191	58253399	58256639	58256737	156.333	194	0.0149146	-0.178	0.178
266	ENSMUSG00000035299	Mid1	chrX	+	169926953	169927669	169879621	169879909	169966062	169966158	26.3333	31.3333	0.108579	0.178	0.178
15622	ENSMUSG00000079363	Gbp4	chr5	-	105136809	105137045	105135066	105135190	105139479	105139586	339.333	642	0.172857	-0.178	0.178
12365	ENSMUSG00000085628	Appbp2os	chr11	+	85237139	85237247	85235170	85235332	85237410	85237514	25	24	0.425029	0.178	0.178
32697	ENSMUSG00000064289	Tank	chr2	+	61613650	61613715	61578610	61578693	61626902	61627014	66	92	1.28126e-07	0.177	0.177
33369	ENSMUSG00000037395	Rcor3	chr1	-	192108643	192108701	192101387	192101867	192116268	192116346	75.6667	70.3333	0.0716861	0.177	0.177
16563	ENSMUSG00000054280	Prr14l	chr5	-	32826957	32831551	32822066	32822138	32854092	32854256	27.3333	39.3333	1	0.177	0.177
17874	ENSMUSG00000028898	Trnau1ap	chr4	-	132325945	132326045	132325207	132325260	132329352	132329482	449.667	544	4.00615e-12	0.176	0.176
4015	ENSMUSG00000071266	Zfp946	chr17	+	22444167	22444291	22428480	22428565	22451096	22451152	22	40	0.00712628	0.176	0.176
6983	ENSMUSG00000034327	Kctd9	chr14	+	67734140	67734290	67733346	67733442	67737605	67737711	30.6667	39.3333	0.0384356	-0.176	0.176
48062	ENSMUSG00000032204	Aqp9	chr9	-	71164540	71164653	71163028	71163146	71164963	71165222	23.3333	28	0.0608565	-0.176	0.176
37177	ENSMUSG00000032966	Fkbp1a	chr2	+	151544012	151544140	151542817	151542865	151545424	151545515	45.3333	72.3333	0.0736063	-0.176	0.176
56052	ENSMUSG00000032440	Tgfbr2	chr9	-	116158270	116158345	116131544	116131713	116174943	116175265	870	928.333	3.57636e-09	0.175	0.175
14816	ENSMUSG00000021668	Polk	chr13	-	96483490	96484405	96482457	96482491	96486807	96486979	82.3333	178	0.000173818	0.175	0.175
45228	ENSMUSG00000030172	Erc1	chr6	-	119824385	119824619	119796906	119797323	119847876	119848102	82.6667	69.6667	0.000211891	0.175	0.175
46579	ENSMUSG00000056952	Tatdn2	chr6	+	113709459	113709643	113707265	113707393	113710040	113710205	40.3333	61.3333	0.000244195	-0.175	0.175
18534	ENSMUSG00000020453	Patz1	chr11	+	3306287	3306360	3299033	3299205	3307647	3309083	99	102.333	0.0155309	0.175	0.175
13837	ENSMUSG00000049659	Aftph	chr11	-	20725684	20727639	20712163	20712315	20741305	20741455	665	764.333	0.0178307	0.175	0.175
8679	ENSMUSG00000021532	Fastkd3	chr13	+	68583538	68585002	68582247	68582350	68585177	68585263	165	210.333	0.0437707	0.175	0.175
26902	ENSMUSG00000033009	Ogfod1	chr8	+	94038967	94039110	94037290	94037442	94047271	94047318	88.6667	102.667	0.164124	-0.175	0.175
56897	ENSMUSG00000021820	Camk2g	chr14	-	20745791	20745860	20744603	20744648	20755658	20755702	240.333	283.667	1.88518e-05	0.174	0.174
13329	ENSMUSG00000020400	Tnip1	chr11	-	54940710	54940882	54939597	54939735	54956020	54956104	366.667	467.333	6.20491e-05	-0.174	0.174
23142	ENSMUSG00000030768	Disp1	chr1	-	183202951	183203039	183173495	183173623	183221322	183221485	86.6667	97.3333	0.000114339	0.174	0.174
24361	ENSMUSG00000061186	Sfmbt2	chr2	+	10380184	10380235	10372435	10372616	10393264	10393406	25	34.3333	0.000260767	0.174	0.174
22875	ENSMUSG00000063646	Jakmip1	chr5	+	37127376	37127478	37124876	37124975	37134236	37134305	45	33.3333	0.279613	0.174	0.174
41795	ENSMUSG00000029478	Ncor2	chr5	-	125019818	125020046	125018810	125018990	125022870	125022924	53.3333	49.6667	0.315174	0.174	0.174
48414	ENSMUSG00000021636	Marveld2	chr13	-	100611432	100612584	100607776	100607812	100616925	100616971	25.3333	23.6667	1	0.174	0.174
21479	ENSMUSG00000037773	Pced1a	chr2	-	130422465	130422704	130422224	130422375	130422812	130422892	78.3333	67.6667	0.000357712	0.173	0.173
6195	ENSMUSG00000097039	Pvt1	chr15	+	62149238	62149352	62107147	62107465	62175466	62175548	53.3333	102	0.173325	0.173	0.173
16307	ENSMUSG00000071451	Psmg4	chr13	+	34166060	34166136	34162963	34163249	34177980	34178173	409.333	548.333	4.24083e-06	0.172	0.172
50490	ENSMUSG00000055720	Ubl7	chr9	+	57911716	57911825	57911050	57911171	57912637	57912850	144.333	169	0.00751653	0.172	0.172
52929	ENSMUSG00000001419	Mef2d	chr3	+	88168037	88168344	88167514	88167734	88168631	88168655	50.6667	73.3333	0.0102951	-0.172	0.172
13147	ENSMUSG00000010142	Tnfrsf13b	chr11	+	61128780	61128850	61126757	61126815	61140819	61140949	24.6667	32.6667	0.128312	0.172	0.172
11090	ENSMUSG00000051721	Wdcp	chr12	+	4848862	4849113	4843393	4843451	4850126	4851767	27.3333	30.6667	0.534208	0.172	0.172
29973	ENSMUSG00000026135	Zfp142	chr1	-	74579324	74579449	74578122	74578287	74585383	74585697	21.3333	30.3333	1	0.172	0.172
13838	ENSMUSG00000049800	Sertad2	chr11	+	20595129	20595214	20543252	20543760	20647801	20653021	22	23	1	0.172	0.172
55512	ENSMUSG00000028580	Pum1	chr4	+	130718153	130718262	130701041	130701110	130741462	130741556	281.667	329.333	1.71343e-07	0.171	0.171
42479	ENSMUSG00000086894	Gm15708	chr5	+	144277682	144277722	144277060	144277328	144279056	144280513	364.333	363	1.94862e-07	-0.171	0.171
29028	ENSMUSG00000059288	Cdyl	chr13	+	35863198	35863409	35858075	35858248	35871577	35871721	74.6667	62.3333	0.000161366	0.171	0.171
3198	ENSMUSG00000043592	Unc5cl	chr17	+	48463576	48463644	48463361	48463463	48464473	48464542	44.6667	47.6667	0.145266	0.171	0.171
36733	ENSMUSG00000022094	Slc39a14	chr14	-	70331268	70331366	70318661	70318940	70351279	70351394	29.3333	24.3333	0.191961	0.171	0.171
37845	ENSMUSG00000023452	Pisd	chr5	-	32742209	32742475	32740623	32740789	32764772	32764948	47	39.6667	0.327201	-0.171	0.171
1048	ENSMUSG00000039382	Wdr45	chrX	+	7723314	7723364	7722334	7722378	7723564	7723753	20.6667	32.6667	0.724832	-0.171	0.171
22951	ENSMUSG00000026201	Stk16	chr1	+	75213112	75213228	75212885	75213006	75213575	75213697	120.333	154	0.00116973	0.17	0.17
50419	ENSMUSG00000030655	Smg1	chr7	-	118217719	118217777	118212888	118213052	118243204	118243670	148.333	151.333	0.00239476	0.17	0.17
48679	ENSMUSG00000030741	Spns1	chr7	-	126374200	126374279	126373769	126373836	126375066	126375203	21	27	0.0651289	0.17	0.17
22268	ENSMUSG00000020740	Gga3	chr11	-	115586995	115587008	115586315	115586485	115587405	115587716	22	30.3333	0.202243	0.17	0.17
4958	ENSMUSG00000033809	Alg3	chr16	-	20608741	20608889	20607763	20607884	20610542	20610731	79.3333	98.3333	0.0147567	-0.169	0.169
51932	ENSMUSG00000036501	Fam13b	chr18	-	34497967	34498159	34494598	34494776	34499685	34499852	100	85	0.0433847	0.169	0.169
32585	ENSMUSG00000021470	Ercc6l2	chr13	+	63871795	63872927	63869025	63869178	63877378	63877533	43	60	0.984221	0.169	0.169
13387	ENSMUSG00000037533	Rapgef6	chr11	+	54694269	54694572	54691237	54691740	54696079	54696344	1545.33	1337.33	0	0.168	0.168
38208	ENSMUSG00000015357	Clpx	chr9	+	65312097	65312139	65310151	65310311	65316643	65316820	454	604	0	0.168	0.168
6107	ENSMUSG00000072501	Phf20l1	chr15	+	66597676	66597754	66597358	66597447	66604026	66604240	1173.67	1131.33	1.75562e-08	0.168	0.168
28257	ENSMUSG00000032712	Resf1	chr6	+	149317634	149317708	149310321	149310359	149325404	149328977	267	357.667	1.24941e-05	0.168	0.168
6758	ENSMUSG00000056917	Sipa1	chr19	-	5661595	5661623	5661020	5661111	5663603	5663627	230	287.667	0.000834654	0.168	0.168
1280	ENSMUSG00000025184	R3hcc1l	chr19	+	42562551	42563075	42518821	42518857	42576025	42576100	65.6667	83.6667	0.00914408	0.168	0.168
24974	ENSMUSG00000073609	D2hgdh	chr1	+	93832595	93832789	93829756	93829896	93835286	93835455	123.333	110	0.0111434	0.168	0.168
19184	ENSMUSG00000048677	Tpcn2	chr7	-	145279276	145279353	145273861	145273968	145280228	145280282	28	21	0.024494	-0.168	0.168
22424	ENSMUSG00000038481	Cdk19	chr10	+	40394324	40394400	40349307	40349721	40434303	40434414	115.333	107	4.43066e-11	0.167	0.167
50486	ENSMUSG00000055720	Ubl7	chr9	+	57911709	57911825	57911050	57911171	57912637	57912850	141.333	170.667	0.0137105	0.167	0.167
7307	ENSMUSG00000022214	Dcaf11	chr14	+	55560440	55560627	55560024	55560121	55561074	55561442	88	148	0.0178538	-0.167	0.167
44941	ENSMUSG00000039531	Zup1	chr10	-	33950482	33950617	33949747	33949864	33951130	33951235	160.667	196	0.0569405	-0.167	0.167
33299	ENSMUSG00000026189	Pecr	chr1	-	72276165	72276331	72270276	72270373	72277286	72277420	41.6667	32.6667	0.0655697	0.167	0.167
8075	ENSMUSG00000068758	Il3ra	chr14	+	14348820	14348944	14346439	14346512	14349242	14349372	47	67.6667	0.0697458	-0.167	0.167
47891	ENSMUSG00000029267	Mtf2	chr5	+	108069161	108069523	108065715	108065965	108073306	108073454	202	174.333	0.101446	0.167	0.167
43543	ENSMUSG00000073096	Lrrc61	chr6	+	48556954	48557094	48554810	48554893	48568136	48568221	41.3333	41.6667	0.11094	-0.167	0.167
21348	ENSMUSG00000018900	Slc22a5	chr11	-	53876008	53876163	53874934	53875106	53891146	53891660	61	58.6667	0.154671	0.167	0.167
13829	ENSMUSG00000049659	Aftph	chr11	-	20696750	20698373	20692464	20692588	20703710	20703833	153.667	186.667	0.188351	-0.167	0.167
21840	ENSMUSG00000054715	Zscan22	chr7	+	12903600	12904085	12897835	12897980	12906233	12907537	26.3333	27.6667	0.682051	0.167	0.167
45082	ENSMUSG00000110234	Gm45799	chr7	+	105651501	105652306	105651071	105651271	105655621	105655783	33	48.6667	0.828378	-0.167	0.167
32875	ENSMUSG00000027463	Slc52a3	chr2	+	152005531	152006019	152004051	152004678	152007480	152007604	35.3333	47.3333	1	0.167	0.167
35076	ENSMUSG00000022708	Zbtb20	chr16	+	43146896	43146943	43072423	43072469	43302568	43302615	46.6667	62.6667	7.1591e-07	0.166	0.166
10365	ENSMUSG00000021065	Fut8	chr12	+	77323844	77323937	77277360	77277455	77331895	77332329	155.667	161	0.000225804	0.166	0.166
21401	ENSMUSG00000036864	Proser3	chr7	-	30546124	30546225	30543690	30543773	30546302	30546427	27.6667	25	0.00378417	0.166	0.166
38770	ENSMUSG00000032579	Hemk1	chr9	-	107331444	107331579	107329323	107329432	107336178	107336272	28.3333	39.3333	0.00650916	-0.166	0.166
27248	ENSMUSG00000079658	Eloc	chr1	-	16656295	16656459	16647954	16648007	16656991	16657042	31.6667	46	0.0333385	-0.166	0.166
7342	ENSMUSG00000022185	Acin1	chr14	-	54653213	54653278	54651716	54651858	54653534	54653682	35	53.6667	0.450584	0.166	0.166
17568	ENSMUSG00000115344	Gm49364	chr14	-	44979086	44979241	44960262	44960431	44979906	44979972	31.6667	23.3333	0.93355	0.166	0.166
30188	ENSMUSG00000026222	Sp100	chr1	+	85681085	85681139	85679058	85679109	85694258	85694309	1779.67	1855	0	0.165	0.165
2674	ENSMUSG00000049411	Tmem241	chr18	-	12118403	12118450	12113394	12113472	12121380	12121468	217.333	255.667	4.36505e-07	0.165	0.165
28051	ENSMUSG00000044037	Als2cl	chr9	+	110880341	110880457	110879869	110880229	110882713	110882722	108	98.6667	0.018459	0.165	0.165
33365	ENSMUSG00000037395	Rcor3	chr1	-	192101625	192101867	192100583	192101155	192108643	192108701	101.667	83.3333	0.0753537	-0.165	0.165
26237	ENSMUSG00000030924	Rexo5	chr7	+	119825535	119825638	119823755	119823894	119827302	119827376	47	76.3333	0.0853529	0.165	0.165
9330	ENSMUSG00000046351	Zfp322a	chr13	-	23362579	23362654	23357031	23357713	23362802	23362875	140.667	149.333	0.0908061	0.165	0.165
55260	ENSMUSG00000034252	Senp6	chr9	+	80089848	80089906	80066902	80067572	80092266	80092412	41.6667	39.6667	0.169755	0.165	0.165
52845	ENSMUSG00000031819	Emc8	chr8	-	120660493	120660670	120659958	120660187	120660783	120660860	41.3333	51	0.359935	0.165	0.165
8311	ENSMUSG00000046169	Adamts6	chr13	+	104428834	104428958	104426934	104427068	104429789	104429870	31.6667	50	0.361914	0.165	0.165
31327	ENSMUSG00000056536	Pign	chr1	-	105658915	105659006	105657601	105657850	105659292	105659366	42	43.6667	0.474088	-0.165	0.165
56633	ENSMUSG00000038302	Afg1l	chr10	-	42438353	42438405	42426485	42426587	42454306	42454530	31	39.6667	0.506502	0.165	0.165
29618	ENSMUSG00000020917	Acly	chr11	-	100503159	100503189	100498620	100498762	100504202	100504293	984.333	1113	2.02844e-10	-0.164	0.164
7523	ENSMUSG00000037536	Fbxo34	chr14	+	47504985	47505132	47472602	47472717	47529174	47529305	26	43	0.0172871	0.164	0.164
31927	ENSMUSG00000065954	Tacc1	chr8	-	25200090	25200206	25177933	25177994	25201121	25201449	59	115.667	0.0793241	0.164	0.164
56667	ENSMUSG00000062861	Zfp28	chr7	+	6392181	6392296	6390399	6390560	6393366	6396915	55	56	0.0980747	0.164	0.164
19163	ENSMUSG00000006675	P4htm	chr9	-	108582081	108582179	108581841	108582004	108582846	108582936	50	61	0.870114	-0.164	0.164
44428	ENSMUSG00000002010	Idh3g	chrX	-	73782297	73782309	73782005	73782103	73782674	73782716	610.333	699	7.57466e-13	0.163	0.163
39944	ENSMUSG00000058318	Phf21a	chr2	+	92215448	92215575	92214048	92214089	92221471	92221589	179	226	0.0221938	0.163	0.163
18517	ENSMUSG00000086862	Gm13546	chr2	+	58169591	58169777	58164000	58164020	58176427	58177063	87.6667	102.333	0.0521647	0.163	0.163
10043	ENSMUSG00000021012	Zc3h14	chr12	+	98779107	98779267	98774244	98774319	98783581	98783702	323.333	320.667	4.42789e-05	0.162	0.162
43163	ENSMUSG00000058486	Wdr91	chr6	-	34909676	34909827	34909360	34909540	34910696	34910836	129	178.667	6.5542e-05	-0.162	0.162
16258	ENSMUSG00000048874	Phf3	chr1	-	30837104	30837266	30824209	30824519	30862986	30863255	31.3333	47.3333	0.00232989	0.162	0.162
26404	ENSMUSG00000041235	Chd7	chr4	+	8751323	8753148	8690469	8690775	8785341	8785591	274.667	345.333	0.00368329	0.162	0.162
47885	ENSMUSG00000029267	Mtf2	chr5	+	108069161	108069363	108065715	108065965	108073306	108073454	246	198.333	0.0234936	0.162	0.162
23363	ENSMUSG00000097277	2900076A07Rik	chr7	+	81528786	81528940	81523549	81523676	81529346	81529438	53.6667	52.3333	0.0828719	0.162	0.162
26236	ENSMUSG00000030924	Rexo5	chr7	+	119824044	119824139	119823755	119823894	119827302	119827376	39.3333	63.3333	0.0840108	0.162	0.162
43164	ENSMUSG00000058486	Wdr91	chr6	-	34909713	34909827	34909460	34909540	34910696	34910842	110	144.333	2.78495e-09	-0.161	0.161
6189	ENSMUSG00000097039	Pvt1	chr15	+	62149238	62149352	62038046	62038201	62175466	62175548	24.6667	54.3333	0.000295022	0.161	0.161
37553	ENSMUSG00000054648	Zfp869	chr8	-	69714301	69714409	69710685	69710984	69716384	69716486	86	98.3333	0.000743618	0.161	0.161
6762	ENSMUSG00000056917	Sipa1	chr19	-	5661595	5661658	5660878	5661111	5663603	5663695	275	334.333	0.00324877	0.161	0.161
12348	ENSMUSG00000020516	Rps6kb1	chr11	-	86517349	86517392	86516743	86516987	86517582	86517640	24.6667	25.6667	0.029646	0.161	0.161
20856	ENSMUSG00000046949	Nqo2	chr13	+	33982447	33982549	33979531	33979662	33985315	33985358	45	107.667	0.0328122	0.161	0.161
53224	ENSMUSG00000048796	Cyb561d1	chr3	-	108200124	108200162	108195686	108199715	108200759	108200834	20.3333	20	0.0417113	0.161	0.161
10077	ENSMUSG00000097290	1300002E11Rik	chr16	+	21806970	21807119	21800774	21800836	21808677	21809040	36.6667	25.3333	0.308863	0.161	0.161
8926	ENSMUSG00000033436	Armcx2	chrX	-	134808234	134808499	134807453	134807725	134808918	134809221	56.6667	53.6667	0.470612	-0.161	0.161
49819	ENSMUSG00000042700	Sipa1l1	chr12	+	82265956	82266025	82170025	82170076	82311348	82311409	44.6667	32	0.5155	0.161	0.161
40448	ENSMUSG00000041879	Ipo9	chr1	-	135425923	135425986	135420291	135420353	135426930	135427041	28	26.3333	1	-0.161	0.161
6106	ENSMUSG00000072501	Phf20l1	chr15	+	66597664	66597754	66597358	66597447	66604026	66604240	910	961.333	1.58636e-08	0.16	0.16
6181	ENSMUSG00000097039	Pvt1	chr15	+	62107147	62107465	62037985	62038201	62175466	62175548	46.3333	89	0.000188841	0.16	0.16
10660	ENSMUSG00000033819	Ppp1r16a	chr15	+	76689327	76689494	76671646	76671762	76690171	76691152	36.3333	85.6667	0.00185072	-0.16	0.16
46812	ENSMUSG00000018654	Ikzf1	chr11	+	11700204	11700258	11685002	11685197	11754006	11754083	21.3333	29	0.00235376	0.16	0.16
1193	ENSMUSG00000036748	Cuedc2	chr19	-	46338312	46338420	46332617	46332701	46338568	46338626	99	124.667	0.0091983	0.16	0.16
35516	ENSMUSG00000052446	Zfp961	chr8	+	71965793	71965916	71951065	71951160	71967898	71969926	36.6667	40	0.0831156	-0.16	0.16
21110	ENSMUSG00000035069	Oma1	chr4	+	103319021	103319528	103313811	103313883	103325018	103325192	71	112.667	0.104467	0.16	0.16
3806	ENSMUSG00000048249	Crebrf	chr17	+	26736788	26736983	26715649	26715774	26757804	26757999	61	73.6667	0.662079	0.16	0.16
39741	ENSMUSG00000063364	3300002I08Rik	chr2	-	150360110	150360192	150344579	150344706	150362587	150362742	45.6667	52.3333	1.3456e-05	0.159	0.159
7479	ENSMUSG00000036291	Ap5m1	chr14	+	49078694	49078922	49073548	49074194	49080235	49080375	349.667	414.667	0.000148926	0.159	0.159
23850	ENSMUSG00000022378	Fam49b	chr15	-	63957584	63957667	63956599	63956682	64022569	64022620	65	170.667	0.00262036	0.159	0.159
30094	ENSMUSG00000029319	Coq2	chr5	-	100667891	100668058	100663579	100663701	100673988	100674284	63.6667	97.3333	0.563167	-0.159	0.159
929	ENSMUSG00000059708	Akap17b	chrX	-	36623567	36624336	36618602	36618733	36636472	36636574	49.6667	62	1	0.159	0.159
46510	ENSMUSG00000002028	Kmt2a	chr9	-	44817604	44817786	44816594	44816659	44818282	44820115	27.6667	23.3333	1	-0.159	0.159
430	ENSMUSG00000025332	Kdm5c	chrX	+	152270693	152270831	152270351	152270531	152271011	152271593	256.333	311.333	1.21129e-07	0.158	0.158
30037	ENSMUSG00000051285	Pcmtd1	chr1	+	7147636	7147739	7088929	7089216	7169514	7169598	21.3333	51	0.00124891	0.158	0.158
38565	ENSMUSG00000031258	Xkrx	chrX	-	134157212	134157481	134149042	134151296	134161575	134161928	106.667	62	0.038421	0.158	0.158
12257	ENSMUSG00000020553	Pctp	chr11	-	89986092	89986160	89982664	89984756	89987195	89987367	65.6667	106.667	0.0528209	0.158	0.158
29088	ENSMUSG00000091625	Lsm5	chr6	-	56703317	56703409	56702095	56702168	56704622	56704656	57	62	0.140616	-0.158	0.158
5113	ENSMUSG00000022789	Dnm1l	chr16	-	16318763	16318841	16316601	16316778	16319451	16319508	84.6667	131.333	0.150164	0.158	0.158
12896	ENSMUSG00000040712	Camta2	chr11	-	70683278	70683365	70682893	70683047	70683889	70684025	52	74.3333	1	0.158	0.158
39557	ENSMUSG00000039033	Tasp1	chr2	-	139985128	139985208	139976531	139977713	139996072	139996157	461.667	413.667	8.08385e-11	0.157	0.157
12833	ENSMUSG00000040483	Xaf1	chr11	+	72306563	72306652	72303326	72303462	72308606	72308749	351	503	1.15236e-06	0.157	0.157
31069	ENSMUSG00000031922	Cep57	chr9	-	13812632	13812710	13810626	13810862	13813409	13813514	190.333	278.667	3.49181e-06	0.157	0.157
38928	ENSMUSG00000056268	Dennd1b	chr1	+	139062860	139062971	139054540	139054621	139081172	139081273	21	25.6667	0.00385375	0.157	0.157
3739	ENSMUSG00000007570	Fance	chr17	+	28317157	28317223	28316858	28316903	28317467	28317611	86.3333	96	0.00389366	-0.157	0.157
8231	ENSMUSG00000042348	Arl15	chr13	+	113901002	113901153	113794592	113794696	113922246	113922391	25	20.6667	0.176054	0.157	0.157
20053	ENSMUSG00000028277	Ube2j1	chr4	+	33045079	33045199	33043856	33043986	33049681	33052363	804	1034.33	0	0.156	0.156
40151	ENSMUSG00000027639	Samhd1	chr2	-	157101320	157101443	157099400	157099503	157101720	157101858	2190.33	2119	3.38722e-07	0.156	0.156
44067	ENSMUSG00000022377	Asap1	chr15	-	64110905	64111076	64102402	64102472	64119957	64120186	277.333	343	6.28167e-05	0.156	0.156
34884	ENSMUSG00000037683	Armc3	chr2	+	19303795	19303958	19300471	19300669	19309916	19310241	143.333	260.333	0.0191754	0.156	0.156
19973	ENSMUSG00000029505	Ep400	chr5	-	110755396	110756766	110741969	110742060	110770491	110770527	632	689.667	0.0196301	0.156	0.156
35736	ENSMUSG00000036792	Mbd5	chr2	+	49086589	49086652	49018253	49018325	49099716	49099809	34.6667	43.6667	0.046434	0.156	0.156
23889	ENSMUSG00000026767	Mindy3	chr2	-	12382102	12382183	12364446	12364519	12396178	12396258	28.3333	41	0.0643363	0.156	0.156
35125	ENSMUSG00000022708	Zbtb20	chr16	+	43571733	43571791	43569680	43569781	43577029	43577174	108	146.333	0.191939	0.156	0.156
45779	ENSMUSG00000030189	Ybx3	chr6	-	131375973	131376180	131370322	131370414	131379357	131379480	24.3333	35.6667	0.451734	0.156	0.156
36607	ENSMUSG00000037652	Phc3	chr3	-	30936284	30937156	30931738	30931892	30950875	30951031	35.3333	45.3333	0.895885	0.156	0.156
22472	ENSMUSG00000042626	Shc1	chr3	+	89422177	89422345	89418442	89418709	89422925	89422996	922.667	1020.33	0	-0.155	0.155
1149	ENSMUSG00000025026	Add3	chr19	+	53203413	53203475	53140516	53140714	53216800	53217015	255	190	2.37449e-05	0.155	0.155
24970	ENSMUSG00000000823	Zfp512b	chr2	-	181587728	181587899	181587046	181587241	181587980	181588079	25.3333	31.6667	0.000225804	0.155	0.155
3100	ENSMUSG00000004730	Adgre1	chr17	+	57478771	57478940	57475828	57475920	57480919	57481024	50	209	0.0042998	-0.155	0.155
52641	ENSMUSG00000006276	Eps15l1	chr8	-	72358312	72358445	72340998	72341524	72367903	72367986	194	163.667	0.0114107	0.155	0.155
55612	ENSMUSG00000078681	Tm2d3	chr7	+	65693850	65693943	65693061	65693569	65695169	65695327	128.667	245.333	0.0202404	0.155	0.155
53158	ENSMUSG00000074151	Nlrc5	chr8	+	94446057	94446133	94434355	94434433	94469816	94470008	21.3333	24	0.0485313	0.155	0.155
9506	ENSMUSG00000039738	Slx4	chr16	-	3995693	3995877	3994707	3994920	3999117	3999345	53.3333	73.3333	0.0518075	0.155	0.155
21350	ENSMUSG00000018900	Slc22a5	chr11	-	53883660	53883764	53876008	53876163	53891146	53891660	93	67.3333	0.156053	0.155	0.155
21078	ENSMUSG00000053819	Camk2d	chr3	+	126770784	126771846	126767513	126767579	126780359	126780462	138.333	155.667	0.166755	0.155	0.155
2769	ENSMUSG00000024238	Zeb1	chr18	+	5633203	5633357	5591859	5591967	5641381	5641385	48	31.3333	0.258368	0.155	0.155
31584	ENSMUSG00000026782	Abi2	chr1	+	60464528	60464615	60453603	60453762	60470665	60470839	31	44.3333	0.347736	0.155	0.155
31553	ENSMUSG00000087165	2010001A14Rik	chr11	-	57796311	57796397	57795518	57795794	57801233	57801414	42.3333	38.6667	0.361063	0.155	0.155
42422	ENSMUSG00000028772	Zcchc17	chr4	-	130354135	130354256	130338483	130338584	130359875	130359943	472.333	725.667	1.52987e-10	0.154	0.154
55519	ENSMUSG00000028580	Pum1	chr4	+	130730277	130730548	130701041	130701110	130741462	130741556	475	553	3.14273e-07	0.154	0.154
27086	ENSMUSG00000021671	Poc5	chr13	+	96393226	96393344	96391587	96391675	96394491	96394569	206.667	250.333	1.15236e-06	0.154	0.154
34301	ENSMUSG00000030269	Mtmr14	chr6	+	113277830	113277945	113270521	113270701	113280602	113281087	248	360	2.93527e-05	0.154	0.154
3687	ENSMUSG00000005936	Kctd20	chr17	+	28957878	28958057	28952257	28952569	28962809	28962912	55.3333	67.3333	0.00410972	0.154	0.154
18979	ENSMUSG00000020100	Slc29a3	chr10	-	60730569	60730652	60712071	60716490	60750385	60750684	94.3333	99.3333	0.00715589	0.154	0.154
6851	ENSMUSG00000067995	Gtf2f2	chr14	-	75996908	75996927	75995420	75995565	76010679	76010865	20	22.3333	0.0103155	0.154	0.154
34978	ENSMUSG00000026784	Pdss1	chr2	+	22929743	22929857	22929539	22929620	22935558	22935639	75	52	0.0631647	0.154	0.154
33297	ENSMUSG00000026189	Pecr	chr1	-	72274885	72274967	72270276	72270373	72277286	72277420	22	21	0.134511	0.154	0.154
12409	ENSMUSG00000035152	Ap2b1	chr11	+	83364794	83364836	83350978	83351171	83365646	83365793	227.667	266.333	4.81616e-05	0.153	0.153
53454	ENSMUSG00000037300	Ttc13	chr8	-	124699655	124699721	124695660	124695752	124709902	124709948	265.667	379.667	5.03853e-05	0.153	0.153
43864	ENSMUSG00000087177	E130307A14Rik	chr10	-	39681472	39681549	39621413	39622727	39731737	39731814	31	50	0.000350417	0.153	0.153
53304	ENSMUSG00000050357	Carmil2	chr8	+	105697560	105697641	105697216	105697438	105697867	105697945	312.667	316.667	0.00036606	0.153	0.153
48081	ENSMUSG00000096054	Syne1	chr10	-	5045265	5045334	5043610	5043753	5047530	5047858	88.6667	96	0.0196685	0.153	0.153
26350	ENSMUSG00000021224	Numb	chr12	-	83855439	83855524	83842217	83842358	83876667	83876812	233	197.667	0.0304809	0.153	0.153
6201	ENSMUSG00000097039	Pvt1	chr15	+	62159996	62160128	62107147	62107465	62175466	62175548	24.3333	55	0.250593	0.153	0.153
27422	ENSMUSG00000005763	Cd247	chr1	+	165866654	165866748	165859788	165859824	165869017	165869201	27.6667	26.6667	0.448526	0.153	0.153
43544	ENSMUSG00000073096	Lrrc61	chr6	+	48556954	48557094	48554828	48554961	48568136	48568221	48.3333	51.3333	0.708379	-0.153	0.153
42469	ENSMUSG00000041471	Shld2	chr14	-	34259624	34259732	34249176	34249371	34309039	34309094	69	93.3333	1.81218e-05	0.152	0.152
11647	ENSMUSG00000018372	Cep95	chr11	+	106812395	106812535	106809627	106809757	106813760	106813862	47.3333	46	0.00158018	0.152	0.152
18974	ENSMUSG00000020100	Slc29a3	chr10	-	60720860	60721023	60712071	60716490	60750385	60750684	110	118.667	0.0264865	0.152	0.152
46611	ENSMUSG00000050891	Tatdn1	chr15	-	58923828	58923968	58921273	58921417	58926435	58926485	41.6667	42.3333	0.333789	0.152	0.152
34300	ENSMUSG00000030269	Mtmr14	chr6	+	113277789	113277945	113270521	113270701	113280602	113280919	448	580.333	1.81218e-05	0.151	0.151
9724	ENSMUSG00000021288	Klc1	chr12	+	111793648	111793699	111789324	111789486	111795547	111795678	115.667	156.667	3.9241e-05	0.151	0.151
10044	ENSMUSG00000021012	Zc3h14	chr12	+	98780047	98780280	98774244	98774319	98783581	98783702	298.333	304.667	0.000133827	0.151	0.151
28262	ENSMUSG00000032712	Resf1	chr6	+	149324731	149324800	149310321	149310359	149325404	149325489	120.667	203.667	0.036303	0.151	0.151
26581	ENSMUSG00000026096	Osgepl1	chr1	+	53317906	53318289	53314855	53315099	53319942	53320296	87.3333	104	0.0516961	0.151	0.151
44939	ENSMUSG00000039531	Zup1	chr10	-	33950482	33950617	33949200	33949498	33951130	33951235	36.6667	55.6667	0.168228	-0.151	0.151
40337	ENSMUSG00000035268	Pkig	chr2	+	163659149	163659235	163658457	163658659	163703485	163703555	22.3333	30.3333	0.271283	0.151	0.151
6242	ENSMUSG00000022361	Zhx1	chr15	-	58052223	58055082	58047002	58048785	58069318	58069429	304.333	474	0.647546	0.151	0.151
36152	ENSMUSG00000057147	Dph6	chr2	-	114523043	114523138	114519668	114519799	114535524	114535586	147	172	1.56132e-05	0.15	0.15
39046	ENSMUSG00000027288	Zfp106	chr2	-	120545842	120545901	120539294	120539492	120555230	120555315	42	70	0.000171179	0.15	0.15
32179	ENSMUSG00000019916	P4ha1	chr10	+	59355349	59355420	59354339	59354410	59361860	59361960	168.667	206.667	0.000228906	-0.15	0.15
40898	ENSMUSG00000038368	Focad	chr4	+	88196758	88197016	88185879	88186082	88229322	88229427	177	134.667	0.0101057	0.15	0.15
46416	ENSMUSG00000000605	Clcn4	chr7	-	7296056	7296878	7294995	7295183	7298691	7298798	215.667	263.667	0.14156	-0.15	0.15
4126	ENSMUSG00000023873	1700010I14Rik	chr17	+	9001769	9001945	9001127	9001186	9005191	9005245	50.6667	46.3333	0.28567	-0.15	0.15
55258	ENSMUSG00000034252	Senp6	chr9	+	80087429	80087523	80066902	80067572	80092266	80092412	33.3333	39.3333	0.832653	0.15	0.15
13036	ENSMUSG00000025323	Sp4	chr12	-	118298637	118300192	118261726	118261955	118300698	118300808	334.667	346.667	5.3907e-05	-0.149	0.149
36918	ENSMUSG00000031993	Snx19	chr9	+	30462230	30462415	30437349	30437530	30463219	30463307	75.3333	97	0.000942918	0.149	0.149
20560	ENSMUSG00000039068	Zzz3	chr3	+	152422617	152422771	152420014	152420140	152446798	152446937	137	213.667	0.00455936	0.149	0.149
53877	ENSMUSG00000052544	St6galnac3	chr3	-	153509302	153509497	153411461	153411871	153725044	153725174	71.6667	74.3333	0.0131501	0.149	0.149
32663	ENSMUSG00000038126	Mphosph9	chr5	-	124316081	124316171	124315372	124315896	124320844	124320954	139.333	129	0.0132547	0.149	0.149
26797	ENSMUSG00000039065	Atpsckmt	chr15	+	31605910	31606188	31602117	31602149	31616870	31617535	21	34.3333	0.654684	-0.149	0.149
40640	ENSMUSG00000055897	Ppp4r1l-ps	chr2	-	173599589	173599687	173594975	173597187	173608732	173608879	40.3333	41.3333	0.827012	0.149	0.149
24595	ENSMUSG00000041890	Git2	chr5	-	114743730	114743880	114739032	114739281	114745428	114745571	1105	1035.67	4.87655e-08	0.148	0.148
33617	ENSMUSG00000039826	Trub2	chr2	-	29778731	29778868	29774683	29777956	29779822	29779895	148	149	6.88773e-05	0.148	0.148
25196	ENSMUSG00000045411	2410002F23Rik	chr7	+	44247909	44248059	44246798	44246808	44248251	44248295	52	81.3333	0.000309063	-0.148	0.148
5095	ENSMUSG00000055692	Tmem191c	chr16	+	17276961	17277039	17276633	17276887	17277193	17277250	117.667	50.3333	0.0357702	0.148	0.148
48676	ENSMUSG00000030741	Spns1	chr7	-	126373921	126373973	126373769	126373836	126375066	126375203	50	56.3333	0.193547	0.148	0.148
36043	ENSMUSG00000039981	Zc3h12d	chr10	+	7839764	7840148	7832469	7832562	7853187	7853327	98.3333	98.3333	0.48466	0.148	0.148
54088	ENSMUSG00000032185	Carm1	chr9	+	21587850	21587919	21587507	21587585	21588048	21588200	28.6667	37.3333	0.562329	-0.148	0.148
14230	ENSMUSG00000082286	Pisd-ps1	chr11	+	3127478	3127644	3125903	3126058	3128928	3129165	30.3333	32	0.573124	0.148	0.148
6244	ENSMUSG00000022361	Zhx1	chr15	-	58064054	58064180	58052223	58055082	58069318	58069429	256.667	357.333	5.96889e-09	0.147	0.147
3480	ENSMUSG00000079557	March2	chr17	-	33715942	33716062	33709744	33709972	33718545	33718591	101.667	100.667	0.000234147	0.147	0.147
32820	ENSMUSG00000025968	Ndufs1	chr1	-	63172153	63172257	63170848	63170914	63176585	63176669	219.667	222.333	0.000358359	0.147	0.147
49898	ENSMUSG00000039934	Gsap	chr5	+	21278044	21278140	21272981	21273043	21287676	21287796	65	83	0.0182187	0.147	0.147
11727	ENSMUSG00000020694	Tlk2	chr11	+	105241568	105241661	105221185	105221353	105246773	105246884	24.3333	30.6667	0.107157	0.147	0.147
10940	ENSMUSG00000069755	Zfp125	chr12	-	20914758	20914841	20902269	20902330	20920841	20921262	35.6667	50.6667	0.390591	0.147	0.147
15567	ENSMUSG00000049606	Zfp644	chr5	-	106635609	106638635	106619539	106619642	106666784	106666845	46	34.6667	1	0.147	0.147
27778	ENSMUSG00000028559	Osbpl9	chr4	-	109087394	109087485	109073036	109073149	109098502	109098553	170.667	194.667	3.33015e-11	0.146	0.146
44452	ENSMUSG00000020788	Atp2a3	chr11	+	72989474	72989547	72988969	72989087	72991688	72993043	821	825	1.2717e-06	-0.146	0.146
5029	ENSMUSG00000000884	Gnb1l	chr16	+	18544110	18544273	18540971	18541097	18548092	18548191	249.333	349	5.71473e-05	0.146	0.146
40493	ENSMUSG00000026319	Relch	chr1	+	105740434	105740517	105735922	105736022	105741012	105741095	74.6667	60.6667	0.000134784	0.146	0.146
27480	ENSMUSG00000004880	Lbr	chr1	-	181839699	181839802	181838377	181838556	181842808	181842859	31.6667	28.3333	0.00247368	-0.146	0.146
44168	ENSMUSG00000068329	Htra2	chr6	-	83052697	83052803	83052472	83052542	83053000	83053070	161.667	170.333	0.00800187	0.146	0.146
33050	ENSMUSG00000012296	Tjap1	chr17	-	46264093	46264190	46263808	46263813	46264882	46264978	49.6667	59.3333	0.0710762	-0.146	0.146
7525	ENSMUSG00000037536	Fbxo34	chr14	+	47504985	47505132	47500793	47500870	47526204	47526314	44.3333	24	0.886605	-0.146	0.146
50244	ENSMUSG00000059119	Nap1l4	chr7	-	143518849	143518885	143513578	143514637	143520383	143520440	2156	2155.67	0	0.145	0.145
2479	ENSMUSG00000024260	Sap130	chr18	+	31689397	31689502	31682006	31682184	31698521	31698880	278.333	309.333	1.2368e-09	0.145	0.145
30033	ENSMUSG00000051285	Pcmtd1	chr1	+	7120193	7120615	7088919	7089216	7147636	7147739	610.667	538.667	0.000135586	0.145	0.145
44408	ENSMUSG00000030047	Arhgap25	chr6	-	87492177	87492265	87476142	87476350	87532825	87533259	23	43	0.000915506	0.145	0.145
53722	ENSMUSG00000001065	Zfp276	chr8	+	123258310	123258389	123256418	123256865	123264815	123264926	29.3333	32.6667	0.00175018	0.145	0.145
13767	ENSMUSG00000004018	Fancl	chr11	+	26468815	26468882	26468671	26468717	26469651	26469768	37	29.3333	0.00284197	0.145	0.145
19052	ENSMUSG00000040785	Ttc3	chr16	+	94387336	94387390	94385335	94385423	94388264	94388385	178	160.667	0.00536894	0.145	0.145
9450	ENSMUSG00000021302	Ggps1	chr13	-	14059318	14059450	14055149	14055220	14063205	14063413	77.3333	94	0.00715589	0.145	0.145
41417	ENSMUSG00000024002	Brd4	chr17	-	32253040	32253200	32229416	32229735	32284062	32284109	182.667	196.667	0.00770137	0.145	0.145
1194	ENSMUSG00000036748	Cuedc2	chr19	-	46338312	46338430	46332617	46332701	46338568	46338608	100	130	0.0252218	0.145	0.145
6203	ENSMUSG00000097039	Pvt1	chr15	+	62159996	62160128	62149238	62149352	62175466	62175548	41.3333	71.3333	0.0687161	0.145	0.145
10293	ENSMUSG00000019969	Psen1	chr12	+	83699354	83699421	83688151	83688293	83699600	83699651	47.6667	74.3333	0.27564	0.145	0.145
19711	ENSMUSG00000028329	Xpa	chr4	-	46180206	46180398	46155346	46155826	46183117	46183235	28	22.3333	1	0.145	0.145
27090	ENSMUSG00000066152	Slc31a2	chr4	+	62295886	62296076	62292631	62292698	62296974	62297355	114.333	149.333	7.53021e-05	0.144	0.144
36641	ENSMUSG00000017119	Nbr1	chr11	+	101572461	101572572	101571901	101571977	101572807	101572972	206.333	308	0.000164257	-0.144	0.144
56434	ENSMUSG00000004952	Rasa4	chr5	+	136101944	136102057	136101243	136101689	136102234	136102295	25.6667	48	0.00320011	0.144	0.144
51343	ENSMUSG00000036061	Smug1	chr15	-	103158156	103158227	103157616	103157918	103163271	103163437	33.3333	36.3333	0.198182	-0.144	0.144
23897	ENSMUSG00000026767	Mindy3	chr2	-	12401024	12401076	12399658	12400137	12403997	12404166	59.6667	40.3333	0.54852	0.144	0.144
11664	ENSMUSG00000020717	Pecam1	chr11	-	106662001	106662024	106654217	106655162	106679548	106679611	440.333	598.333	1.70388e-08	0.143	0.143
3133	ENSMUSG00000007603	Dus3l	chr17	+	56768517	56768628	56768347	56768413	56768805	56768902	309	235.667	6.58428e-08	0.143	0.143
30315	ENSMUSG00000022558	Mroh1	chr15	+	76432371	76432398	76432148	76432295	76433273	76433396	44.6667	54.3333	4.51314e-06	0.143	0.143
11663	ENSMUSG00000020717	Pecam1	chr11	-	106662001	106662024	106654217	106655162	106671741	106671798	576.667	561	1.0906e-05	0.143	0.143
45622	ENSMUSG00000038696	Mapkap1	chr2	+	34432002	34432330	34407182	34407254	34444257	34444406	269	312.667	0.0234936	0.143	0.143
25043	ENSMUSG00000052423	B4galt3	chr1	+	171271706	171272001	171271202	171271373	171273952	171274143	74.6667	81.3333	0.0641522	-0.143	0.143
29528	ENSMUSG00000049871	Nlrc3	chr16	-	3962453	3962540	3959390	3959474	3976328	3976632	106	142.667	0.126711	0.143	0.143
13313	ENSMUSG00000018340	Anxa6	chr11	-	54987050	54987068	54986121	54986215	54991390	54991444	2668	4052.33	1.10903e-08	0.142	0.142
5193	ENSMUSG00000022681	Ntan1	chr16	+	13826882	13826985	13819250	13819436	13827059	13827125	991.667	1171	1.55419e-06	0.142	0.142
28129	ENSMUSG00000028676	Srsf10	chr4	+	135863525	135863576	135863039	135863202	135867125	135868382	124	122	4.63578e-06	0.142	0.142
27023	ENSMUSG00000040025	Ythdf2	chr4	-	132204131	132205715	132184911	132186947	132210751	132210831	1435.67	1992	0.000150048	0.142	0.142
55005	ENSMUSG00000035284	Vps13c	chr9	+	67965464	67965576	67964243	67964313	67965684	67965798	39.6667	56	0.00185847	-0.142	0.142
31690	ENSMUSG00000021905	Dph3	chr14	-	32084906	32085107	32080568	32083246	32085409	32085609	230	348	0.00296083	-0.142	0.142
1865	ENSMUSG00000096370	Gm21992	chr19	-	4792397	4792820	4785152	4785567	4811171	4811508	83.3333	65	0.00370491	0.142	0.142
37497	ENSMUSG00000040363	Bcor	chrX	-	12055638	12055692	12054968	12055155	12056343	12059190	129	157.333	0.00660685	-0.142	0.142
12327	ENSMUSG00000020513	Tubd1	chr11	+	86556694	86556787	86555072	86555304	86557724	86557889	82	92.3333	0.013248	-0.142	0.142
26908	ENSMUSG00000051278	Zgrf1	chr3	+	127587940	127588137	127586018	127586203	127589968	127590108	36.6667	23	0.0219257	-0.142	0.142
50620	ENSMUSG00000032637	Atxn2l	chr7	-	126492443	126492608	126491785	126492215	126492811	126493001	141.667	122.333	0.0225353	0.142	0.142
27559	ENSMUSG00000038866	Zcchc2	chr1	+	106018218	106018302	106015998	106016093	106019847	106019905	20.3333	28.3333	0.0356292	0.142	0.142
32664	ENSMUSG00000038126	Mphosph9	chr5	-	124316081	124316171	124315372	124315896	124324873	124325137	60.3333	61	0.0403947	0.142	0.142
33500	ENSMUSG00000031389	Arhgap4	chrX	-	73905650	73905863	73900634	73900736	73906428	73906591	52.3333	65.6667	0.0448126	0.142	0.142
25045	ENSMUSG00000052423	B4galt3	chr1	+	171271827	171272001	171271202	171271373	171273952	171274143	45.3333	47	0.0738634	-0.142	0.142
47641	ENSMUSG00000058239	Usf2	chr7	-	30955880	30956000	30955289	30955440	30956148	30956267	56.6667	69	0.166591	0.142	0.142
55696	ENSMUSG00000020131	Pcsk4	chr10	-	80322080	80322209	80321282	80321951	80322723	80322848	47	21.6667	0.297172	0.142	0.142
3909	ENSMUSG00000015120	Ube2i	chr17	-	25272537	25272765	25269402	25269479	25273481	25273600	103.667	257.667	0.297469	-0.142	0.142
44033	ENSMUSG00000056698	Elmod3	chr6	-	72596435	72596466	72594739	72595020	72598321	72598342	44	44	0.603559	-0.142	0.142
864	ENSMUSG00000031125	3830403N18Rik	chrX	+	56137970	56138096	56136571	56136625	56138410	56138474	41	23	1	0.142	0.142
53794	ENSMUSG00000024963	Dnajc4	chr19	-	6989501	6989587	6988188	6988275	6989680	6989808	120.333	140.667	3.53061e-05	0.141	0.141
24543	ENSMUSG00000015149	Sirt2	chr7	+	28767631	28767678	28766766	28766867	28771810	28771859	235.333	345	0.00015727	-0.141	0.141
47320	ENSMUSG00000037552	Plekhg2	chr7	-	28370877	28371042	28370237	28370497	28371114	28371245	46.3333	45.3333	0.00172715	0.141	0.141
3814	ENSMUSG00000048249	Crebrf	chr17	+	26742041	26743131	26736788	26736983	26757804	26757999	114.667	105	0.0155285	0.141	0.141
8069	ENSMUSG00000068758	Il3ra	chr14	+	14347009	14347188	14346274	14346512	14348820	14348944	27	41	0.0243268	-0.141	0.141
20488	ENSMUSG00000030660	Pik3c2a	chr7	-	116442590	116442678	116417452	116418581	116443303	116443449	104	86.3333	0.0429995	0.141	0.141
15797	ENSMUSG00000029413	Naaa	chr5	-	92276918	92277077	92272443	92272570	92277911	92278165	54.3333	81.6667	0.150388	-0.141	0.141
15341	ENSMUSG00000001211	Agpat3	chr10	-	78351626	78351711	78329275	78329336	78352212	78352489	24.6667	30.3333	0.732375	0.141	0.141
46203	ENSMUSG00000068250	Amn1	chr6	-	149184991	149185124	149170832	149171050	149188605	149188712	29.3333	28	0.783768	0.141	0.141
12897	ENSMUSG00000040712	Camta2	chr11	-	70683278	70683417	70682893	70683047	70683889	70684025	46.6667	74	1	0.141	0.141
34573	ENSMUSG00000015314	Slamf6	chr1	+	171941624	171941696	171939395	171939469	171947998	171948075	853.667	815	2.19766e-12	0.14	0.14
14728	ENSMUSG00000021460	Auh	chr13	-	52887240	52887297	52840868	52841064	52898649	52898736	105	153.333	2.35592e-08	0.14	0.14
20773	ENSMUSG00000031918	Mtmr2	chr9	+	13760417	13760488	13749180	13749400	13782276	13782382	324.667	391.333	3.59747e-05	0.14	0.14
30929	ENSMUSG00000026305	Lrrfip1	chr1	+	91084945	91085005	91068562	91068649	91093559	91093637	64.3333	94.6667	0.000293644	0.14	0.14
19356	ENSMUSG00000040451	Sgms1	chr19	-	32159523	32160363	32142745	32142863	32210827	32211013	448	585.333	0.00102437	0.14	0.14
7723	ENSMUSG00000021900	Btd	chr14	+	31662069	31662325	31641056	31641135	31665881	31666031	91.6667	97.6667	0.00768776	-0.14	0.14
16947	ENSMUSG00000040407	Akap9	chr5	+	4044798	4044978	4043917	4044070	4045897	4046941	35.6667	54	0.00983559	0.14	0.14
3965	ENSMUSG00000034681	Rnps1	chr17	+	24418037	24418218	24415040	24415162	24418456	24418612	367.333	375.667	0.0117723	0.14	0.14
48335	ENSMUSG00000025217	Btrc	chr19	+	45423132	45423240	45363750	45363886	45456532	45456610	90	117	0.0457134	0.14	0.14
22830	ENSMUSG00000108980	Gm45155	chr7	-	118274339	118274471	118273291	118273644	118275252	118275363	20.6667	27.6667	0.363727	-0.14	0.14
34945	ENSMUSG00000027544	Nfatc2	chr2	-	168486685	168486771	168476409	168480249	168504444	168505134	68.6667	76.3333	0.423109	0.14	0.14
44244	ENSMUSG00000030016	Zfp638	chr6	+	83957508	83957592	83954710	83954761	83959930	83959968	60	75.3333	0.00929193	0.139	0.139
48926	ENSMUSG00000030515	Tarsl2	chr7	+	65688878	65688951	65686437	65686542	65689967	65690082	25.6667	22.3333	0.0252221	0.139	0.139
1192	ENSMUSG00000036748	Cuedc2	chr19	-	46338312	46338411	46332617	46332701	46338568	46338624	105.333	137.333	0.0316651	0.139	0.139
23890	ENSMUSG00000026767	Mindy3	chr2	-	12386608	12386679	12364446	12364519	12396178	12396258	26.3333	41.3333	0.0813321	0.139	0.139
37215	ENSMUSG00000056763	Cspp1	chr1	+	10116613	10116731	10113602	10113707	10126339	10126479	27.6667	26.6667	0.106006	-0.139	0.139
39739	ENSMUSG00000063364	3300002I08Rik	chr2	-	150344308	150344369	150310934	150311218	150344579	150344706	24.3333	21.3333	0.112042	0.139	0.139
50844	ENSMUSG00000107023	Gm42715	chr7	+	127557967	127561785	127557765	127557849	127563121	127563292	529.667	479.667	0.155313	0.139	0.139
27139	ENSMUSG00000024576	Csnk1a1	chr18	+	61571873	61571957	61568263	61568390	61575409	61575549	74.3333	106.667	0.187123	0.139	0.139
38267	ENSMUSG00000022948	Setd4	chr16	-	93593246	93593332	93590873	93591303	93596297	93596335	24	26	0.263204	0.139	0.139
14224	ENSMUSG00000023764	Sfi1	chr11	-	3188877	3189056	3187239	3187410	3193359	3193424	21.3333	21.6667	0.324349	0.139	0.139
47611	ENSMUSG00000040225	Prrc2c	chr1	-	162675604	162675841	162670726	162673656	162676690	162676817	34.6667	35	0.324627	0.139	0.139
17130	ENSMUSG00000029064	Gnb1	chr4	+	155515630	155515679	155491360	155491580	155527412	155527509	25.6667	30	0.389406	0.139	0.139
54498	ENSMUSG00000042790	Rnf214	chr9	-	45866946	45867051	45866565	45866661	45867499	45867632	61.6667	70	0.479362	0.139	0.139
8984	ENSMUSG00000043183	Simc1	chr13	+	54528303	54528536	54523969	54526672	54529153	54529223	68	46.6667	0.491538	0.139	0.139
298	ENSMUSG00000047757	Fancb	chrX	+	164982436	164983453	164980591	164980810	164986559	164986712	25.6667	23.6667	1	0.139	0.139
19530	ENSMUSG00000034028	Cd226	chr18	+	89231522	89231664	89206569	89206641	89246984	89247332	26.6667	32.6667	1	0.139	0.139
30191	ENSMUSG00000026222	Sp100	chr1	+	85691974	85692049	85679058	85679109	85694258	85694309	2001	2350	0	0.138	0.138
37948	ENSMUSG00000037999	Arap2	chr5	-	62748775	62749816	62734987	62735046	62765893	62766120	347.333	423.333	2.79639e-07	0.138	0.138
33229	ENSMUSG00000026269	Rnpepl1	chr1	+	92915823	92915965	92915058	92915199	92916354	92916471	50.6667	56	0.000352646	-0.138	0.138
9895	ENSMUSG00000021693	Kif2a	chr13	-	106996746	106997129	106993847	106993942	107022011	107022114	21	30.3333	0.013528	0.138	0.138
1375	ENSMUSG00000024805	Pcgf5	chr19	+	36450563	36450623	36444987	36445077	36455620	36455943	195	222.667	0.0315592	0.138	0.138
26855	ENSMUSG00000004798	Ulk2	chr11	-	61783536	61783715	61782005	61782124	61787428	61787637	55.3333	70.6667	0.0359394	0.138	0.138
8251	ENSMUSG00000047789	Slc38a9	chr13	+	112684061	112684146	112669586	112669731	112686065	112686198	33.3333	34.6667	0.31605	-0.138	0.138
3327	ENSMUSG00000053835	H2-T24	chr17	-	36015383	36015656	36005694	36006789	36017240	36017537	121.333	98.3333	0.401463	-0.138	0.138
55692	ENSMUSG00000032570	Atp2c1	chr9	-	105494414	105494597	105470036	105470147	105494892	105495105	552	716.333	4.66649e-05	-0.137	0.137
1905	ENSMUSG00000040247	Tbc1d10c	chr19	-	4187941	4188080	4184387	4185073	4188245	4188311	435.667	532.333	0.000129075	0.137	0.137
7995	ENSMUSG00000039599	Fam149b	chr14	+	20359754	20359916	20358023	20358140	20363262	20363450	37	40.6667	0.0176869	0.137	0.137
10557	ENSMUSG00000021572	Cep72	chr13	-	74054882	74055013	74052880	74053059	74058301	74058494	27.3333	24.6667	0.0230643	-0.137	0.137
45235	ENSMUSG00000030166	Rad52	chr6	+	119913898	119913992	119913001	119913103	119914169	119914237	116	91	0.0288585	0.137	0.137
39042	ENSMUSG00000027288	Zfp106	chr2	-	120539294	120539492	120531594	120532222	120545842	120545901	180	223.333	0.0407189	-0.137	0.137
51931	ENSMUSG00000036501	Fam13b	chr18	-	34497333	34497546	34494598	34494776	34499685	34499852	128	113.667	0.0413067	0.137	0.137
52856	ENSMUSG00000012889	Podnl1	chr8	+	84127784	84127894	84127597	84127662	84128569	84128726	52	112	0.041761	0.137	0.137
32667	ENSMUSG00000038126	Mphosph9	chr5	-	124320844	124320998	124315188	124315896	124324873	124325137	71.3333	70.3333	0.0790697	0.137	0.137
28240	ENSMUSG00000069631	Strada	chr11	-	106184561	106184619	106173678	106173781	106187124	106187180	56.3333	69	0.221688	-0.137	0.137
37549	ENSMUSG00000054648	Zfp869	chr8	-	69713276	69713365	69710685	69710984	69716283	69716824	22	28.3333	0.379244	0.137	0.137
17719	ENSMUSG00000024273	2700062C07Rik	chr18	+	24471061	24471084	24470868	24470980	24475524	24475724	22.3333	38	0.796545	-0.137	0.137
16196	ENSMUSG00000021870	Slmap	chr14	-	26459409	26459460	26442574	26442634	26459903	26459954	22	28	1	0.137	0.137
2595	ENSMUSG00000037346	Hrh4	chr18	+	13021059	13021148	13015775	13015939	13021762	13021823	23.3333	21	1	-0.137	0.137
25527	ENSMUSG00000066800	Rnasel	chr1	+	153753634	153755213	153752844	153752947	153758382	153758588	29	23.3333	1	0.137	0.137
48375	ENSMUSG00000042590	Ipo11	chr13	-	106836211	106836426	106822955	106823051	106842088	106842210	187.667	274.333	0.000717865	-0.136	0.136
37504	ENSMUSG00000008226	Scrn3	chr2	+	73321984	73322194	73319302	73319499	73329762	73329802	72	76.6667	0.00429924	-0.136	0.136
3107	ENSMUSG00000079414	Gm11110	chr17	-	57103349	57103484	57091369	57092769	57105897	57105922	35.6667	42.6667	0.106289	0.136	0.136
33648	ENSMUSG00000033557	Fam20b	chr1	-	156716887	156716980	156705667	156706167	156718865	156719072	58.3333	80	0.120627	0.136	0.136
56806	ENSMUSG00000020088	Sar1a	chr10	+	61684060	61684187	61680610	61680897	61684879	61684953	40	53.6667	0.232264	0.136	0.136
51886	ENSMUSG00000032525	Nktr	chr9	+	121752796	121752827	121752406	121752463	121752990	121753092	26	33.3333	0.257622	-0.136	0.136
36044	ENSMUSG00000039981	Zc3h12d	chr10	+	7839764	7840148	7832469	7832562	7862385	7862620	35.6667	44	0.41117	0.136	0.136
42695	ENSMUSG00000106734	Gm20559	chr6	-	3342112	3342159	3335761	3335888	3342595	3342674	32	21	0.763215	-0.136	0.136
25230	ENSMUSG00000066892	Fbxl12	chr9	-	20642203	20644298	20642023	20642096	20644572	20644747	103.667	120	1	0.136	0.136
32899	ENSMUSG00000050174	Nudt6	chr3	-	37412359	37412415	37404909	37405494	37416700	37416904	62.3333	40.6667	0.01371	0.135	0.135
31326	ENSMUSG00000056536	Pign	chr1	-	105658886	105659006	105657601	105657850	105659292	105659366	73	82.6667	0.159556	-0.135	0.135
2779	ENSMUSG00000024238	Zeb1	chr18	+	5641381	5641518	5603743	5604083	5705042	5705232	33	30	0.258331	-0.135	0.135
7813	ENSMUSG00000006527	Sfmbt1	chr14	+	30738538	30738630	30716490	30716588	30765962	30766101	22	20.6667	0.376148	0.135	0.135
30228	ENSMUSG00000031976	Urb2	chr8	+	124025055	124025232	124023393	124023598	124035027	124035175	21.3333	25.6667	0.396562	0.135	0.135
19767	ENSMUSG00000035696	Rnf38	chr4	-	44158902	44159052	44152359	44152553	44167626	44167951	67	65.3333	0.640598	0.135	0.135
52040	ENSMUSG00000039530	Tusc3	chr8	+	39071375	39071516	39067621	39067762	39096924	39097014	367.333	469.667	0	0.134	0.134
54056	ENSMUSG00000032178	Ilf3	chr9	+	21388111	21388150	21387699	21387797	21388523	21388753	1403	1634.67	1.96925e-07	-0.134	0.134
42339	ENSMUSG00000036639	Nudt1	chr5	+	140332394	140332473	140331908	140331955	140334454	140334619	41.6667	39.3333	0.10249	0.134	0.134
18602	ENSMUSG00000006310	Zbtb32	chr7	-	30590632	30590701	30590355	30590520	30590795	30590869	36.6667	53.3333	0.314139	0.134	0.134
7996	ENSMUSG00000039599	Fam149b	chr14	+	20359754	20359916	20358023	20358140	20374329	20374390	20	20	1	0.134	0.134
45749	ENSMUSG00000034833	Tespa1	chr10	+	130328660	130328749	130322878	130322969	130347143	130347203	180.333	305.333	4.63962e-10	0.133	0.133
31598	ENSMUSG00000057738	Sptan1	chr2	+	30001099	30001159	29999913	30000062	30002230	30002429	204.667	266	1.33748e-06	-0.133	0.133
3832	ENSMUSG00000024182	Axin1	chr17	+	26192515	26192623	26189985	26190231	26193938	26194106	156.333	182.333	5.66607e-05	0.133	0.133
1954	ENSMUSG00000024843	Chka	chr19	+	3871002	3871062	3864647	3864759	3875734	3875788	26	29.3333	0.000210137	-0.133	0.133
39496	ENSMUSG00000100605	Gm29243	chr8	+	34220866	34220964	34216858	34216956	34223861	34223968	48	66	0.0365266	-0.133	0.133
35521	ENSMUSG00000052446	Zfp961	chr8	+	71966099	71966160	71951076	71951160	71967898	71968053	31.6667	39	0.0520467	-0.133	0.133
32129	ENSMUSG00000039463	Slc9a8	chr2	+	167446501	167446536	167445505	167445607	167451206	167451350	113	122.667	0.0879355	-0.133	0.133
16339	ENSMUSG00000037685	Atp8a1	chr5	-	67780987	67781061	67776128	67776198	67786625	67786666	110.667	104.667	0.296287	0.133	0.133
49706	ENSMUSG00000020680	Taf15	chr11	+	83488924	83489045	83487222	83487413	83497893	83497926	27.3333	45.3333	0.543834	0.133	0.133
32678	ENSMUSG00000047213	Ythdf3	chr3	+	16186966	16187115	16183235	16183520	16189477	16189563	45	77.6667	0.727012	0.133	0.133
9815	ENSMUSG00000017843	Ppp2r5c	chr12	+	110574744	110574861	110570695	110570768	110580400	110580804	2079.33	2181.33	1.05888e-07	0.132	0.132
631	ENSMUSG00000031229	Atrx	chrX	-	105884306	105884420	105879908	105880015	105887714	105887823	408	460.333	0.000372224	0.132	0.132
54788	ENSMUSG00000042557	Sin3a	chr9	+	57081094	57081202	57076375	57076630	57086580	57086801	306.333	366	0.0202295	0.132	0.132
7912	ENSMUSG00000046873	Mbtps2	chrX	-	157593724	157593873	157591056	157591555	157598495	157598643	131.333	161	0.114767	0.132	0.132
37625	ENSMUSG00000066595	Flvcr1	chr1	-	191011535	191011646	191011187	191011293	191012138	191012242	22.6667	24.3333	0.15634	-0.132	0.132
44786	ENSMUSG00000030067	Foxp1	chr6	-	99009903	99010054	98978132	98978237	99015423	99015510	28.6667	34	0.184481	0.132	0.132
33598	ENSMUSG00000027371	Fahd2a	chr2	-	127440385	127440602	127438112	127438569	127444416	127444480	172.667	109	0.207503	0.132	0.132
41498	ENSMUSG00000042605	Atxn2	chr5	+	121781332	121781542	121779417	121779596	121783856	121784039	20	24	0.238995	-0.132	0.132
898	ENSMUSG00000025860	Xiap	chrX	+	42094366	42095272	42068356	42068482	42096612	42096712	130.333	130.333	0.618595	-0.132	0.132
33349	ENSMUSG00000073664	Nbeal1	chr1	+	60217195	60217281	60206333	60206416	60222066	60222373	44.3333	41.3333	0.685195	0.132	0.132
30770	ENSMUSG00000112230	Ifngas1	chr10	-	118514583	118514726	118511453	118511580	118525107	118525234	23.3333	31	1	0.132	0.132
43497	ENSMUSG00000042810	Krba1	chr6	+	48402883	48403010	48395865	48395887	48403377	48403497	61	50	1	0.132	0.132
55660	ENSMUSG00000027620	Rbm39	chr2	-	156177632	156177906	156177360	156177385	156178879	156178952	598.333	909.333	0	-0.131	0.131
17872	ENSMUSG00000028898	Trnau1ap	chr4	-	132325351	132325489	132325207	132325260	132329352	132329389	68	154	0.000716056	0.131	0.131
19460	ENSMUSG00000026648	Dclre1c	chr2	+	3429267	3429352	3425363	3425415	3436988	3437090	34.3333	36.3333	0.00186999	0.131	0.131
51911	ENSMUSG00000031483	Erlin2	chr8	+	27024833	27024927	27023806	27023906	27025056	27025178	38.6667	56.6667	0.00215154	-0.131	0.131
49821	ENSMUSG00000042700	Sipa1l1	chr12	+	82265956	82266025	82234462	82234528	82311348	82311409	254	208.333	0.00433888	0.131	0.131
43820	ENSMUSG00000025161	Slc16a3	chr11	+	120954173	120954268	120948479	120948579	120955225	120955273	25.3333	39.3333	0.00487527	0.131	0.131
21395	ENSMUSG00000028614	Ndc1	chr4	+	107380597	107380706	107375077	107375216	107381675	107381727	86	71.6667	0.0111434	0.131	0.131
13087	ENSMUSG00000048497	Mmgt2	chr11	+	62649446	62649548	62648663	62648816	62664669	62664929	37.6667	42.3333	0.0123842	0.131	0.131
459	ENSMUSG00000041229	Phf8	chrX	+	151572365	151572668	151570341	151570431	151573412	151573516	281	301.333	0.0129125	0.131	0.131
37456	ENSMUSG00000040506	Ambra1	chr2	+	91805023	91805110	91772290	91773747	91810029	91810209	140	157	0.037503	0.131	0.131
46408	ENSMUSG00000027522	Stx16	chr2	+	174092401	174092567	174091481	174091622	174093433	174093525	86	97.6667	0.138711	0.131	0.131
30336	ENSMUSG00000027281	Slx4ip	chr2	+	137004933	137005054	137000183	137000273	137043999	137044077	80.3333	109.333	0.146278	0.131	0.131
26389	ENSMUSG00000006476	Nsmf	chr2	+	25055635	25056136	25054997	25055059	25057100	25057176	43	61	0.771868	-0.131	0.131
8314	ENSMUSG00000046169	Adamts6	chr13	+	104445615	104445704	104444814	104444953	104462227	104462357	36.3333	40.3333	0.79709	0.131	0.131
11396	ENSMUSG00000020792	Exoc7	chr11	-	116296729	116296798	116295681	116295689	116297570	116297768	23.6667	87	1	-0.131	0.131
15395	ENSMUSG00000041939	Mvk	chr5	+	114444651	114444689	114444268	114444363	114445387	114445479	32	31.3333	1	-0.131	0.131
40948	ENSMUSG00000029136	Rbks	chr5	-	31659906	31660071	31651808	31651900	31665718	31665781	238	446	1.54899e-06	0.13	0.13
21910	ENSMUSG00000034602	Mon2	chr10	-	123009912	123009930	123009502	123009631	123010493	123010637	81.6667	78.3333	0.000707128	0.13	0.13
33847	ENSMUSG00000035642	Aamdc	chr7	-	97558130	97558226	97550330	97550741	97579365	97579497	112.333	173.667	0.001391	0.13	0.13
32501	ENSMUSG00000029062	Cdk11b	chr4	+	155625184	155625339	155624853	155624941	155625726	155625773	45	105	0.0018872	-0.13	0.13
42485	ENSMUSG00000038225	Primpol	chr8	-	46607803	46607901	46605084	46605214	46610439	46610625	149.333	158.667	0.0151918	0.13	0.13
42048	ENSMUSG00000040557	Mettl27	chr5	+	134935778	134935871	134934288	134934424	134940456	134940634	75.3333	33.6667	0.100534	0.13	0.13
23517	ENSMUSG00000040811	Eml2	chr7	+	19202508	19202596	19201564	19201653	19202976	19203072	33.6667	49.6667	0.264633	0.13	0.13
10023	ENSMUSG00000051166	Eml5	chr12	-	98802283	98802457	98800902	98801111	98805466	98805487	38.3333	37.6667	0.453579	-0.13	0.13
15758	ENSMUSG00000031835	Mbtps1	chr8	-	119549557	119549706	119547399	119547885	119558389	119558441	43.3333	68.3333	0.536809	-0.13	0.13
48348	ENSMUSG00000025217	Btrc	chr19	+	45471014	45471104	45456532	45456610	45502931	45503068	174	197	3.5982e-09	0.129	0.129
47870	ENSMUSG00000043671	Dpy19l3	chr7	-	35722706	35722830	35721544	35721679	35727289	35727411	57.6667	70.3333	1.56132e-05	0.129	0.129
34599	ENSMUSG00000020124	Usp15	chr10	-	123153040	123153127	123146793	123146938	123163592	123163654	558	581.667	5.48532e-05	0.129	0.129
27160	ENSMUSG00000025915	Sgk3	chr1	+	9885988	9886142	9885666	9885753	9888869	9889025	173.667	184.333	0.000233256	0.129	0.129
10962	ENSMUSG00000021843	Ktn1	chr14	+	47734154	47734264	47733226	47733322	47736099	47736291	85	80.6667	0.00111948	0.129	0.129
16937	ENSMUSG00000040407	Akap9	chr5	+	3954396	3954450	3951689	3951734	3954791	3954962	748.667	929	0.00144466	0.129	0.129
29023	ENSMUSG00000040123	Zmym5	chr14	-	56810739	56810859	56804414	56804863	56811591	56811716	180.667	237	0.0183229	-0.129	0.129
50831	ENSMUSG00000028032	Papss1	chr3	+	131567501	131567678	131565591	131565643	131579310	131579425	26.3333	32.6667	0.0364316	0.129	0.129
39368	ENSMUSG00000011658	Fuz	chr7	+	44898515	44898700	44897519	44897624	44898775	44898871	138.667	99.3333	0.0420725	0.129	0.129
20021	ENSMUSG00000073910	Mob3b	chr4	-	35083769	35084389	34985915	34986118	35157251	35157484	85.6667	77.3333	0.115817	0.129	0.129
26359	ENSMUSG00000020798	Spns3	chr11	-	72505055	72505121	72499637	72499736	72529533	72529723	55.3333	157.667	0.140616	-0.129	0.129
44049	ENSMUSG00000035776	Cd99l2	chrX	-	71449938	71450007	71441073	71441145	71450610	71450673	74.6667	99	0.188846	0.129	0.129
16188	ENSMUSG00000021870	Slmap	chr14	-	26416202	26416292	26413167	26414988	26418112	26418247	93	152.667	0.399271	0.129	0.129
51032	ENSMUSG00000028894	Inpp5b	chr4	+	124775596	124775706	124769221	124769455	124777340	124777437	29	47.6667	0.912997	0.129	0.129
33888	ENSMUSG00000052707	Tnrc6a	chr7	+	123169535	123172118	123162493	123162877	123174143	123174319	35.3333	40	1	0.129	0.129
11070	ENSMUSG00000037669	Ldah	chr12	+	8227219	8227363	8220599	8220755	8268363	8268598	361.333	393.667	4.57287e-06	0.128	0.128
25491	ENSMUSG00000028134	Ptbp2	chr3	-	119724611	119724645	119724093	119724186	119726065	119726205	30.3333	30.6667	3.70112e-05	-0.128	0.128
51507	ENSMUSG00000029534	St7	chr6	+	17850356	17850425	17848003	17848079	17852257	17852412	36.6667	21.3333	0.000137121	0.128	0.128
18736	ENSMUSG00000024392	Bag6	chr17	+	35142497	35142605	35142306	35142384	35142726	35142839	320	386	0.000293644	0.128	0.128
75	ENSMUSG00000095041	AC149090.1	chrJH584304.1	-	58563	58835	55111	55701	59591	59667	167.667	208.667	0.00364667	0.128	0.128
35186	ENSMUSG00000027829	Ccnl1	chr3	-	65955203	65955276	65951433	65951554	65956852	65956856	386.667	485	0.0163625	0.128	0.128
24402	ENSMUSG00000026743	Mllt10	chr2	+	18139267	18139336	18123708	18123812	18146776	18146872	26.6667	24.3333	0.0252735	0.128	0.128
24767	ENSMUSG00000006344	Ggt5	chr10	+	75603966	75604800	75589339	75589882	75605255	75605402	98	132.667	0.0825002	-0.128	0.128
18748	ENSMUSG00000027651	Rprd1b	chr2	+	158070560	158070656	158050086	158050213	158074929	158075067	27.3333	45.6667	0.127423	0.128	0.128
55186	ENSMUSG00000015501	Hivep2	chr10	+	14004200	14004275	13966645	13966697	14066582	14066684	38.6667	38	0.198436	0.128	0.128
36532	ENSMUSG00000013539	Tango2	chr16	-	18338608	18338723	18324197	18324450	18343894	18344042	26.3333	27.3333	0.240195	0.128	0.128
14655	ENSMUSG00000036009	Mettl25	chr10	-	105825997	105826591	105823159	105823310	105841075	105841378	54.6667	70	0.326838	-0.128	0.128
16525	ENSMUSG00000083012	Fam220a	chr5	+	143551408	143551541	143548760	143549134	143562756	143564527	20.6667	23.6667	0.704237	0.128	0.128
36047	ENSMUSG00000023971	Rrp36	chr17	-	46672335	46672440	46670110	46670185	46672524	46672591	432	465	0	0.127	0.127
13478	ENSMUSG00000020385	Clk4	chr11	+	51270536	51270595	51267170	51267331	51271799	51272019	476.333	551.333	1.27901e-05	0.127	0.127
25966	ENSMUSG00000028149	Rap1gds1	chr3	-	138983721	138983868	138965867	138965996	139015545	139015671	457	588.333	1.8221e-05	0.127	0.127
17256	ENSMUSG00000024793	Tnfrsf25	chr4	+	152117639	152117694	152117377	152117542	152118400	152118499	336.333	549.333	0.000300733	0.127	0.127
29138	ENSMUSG00000070942	Il1rl2	chr1	+	40326488	40326558	40324626	40324819	40327371	40327606	94	81.6667	0.000340908	0.127	0.127
26911	ENSMUSG00000051278	Zgrf1	chr3	+	127611783	127611911	127608484	127608632	127613342	127613466	42.3333	36.3333	0.00144644	-0.127	0.127
1281	ENSMUSG00000025184	R3hcc1l	chr19	+	42562551	42564341	42518758	42518857	42576025	42576201	267.667	317.333	0.00698835	0.127	0.127
34940	ENSMUSG00000110301	Gm35363	chr7	-	101526461	101526783	101525375	101526009	101532312	101532380	40.6667	50.6667	0.0544554	0.127	0.127
35061	ENSMUSG00000022708	Zbtb20	chr16	+	43072423	43072469	43024937	43024987	43146896	43146943	162	138.333	0.0597564	0.127	0.127
42047	ENSMUSG00000040557	Mettl27	chr5	+	134934288	134934424	134933472	134933601	134940456	134941723	57	33.3333	0.0912937	0.127	0.127
55763	ENSMUSG00000032582	Rbm6	chr9	-	107847267	107847337	107800698	107800773	107860348	107860459	27	29.3333	0.171194	-0.127	0.127
9255	ENSMUSG00000038732	Mboat1	chr13	+	30194535	30194681	30166998	30167061	30202324	30202420	32.6667	34	0.573186	-0.127	0.127
43316	ENSMUSG00000030180	Kdm5a	chr6	+	120438443	120438525	120431812	120432223	120438986	120439711	33.6667	30.3333	0.880036	-0.127	0.127
47255	ENSMUSG00000057093	Zfp607b	chr7	+	27693481	27693608	27692476	27692534	27698652	27698751	32	21.3333	1	0.127	0.127
55551	ENSMUSG00000037286	Stag1	chr9	+	100705152	100705254	100643447	100643796	100737977	100737996	202	208	7.56651e-09	0.126	0.126
47887	ENSMUSG00000029267	Mtf2	chr5	+	108069161	108069363	108065715	108065965	108080824	108081023	560.667	583.667	1.89717e-08	0.126	0.126
25205	ENSMUSG00000045503	Sys1	chr2	+	164464357	164467327	164463300	164463368	164472137	164472322	776.667	873.667	0.00331834	0.126	0.126
26223	ENSMUSG00000030924	Rexo5	chr7	+	119801229	119801356	119799564	119799677	119805142	119805286	30	33	0.0064616	0.126	0.126
35107	ENSMUSG00000022708	Zbtb20	chr16	+	43282970	43283005	43193464	43193538	43302568	43302615	63.3333	63.6667	0.0080772	0.126	0.126
51808	ENSMUSG00000026701	Prdx6	chr1	-	161249358	161249469	161247256	161247413	161250756	161251166	24.3333	28.3333	0.0313015	0.126	0.126
29086	ENSMUSG00000091625	Lsm5	chr6	-	56703313	56703409	56702095	56702168	56704622	56704683	85	102	0.0816917	-0.126	0.126
48167	ENSMUSG00000032067	Pts	chr9	-	50526869	50527016	50524722	50524779	50528145	50528646	30.3333	40.3333	0.0870705	0.126	0.126
24774	ENSMUSG00000006344	Ggt5	chr10	+	75604642	75604800	75589339	75589882	75605255	75605402	108.333	147.667	0.121744	-0.126	0.126
19273	ENSMUSG00000040040	Ift88	chr14	+	57516980	57517091	57507204	57507271	57517336	57517936	28.3333	37	0.133865	-0.126	0.126
35191	ENSMUSG00000027333	Smox	chr2	+	131520411	131520646	131520094	131520268	131524742	131525167	56	61	0.34682	0.126	0.126
13119	ENSMUSG00000047804	Akap10	chr11	-	61903906	61904030	61900309	61900446	61909847	61909946	127.333	151.667	0.399429	-0.126	0.126
51790	ENSMUSG00000031478	Nek3	chr8	-	22142889	22142939	22132992	22133095	22146930	22147003	34	29	0.474447	0.126	0.126
27423	ENSMUSG00000005763	Cd247	chr1	+	165866654	165866898	165859788	165859824	165869017	165869094	37.6667	38	0.715266	0.126	0.126
23914	ENSMUSG00000033955	Tnks1bp1	chr2	+	85061887	85064016	85058059	85059487	85069987	85070357	52.3333	46	1	0.126	0.126
36870	ENSMUSG00000060373	Hnrnpc	chr14	-	52098014	52098040	52083868	52084391	52103888	52103999	1498	1796.67	7.42443e-07	0.125	0.125
34601	ENSMUSG00000020124	Usp15	chr10	-	123163592	123163654	123132955	123133129	123168226	123168372	146.333	203	2.08345e-06	0.125	0.125
45701	ENSMUSG00000118346	Tmem179b	chr19	-	8773289	8773424	8773027	8773106	8774334	8774467	582.333	757.667	0.000112945	-0.125	0.125
1864	ENSMUSG00000096370	Gm21992	chr19	-	4787360	4788042	4785151	4785567	4811171	4811508	105.333	104.667	0.00704762	0.125	0.125
9629	ENSMUSG00000024236	Svil	chr18	+	4971089	4971197	4920566	4920874	5037107	5037165	231.667	203.667	0.00951018	0.125	0.125
8823	ENSMUSG00000057440	Mpp7	chr18	-	7607884	7608009	7561725	7561872	7626732	7626866	30	36	0.0170186	0.125	0.125
19364	ENSMUSG00000040451	Sgms1	chr19	-	32289540	32289631	32247993	32248036	32351944	32352023	21	23	0.0304809	0.125	0.125
49613	ENSMUSG00000061273	Mmgt1	chrX	-	56591077	56591181	56585511	56589303	56595389	56595442	70	65	0.0383187	0.125	0.125
54845	ENSMUSG00000036986	Pml	chr9	-	58230490	58230628	58229827	58230086	58233152	58233247	226.333	233.333	0.0525261	0.125	0.125
10949	ENSMUSG00000021843	Ktn1	chr14	+	47692438	47692476	47690908	47690977	47693403	47693494	116.667	108.667	0.114479	0.125	0.125
48125	ENSMUSG00000078495	Zfp984	chr4	-	147795657	147795724	147761220	147761325	147807089	147807183	33	49.6667	0.682786	0.125	0.125
36964	ENSMUSG00000034903	Cobll1	chr2	-	65105714	65105828	65103159	65103394	65107011	65107086	23	45.6667	0.855902	0.125	0.125
5315	ENSMUSG00000022515	Anks3	chr16	-	4960396	4960568	4957640	4957762	4964119	4964173	53	75.6667	1	0.125	0.125
41250	ENSMUSG00000038179	Slamf7	chr1	-	171637296	171637400	171635717	171636374	171638662	171638785	311.333	512.667	1.18617e-05	0.124	0.124
9923	ENSMUSG00000024150	Mcfd2	chr17	-	87258749	87258881	87257927	87258089	87265834	87265895	147.667	245.333	0.0017077	-0.124	0.124
47094	ENSMUSG00000040940	Arhgef1	chr7	+	24918519	24918531	24917894	24918000	24919630	24919776	470.333	381.667	0.00891757	-0.124	0.124
38524	ENSMUSG00000025157	Zdhhc16	chr19	+	41939856	41939904	41939599	41939733	41940649	41940713	238.333	200.333	0.0356292	0.124	0.124
55510	ENSMUSG00000028580	Pum1	chr4	+	130718153	130718262	130701041	130701110	130727997	130728164	315.333	351.667	0.0439583	0.124	0.124
45006	ENSMUSG00000035640	Cbarp	chr10	-	80136662	80136743	80136349	80136494	80136873	80136938	89.6667	110.333	0.163435	0.124	0.124
47390	ENSMUSG00000026456	Cyb5r1	chr1	+	134406598	134406671	134405780	134406053	134407045	134407152	35.6667	27.6667	0.391627	0.124	0.124
48996	ENSMUSG00000074071	Fam169b	chr7	+	68321819	68321905	68300830	68300963	68350233	68350416	36.3333	33.3333	0.743843	0.124	0.124
50127	ENSMUSG00000037410	Tbc1d2b	chr9	-	90270351	90270498	90249790	90249944	90270668	90270804	21.6667	32.6667	1	-0.124	0.124
1282	ENSMUSG00000025184	R3hcc1l	chr19	+	42562551	42564341	42518758	42518857	42583402	42583543	62.3333	79.3333	1	0.124	0.124
43194	ENSMUSG00000052407	Ccdc171	chr4	+	83620824	83620963	83604021	83604182	83635639	83635742	49	42	1	0.124	0.124
47962	ENSMUSG00000074570	Cass4	chr2	+	172429641	172429719	172426635	172427925	172432232	172432860	26.6667	47.6667	1	0.124	0.124
48557	ENSMUSG00000030505	Prmt3	chr7	+	49798305	49798427	49791972	49792038	49818031	49818110	366.667	278.333	3.25695e-11	0.123	0.123
21333	ENSMUSG00000002625	Akap8l	chr17	-	32335110	32335170	32334587	32334696	32335562	32335623	264.667	354.667	2.73213e-08	0.123	0.123
2630	ENSMUSG00000049411	Tmem241	chr18	-	12047564	12047634	11993563	11993628	12058925	12058960	92.6667	77.3333	7.08677e-07	0.123	0.123
47871	ENSMUSG00000043671	Dpy19l3	chr7	-	35725290	35725436	35721544	35721679	35727289	35727411	52.3333	86.6667	6.08889e-05	0.123	0.123
14636	ENSMUSG00000020189	Osbpl8	chr10	+	111224671	111224708	111204734	111204840	111233552	111233690	228.667	244	0.000840199	0.123	0.123
6765	ENSMUSG00000056917	Sipa1	chr19	-	5662587	5662841	5661595	5661626	5663603	5663620	314.667	314.333	0.0160908	0.123	0.123
6995	ENSMUSG00000031109	Enox2	chrX	-	49168640	49168784	49080616	49080751	49286844	49286904	98.3333	84.6667	0.0355039	0.123	0.123
34633	ENSMUSG00000031310	Zmym3	chrX	-	101416166	101416461	101414928	101415938	101416908	101416975	143.333	152	0.0947372	0.123	0.123
2751	ENSMUSG00000041225	Arhgap12	chr18	-	6057516	6057591	6052861	6052923	6061846	6061972	69	94	0.215502	0.123	0.123
29736	ENSMUSG00000021133	Susd6	chr12	+	80851213	80851276	80828025	80828243	80868426	80868624	86.3333	106.667	0.371256	0.123	0.123
28836	ENSMUSG00000089872	Rps6kc1	chr1	-	190834005	190834098	190810073	190810121	190844486	190844602	25.6667	31.6667	0.425509	0.123	0.123
30844	ENSMUSG00000037921	Ddx60	chr8	+	61937770	61937874	61928988	61929094	61939998	61940106	27.6667	33	0.523995	0.123	0.123
13188	ENSMUSG00000042709	Atpaf2	chr11	-	60411666	60411729	60409585	60409630	60416985	60417042	38.6667	45.6667	0.555399	0.123	0.123
2754	ENSMUSG00000041225	Arhgap12	chr18	-	6065704	6065845	6064340	6064421	6111684	6112439	35.6667	26	0.559514	0.123	0.123
17985	ENSMUSG00000021451	Sema4d	chr13	-	51734506	51734570	51725223	51725542	51756556	51756668	56.3333	78	0.563413	-0.123	0.123
7544	ENSMUSG00000037544	Dlgap5	chr14	-	47389411	47389458	47387787	47388119	47390442	47390662	26.6667	32.3333	0.830323	-0.123	0.123
15268	ENSMUSG00000045098	Kmt5b	chr19	+	3782219	3782279	3768021	3768340	3793067	3793185	68.6667	66	0.982586	-0.123	0.123
10565	ENSMUSG00000061533	Cep128	chr12	-	91266735	91267086	91255574	91255739	91289488	91289640	26.3333	25.3333	1	0.123	0.123
41121	ENSMUSG00000030854	Ptpn5	chr7	-	47089776	47090018	47088489	47088679	47090726	47090834	26.3333	24.6667	1	-0.123	0.123
46606	ENSMUSG00000050891	Tatdn1	chr15	-	58909572	58909649	58905740	58905811	58921139	58921182	31.6667	26	1	0.123	0.123
48263	ENSMUSG00000087138	Gm15545	chr7	+	44991376	44991481	44986899	44987370	44992022	44992328	21	28	1	0.123	0.123
39380	ENSMUSG00000029063	Nadk	chr4	+	155576727	155576890	155563841	155563979	155576992	155577090	476	518	0	-0.122	0.122
11641	ENSMUSG00000018372	Cep95	chr11	+	106804992	106805121	106801462	106801578	106806235	106806429	106.667	120.667	1.1788e-05	0.122	0.122
21969	ENSMUSG00000028965	Tnfrsf9	chr4	+	150935421	150935556	150934286	150934411	150944772	150945232	749.667	1107	0.000216408	0.122	0.122
4818	ENSMUSG00000038084	Opa1	chr16	+	29588822	29588876	29588251	29588359	29589680	29589748	209	230	0.000749617	0.122	0.122
48896	ENSMUSG00000030523	Trpm1	chr7	+	64199162	64199358	64197276	64197356	64201886	64201942	66.6667	59.3333	0.00195514	0.122	0.122
1580	ENSMUSG00000024670	Cd6	chr19	-	10798315	10798627	10796325	10796388	10829807	10829856	181	570.333	0.00333109	-0.122	0.122
2802	ENSMUSG00000034998	Foxn2	chr17	+	88484400	88484469	88475855	88475950	88486402	88487251	71	88.3333	0.0107138	0.122	0.122
50142	ENSMUSG00000040374	Pex2	chr3	-	5562668	5562732	5560187	5561764	5563164	5563272	409.667	541	0.011518	0.122	0.122
7812	ENSMUSG00000006527	Sfmbt1	chr14	+	30738538	30738630	30715614	30715875	30765962	30766101	114.333	117.333	0.0119755	0.122	0.122
10175	ENSMUSG00000012609	Ttll5	chr12	+	85939328	85939510	85933281	85933674	85956565	85956720	32.3333	37	0.0178181	0.122	0.122
43431	ENSMUSG00000029735	Tpk1	chr6	-	43523883	43523956	43488874	43488970	43559942	43560012	28.3333	24.6667	0.0329706	0.122	0.122
55090	ENSMUSG00000029089	5730480H06Rik	chr5	+	48380123	48380231	48379329	48379464	48381786	48381867	93.3333	100	0.142433	0.122	0.122
49774	ENSMUSG00000030704	Rab6a	chr7	+	100629837	100629943	100629665	100629771	100631741	100631853	218	261	0.17221	-0.122	0.122
25382	ENSMUSG00000097162	2310010J17Rik	chr7	-	90126927	90127044	90124821	90125032	90129871	90129984	62.6667	108.333	0.1947	-0.122	0.122
10697	ENSMUSG00000020954	Strn3	chr12	-	51629373	51629507	51627704	51627880	51647993	51648135	41.6667	61.3333	0.329024	0.122	0.122
33092	ENSMUSG00000002104	Rapsn	chr2	+	91043690	91043744	91043139	91043262	91044839	91045039	31.6667	41.3333	0.939672	-0.122	0.122
26218	ENSMUSG00000030924	Rexo5	chr7	+	119799564	119799677	119794005	119794502	119805142	119805286	30.3333	59	1	-0.122	0.122
36335	ENSMUSG00000021770	Samd8	chr14	+	21774962	21775555	21750530	21750780	21780085	21780181	35.3333	44.6667	1	0.122	0.122
50437	ENSMUSG00000033904	Ccp110	chr7	+	118732886	118732972	118732393	118732453	118735267	118737021	25	36.3333	1	0.122	0.122
24905	ENSMUSG00000026927	Entr1	chr2	-	26388915	26389065	26388491	26388560	26389148	26389291	333	448	5.63996e-05	0.121	0.121
12498	ENSMUSG00000017686	Rhot1	chr11	+	80255861	80255957	80254659	80254862	80265741	80266767	323.333	396	0.000285671	0.121	0.121
20471	ENSMUSG00000029238	Clock	chr5	-	76273958	76274043	76266799	76266889	76303423	76303502	93	82.6667	0.00217256	0.121	0.121
11646	ENSMUSG00000018372	Cep95	chr11	+	106811195	106811349	106809627	106809757	106813760	106813862	47.6667	57.6667	0.00560322	0.121	0.121
39945	ENSMUSG00000058318	Phf21a	chr2	+	92215463	92215575	92214048	92214089	92221471	92221615	291.333	354	0.00863091	0.121	0.121
39877	ENSMUSG00000019188	H13	chr2	+	152703994	152704194	152695481	152695584	152704621	152705036	142	155.333	0.0401353	0.121	0.121
38479	ENSMUSG00000033799	Tasor2	chr13	-	3581751	3582193	3573486	3577200	3588297	3588534	54.3333	75	0.0445807	0.121	0.121
41711	ENSMUSG00000029422	Rsrc2	chr5	-	123735821	123735896	123731036	123731269	123736558	123736681	23.3333	26.3333	0.0604142	0.121	0.121
53394	ENSMUSG00000021481	Zfp346	chr13	+	55130533	55130627	55122015	55122515	55132306	55132356	82.6667	73.3333	0.0992444	0.121	0.121
9693	ENSMUSG00000011158	Brf1	chr12	-	112983026	112983058	112979684	112979757	112986458	112986519	102.333	116.333	0.356484	-0.121	0.121
52971	ENSMUSG00000057551	Zfp317	chr9	+	19625499	19625637	19624231	19624298	19629096	19629206	30	34	0.948005	-0.121	0.121
18637	ENSMUSG00000063849	Ppcdc	chr9	-	57439113	57439362	57437416	57437482	57440069	57440097	33.6667	44.3333	0.989108	-0.121	0.121
43343	ENSMUSG00000003119	Cdk12	chr11	+	98249709	98250100	98245216	98245669	98263469	98263570	78.3333	86.6667	1	-0.121	0.121
9869	ENSMUSG00000048251	Bcl11b	chr12	-	107989464	107989830	107915221	107917414	108003085	108003414	810	870.667	8.44388e-14	0.12	0.12
581	ENSMUSG00000031256	Cstf2	chrX	+	134072414	134072474	134069844	134069907	134073213	134073277	41.6667	41	6.88188e-05	-0.12	0.12
10640	ENSMUSG00000035021	Baz1a	chr12	-	54923384	54923480	54923039	54923264	54927563	54927624	127.667	167.667	0.00103658	-0.12	0.12
38930	ENSMUSG00000056268	Dennd1b	chr1	+	139081172	139081273	139062860	139062971	139101967	139102093	22	31.3333	0.00198321	0.12	0.12
18712	ENSMUSG00000028560	Usp1	chr4	+	98926454	98926674	98923809	98924243	98928233	98928354	336.333	424.667	0.0101624	0.12	0.12
2670	ENSMUSG00000049411	Tmem241	chr18	-	12113394	12113472	12105853	12106003	12121380	12121480	28	53	0.0155309	-0.12	0.12
36060	ENSMUSG00000066456	Hmgn3	chr9	-	83110831	83111106	83110377	83110429	83112219	83112270	53.3333	91.3333	0.0185408	0.12	0.12
36921	ENSMUSG00000056938	Acbd4	chr11	+	103103234	103103369	103102681	103103096	103103525	103103644	54.6667	45.6667	0.0293067	0.12	0.12
49615	ENSMUSG00000038506	Dcun1d2	chr8	-	13258946	13259043	13255963	13257976	13271589	13271720	104.667	98	0.0295357	-0.12	0.12
52103	ENSMUSG00000015127	Unkl	chr17	+	25229238	25229466	25228582	25228666	25230206	25230409	183	309.667	0.0640853	-0.12	0.12
48867	ENSMUSG00000040268	Plekha1	chr7	+	130909587	130909658	130908335	130908425	130910831	130911163	111.333	160	0.288366	0.12	0.12
44513	ENSMUSG00000002871	Tpra1	chr6	+	88908250	88908316	88907940	88908072	88909289	88909376	131.667	134.333	0.326718	0.12	0.12
3525	ENSMUSG00000003929	Zfp81	chr17	-	33338100	33338251	33336721	33336848	33358733	33358868	49.6667	55.3333	0.346149	0.12	0.12
28105	ENSMUSG00000018501	Ncor1	chr11	-	62349394	62349493	62345234	62345318	62351377	62351390	77.6667	102.333	0.396992	0.12	0.12
50224	ENSMUSG00000069833	Ahnak	chr19	+	9045624	9045716	9037158	9037258	9076575	9076914	24.3333	195.667	0.548924	-0.12	0.12
52842	ENSMUSG00000031819	Emc8	chr8	-	120659958	120660187	120658527	120659074	120660493	120660670	40	56	0.574575	0.12	0.12
17871	ENSMUSG00000028898	Trnau1ap	chr4	-	132325351	132325489	132325207	132325260	132328468	132328566	42.6667	51	0.885919	-0.12	0.12
44585	ENSMUSG00000072704	Smim10l1	chr6	+	133106362	133106530	133105289	133105605	133110792	133110899	30	49.6667	0.900059	-0.12	0.12
53226	ENSMUSG00000048796	Cyb561d1	chr3	-	108200124	108200270	108195770	108199715	108200759	108200834	25.3333	25.6667	1	0.12	0.12
37058	ENSMUSG00000022946	Dop1b	chr16	+	93769393	93771026	93766125	93766316	93771745	93771857	66.3333	67.6667	1	-0.12	0.12
5925	ENSMUSG00000022657	Cd96	chr16	-	46094739	46094795	46071734	46071825	46109046	46109165	659.333	656.667	0	0.119	0.119
44475	ENSMUSG00000033216	Eefsec	chr6	-	88297576	88298236	88281548	88281705	88355482	88355647	1035.33	1169	2.39106e-09	0.119	0.119
9657	ENSMUSG00000041974	Spidr	chr16	-	15912518	15912578	15904056	15904261	15912668	15912809	151.333	171	1.82358e-08	0.119	0.119
13033	ENSMUSG00000025323	Sp4	chr12	-	118261726	118261955	118254409	118254609	118300698	118300808	213	215	6.54008e-05	0.119	0.119
53051	ENSMUSG00000036712	Cyld	chr8	+	88729458	88729838	88723098	88723212	88731674	88731816	724.667	913	0.000266674	0.119	0.119
29321	ENSMUSG00000020847	Rph3al	chr11	-	75878948	75879035	75854303	75854478	75906517	75906647	169	204.667	0.00304952	0.119	0.119
23902	ENSMUSG00000026767	Mindy3	chr2	-	12403997	12404168	12401024	12401076	12405859	12405920	92.6667	64.6667	0.0114712	0.119	0.119
52538	ENSMUSG00000023994	Nfya	chr17	-	48398981	48399068	48395649	48395796	48400437	48400580	84.3333	103.667	0.0220217	-0.119	0.119
34418	ENSMUSG00000027272	Ubr1	chr2	-	120876958	120877058	120875365	120875499	120881030	120881181	81.3333	110.667	0.031117	0.119	0.119
41508	ENSMUSG00000042594	Sh2b3	chr5	-	121832502	121832590	121828401	121829076	121836549	121836859	56.3333	85.3333	0.036213	-0.119	0.119
28603	ENSMUSG00000075256	Cerkl	chr2	-	79354921	79355064	79343216	79343291	79368679	79368811	27.6667	34.6667	0.592183	0.119	0.119
38979	ENSMUSG00000033943	Mga	chr2	+	119941221	119941845	119938638	119938786	119946171	119946247	166.333	205.333	0.610628	0.119	0.119
38474	ENSMUSG00000033799	Tasor2	chr13	-	3573486	3577200	3570311	3570437	3581751	3582193	157.667	206.667	1	0.119	0.119
39378	ENSMUSG00000029063	Nadk	chr4	+	155576727	155576782	155563907	155563979	155576992	155577197	457.667	460.333	0	-0.118	0.118
19449	ENSMUSG00000002804	Nudt14	chr12	-	112938355	112938557	112934754	112935050	112938794	112938859	321.667	342	4.36875e-06	0.118	0.118
14577	ENSMUSG00000020166	Cnot2	chr10	-	116504034	116504114	116501191	116501317	116517316	116517383	340.667	362.667	1.48668e-05	0.118	0.118
42563	ENSMUSG00000041264	Uspl1	chr5	+	149187707	149187876	149184559	149184806	149188344	149188473	275.333	479	0.000220233	0.118	0.118
34453	ENSMUSG00000025759	Mfsd8	chr3	-	40830623	40830679	40826873	40826982	40832012	40832157	84	122.667	0.000960678	0.118	0.118
9543	ENSMUSG00000063354	Slc39a4	chr15	-	76615874	76616159	76614749	76614913	76616572	76616848	56	60	0.00212939	0.118	0.118
36743	ENSMUSG00000052337	Immt	chr6	+	71852765	71852867	71851771	71851880	71856911	71856955	270.667	479	0.00247368	0.118	0.118
45768	ENSMUSG00000050471	Fam118b	chr9	-	35227163	35227391	35223613	35223742	35235230	35235483	522.333	677.333	0.00254041	0.118	0.118
40213	ENSMUSG00000019986	Ahi1	chr10	+	21007751	21007778	21000505	21000705	21017912	21018033	21.3333	26.3333	0.00553833	0.118	0.118
33864	ENSMUSG00000035642	Aamdc	chr7	-	97575587	97575691	97565150	97565300	97579365	97579398	295	342	0.0149402	0.118	0.118
45248	ENSMUSG00000000627	Sema4f	chr6	-	82935586	82935685	82919562	82919682	82935894	82935954	47.3333	50	0.0233706	-0.118	0.118
55332	ENSMUSG00000032872	Cyb5r4	chr9	+	87047473	87047506	87042779	87042873	87055764	87055905	111	196.333	0.0249982	0.118	0.118
45247	ENSMUSG00000000627	Sema4f	chr6	-	82930897	82930991	82919562	82919682	82935894	82935954	38.6667	44	0.0291195	-0.118	0.118
32672	ENSMUSG00000028896	Rcc1	chr4	-	132339202	132339241	132338050	132338238	132339924	132340006	43.6667	32.6667	0.0519308	-0.118	0.118
50555	ENSMUSG00000030766	Arhgap17	chr7	-	123285419	123285467	123279217	123280116	123286497	123287013	172.667	196.333	0.0526544	-0.118	0.118
10322	ENSMUSG00000066440	Zfyve26	chr12	-	79261577	79261824	79260800	79260899	79263772	79263949	44.6667	40.6667	0.0530447	-0.118	0.118
31505	ENSMUSG00000029810	Tmem176b	chr6	-	48840360	48840453	48838171	48838365	48840995	48841078	67	186	0.101619	-0.118	0.118
452	ENSMUSG00000025261	Huwe1	chrX	+	151836221	151836329	151835223	151835292	151840055	151840108	33	48.3333	0.151995	-0.118	0.118
9640	ENSMUSG00000024236	Svil	chr18	+	5106663	5106871	5105765	5105871	5114530	5114686	38.6667	30	0.397343	0.118	0.118
44638	ENSMUSG00000032413	Rasa2	chr9	-	96566015	96568487	96560697	96560781	96569019	96569094	682.333	598.333	0.416602	0.118	0.118
18430	ENSMUSG00000043015	Nemp2	chr1	+	52643121	52643236	52642318	52642412	52645260	52645486	53	92.3333	0.622542	-0.118	0.118
6736	ENSMUSG00000024759	Atl3	chr19	+	7494553	7494661	7494194	7494361	7509347	7509509	55	53	0.717863	0.118	0.118
24374	ENSMUSG00000026743	Mllt10	chr2	+	18092783	18092834	18071124	18071204	18109781	18109891	30	39.6667	0.764963	0.118	0.118
48331	ENSMUSG00000025217	Btrc	chr19	+	45406544	45406586	45363751	45363886	45423132	45423240	54.6667	55.3333	0.787079	0.118	0.118
15863	ENSMUSG00000034573	Ptpn13	chr5	+	103501366	103501912	103492222	103492310	103516327	103516423	46	71	1	0.118	0.118
21839	ENSMUSG00000054715	Zscan22	chr7	+	12903600	12904085	12897814	12897943	12906233	12907537	27	26	1	-0.118	0.118
28266	ENSMUSG00000032712	Resf1	chr6	+	149325404	149329784	149310321	149310359	149331425	149331506	67.3333	140.667	1	0.118	0.118
33834	ENSMUSG00000041658	Rragb	chrX	+	153148451	153148535	153143975	153144075	153150361	153150428	24.6667	40.3333	1	0.118	0.118
55543	ENSMUSG00000056267	Cep70	chr9	+	99254254	99254377	99246222	99246366	99262545	99262631	161.333	150	2.11662e-05	0.117	0.117
28259	ENSMUSG00000032712	Resf1	chr6	+	149317634	149317708	149310321	149310377	149325404	149328977	527	668.667	0.000485661	0.117	0.117
74	ENSMUSG00000095041	AC149090.1	chrJH584304.1	-	56985	57151	55111	55701	59591	59667	139	168.333	0.0022756	0.117	0.117
20120	ENSMUSG00000029722	Agfg2	chr5	-	137660161	137660194	137655607	137655728	137661363	137661489	166	165	0.0324978	0.117	0.117
5294	ENSMUSG00000039473	Ubn1	chr16	+	5081893	5081983	5081417	5081661	5084055	5086285	151.333	160.667	0.104573	0.117	0.117
31688	ENSMUSG00000038876	Rnf146	chr10	-	29361284	29361345	29354291	29354447	29361983	29362047	136	164	0.152418	-0.117	0.117
14480	ENSMUSG00000036916	Zfp280c	chrX	-	48543584	48543703	48543404	48543441	48547264	48547327	51.6667	53.3333	0.267848	-0.117	0.117
33550	ENSMUSG00000033021	Gmppa	chr1	+	75436114	75436312	75435967	75436011	75436783	75436838	30	21	0.515526	0.117	0.117
35745	ENSMUSG00000036792	Mbd5	chr2	+	49274562	49274774	49272040	49272367	49298655	49298729	24.3333	36.3333	1	-0.117	0.117
50832	ENSMUSG00000028032	Papss1	chr3	+	131567501	131567678	131565947	131566060	131579310	131579425	25.6667	30.3333	1	0.117	0.117
38368	ENSMUSG00000010914	Pdhx	chr2	-	103058496	103058577	103046720	103046821	103073289	103073462	270	316.333	0	0.116	0.116
24596	ENSMUSG00000041890	Git2	chr5	-	114743775	114743880	114739032	114739281	114745428	114745571	665	712.667	5.39732e-07	0.116	0.116
36741	ENSMUSG00000052337	Immt	chr6	+	71852729	71852867	71851771	71851880	71856911	71857048	431.667	668.667	1.81258e-05	0.116	0.116
12362	ENSMUSG00000018068	Ints2	chr11	-	86256421	86256497	86256025	86256329	86257203	86257518	56.6667	96	2.92585e-05	-0.116	0.116
4287	ENSMUSG00000022960	Donson	chr16	-	91681156	91681224	91679264	91680026	91682094	91682293	92.3333	109	6.0991e-05	0.116	0.116
23566	ENSMUSG00000042520	Ubap2l	chr3	-	90031295	90031370	90028324	90028377	90034064	90034177	655.667	935	0.000670967	0.116	0.116
48957	ENSMUSG00000053091	Lins1	chr7	+	66708638	66708728	66708029	66708553	66709293	66709435	55.3333	93	0.00167288	0.116	0.116
24994	ENSMUSG00000002885	Adgre5	chr8	-	83731902	83732037	83730110	83730257	83733413	83733566	132	256.667	0.00174446	-0.116	0.116
16534	ENSMUSG00000037339	Fam53a	chr5	-	33607463	33608227	33600346	33600880	33610431	33610486	760	890	0.00620395	0.116	0.116
53390	ENSMUSG00000021481	Zfp346	chr13	+	55122329	55122515	55113677	55113770	55130533	55130600	51	50	0.0138453	0.116	0.116
31513	ENSMUSG00000026773	Pfkfb3	chr2	-	11481246	11481333	11480197	11480371	11481870	11481935	74	106.667	0.0342908	-0.116	0.116
34946	ENSMUSG00000027544	Nfatc2	chr2	-	168567138	168567310	168536202	168536405	168590061	168590191	21.6667	37.6667	0.0528384	-0.116	0.116
23612	ENSMUSG00000032624	Eml4	chr17	+	83428215	83428248	83427999	83428025	83440030	83440154	198.667	248.333	0.100935	0.116	0.116
7539	ENSMUSG00000037536	Fbxo34	chr14	+	47526204	47526314	47472618	47472717	47529174	47529270	95	144	0.132644	0.116	0.116
6224	ENSMUSG00000115681	Gm2682	chr15	-	60165648	60165744	60147100	60147183	60187084	60187111	134.333	65	0.353854	-0.116	0.116
50136	ENSMUSG00000013997	Nit1	chr1	-	171345190	171345312	171344913	171345000	171345567	171345645	28	40.3333	0.391136	-0.116	0.116
35062	ENSMUSG00000022708	Zbtb20	chr16	+	43072423	43072469	43024937	43024987	43193464	43193538	42.6667	46	0.471727	0.116	0.116
23792	ENSMUSG00000027660	Skil	chr3	+	31096702	31097190	31095124	31095157	31097269	31097465	76.3333	85	0.742414	-0.116	0.116
19288	ENSMUSG00000038406	Scaf1	chr7	-	45006305	45008972	45005840	45005923	45012122	45012238	197.667	266	1	-0.116	0.116
15217	ENSMUSG00000035621	Midn	chr10	+	80153590	80153719	80151660	80151723	80153815	80153868	29.6667	40	1	-0.116	0.116
30229	ENSMUSG00000031976	Urb2	chr8	+	124027858	124031189	124025055	124025232	124035027	124035175	52.3333	69	1	0.116	0.116
43237	ENSMUSG00000029823	Luc7l2	chr6	+	38598784	38598814	38593377	38593469	38603276	38603468	78.3333	92.3333	1	0.116	0.116
33973	ENSMUSG00000063884	Ptcd3	chr6	-	71892468	71892519	71889593	71889686	71893381	71893526	620	668.667	1.41505e-11	0.115	0.115
11147	ENSMUSG00000037486	Asxl2	chr12	+	3445451	3445454	3442473	3442556	3451661	3451770	160	202.333	9.75809e-10	0.115	0.115
487	ENSMUSG00000047045	Tmem164	chrX	+	142682290	142682949	142681417	142681556	142752039	142752089	152	187.333	2.81217e-08	-0.115	0.115
25927	ENSMUSG00000027593	Raly	chr2	+	154821006	154821089	154791132	154791548	154857268	154857338	3988.33	4545.67	1.8439e-07	0.115	0.115
34234	ENSMUSG00000052915	Msl1	chr11	+	98802267	98802315	98799999	98800382	98802781	98802846	146	173	6.59399e-06	-0.115	0.115
44453	ENSMUSG00000020788	Atp2a3	chr11	+	72989474	72989560	72988969	72989087	72991688	72993043	565.333	499.667	4.50368e-05	-0.115	0.115
51873	ENSMUSG00000032525	Nktr	chr9	+	121728577	121728685	121727315	121727390	121729635	121729680	500	485	9.19818e-05	-0.115	0.115
994	ENSMUSG00000037369	Kdm6a	chrX	+	18246974	18247109	18246196	18246416	18248269	18248359	179.667	222.667	0.00216377	0.115	0.115
52584	ENSMUSG00000043664	Tmem221	chr8	-	71555757	71555988	71554237	71555142	71557819	71557905	49.3333	74.6667	0.00494822	0.115	0.115
5174	ENSMUSG00000022680	Pdxdc1	chr16	-	13836385	13836615	13833147	13834846	13837042	13837081	234.333	225.333	0.00711673	0.115	0.115
35073	ENSMUSG00000022708	Zbtb20	chr16	+	43146896	43146943	43072423	43072469	43193464	43193538	111.333	86	0.011034	0.115	0.115
51020	ENSMUSG00000063179	Pstk	chr7	+	131373535	131373830	131371140	131371389	131374064	131374263	370	382.333	0.0116371	0.115	0.115
35646	ENSMUSG00000025825	Iscu	chr5	+	113776770	113777078	113774262	113774376	113777832	113778273	41.3333	64	0.0131119	0.115	0.115
24235	ENSMUSG00000057530	Ece1	chr4	+	137905069	137905155	137862236	137862381	137913767	137913854	59	67.3333	0.104467	0.115	0.115
4146	ENSMUSG00000094724	Rnaset2b	chr17	+	6985055	6985113	6984138	6984191	6988721	6988792	212	227.333	0.123282	0.115	0.115
31506	ENSMUSG00000029810	Tmem176b	chr6	-	48840360	48840453	48838171	48838365	48841347	48841370	61	178.667	0.393298	-0.115	0.115
22717	ENSMUSG00000028073	Pear1	chr3	-	87763259	87763358	87762211	87762281	87768877	87768935	54.3333	40.6667	1	0.115	0.115
32634	ENSMUSG00000055541	Lair1	chr7	-	4028706	4029036	4010589	4010632	4055917	4055953	27.3333	31	1	-0.115	0.115
55742	ENSMUSG00000038578	Susd1	chr4	-	59329462	59329721	59324867	59324907	59332936	59333033	51.3333	36.3333	1	0.115	0.115
5023	ENSMUSG00000000884	Gnb1l	chr16	+	18540971	18541097	18499045	18499140	18548092	18548191	30.3333	84.3333	1	-0.115	0.115
10789	ENSMUSG00000020564	Atxn7l1	chr12	+	33366971	33367914	33358655	33358848	33370982	33371057	35	47.3333	1	0.115	0.115
18671	ENSMUSG00000000085	Scmh1	chr4	+	120462012	120462155	120453751	120453775	120463074	120463084	55	48.6667	1	0.115	0.115
41468	ENSMUSG00000099481	Xndc1	chr7	+	102069896	102069991	102065519	102065804	102071218	102071361	30.3333	26.3333	1	0.115	0.115
47387	ENSMUSG00000026456	Cyb5r1	chr1	+	134406312	134406462	134405780	134406053	134407045	134407152	22.3333	24	1	0.115	0.115
48560	ENSMUSG00000030505	Prmt3	chr7	+	49806526	49806626	49791972	49792038	49818031	49818110	305	271.333	2.50331e-09	0.114	0.114
5498	ENSMUSG00000023010	Tmbim6	chr15	+	99400060	99400207	99393694	99393730	99401579	99401663	69	145	2.01399e-07	-0.114	0.114
9904	ENSMUSG00000064215	Ifi27	chr12	+	103437389	103437524	103436562	103436682	103439400	103439562	395.333	303	4.2582e-06	0.114	0.114
34395	ENSMUSG00000053332	Gas5	chr1	+	161037123	161037164	161036819	161036852	161037287	161037315	1811.33	1522.33	3.66754e-05	0.114	0.114
13999	ENSMUSG00000025871	4833439L19Rik	chr13	-	54559197	54559324	54556193	54556651	54565181	54565291	257	358.667	8.42651e-05	0.114	0.114
35534	ENSMUSG00000027104	Atf2	chr2	-	73880284	73880379	73873669	73873745	73892474	73892614	136.333	196.333	0.000823773	0.114	0.114
14486	ENSMUSG00000060550	H2-Q7	chr17	+	35442266	35442551	35439908	35440184	35442966	35442999	1001.33	702.667	0.000910487	-0.114	0.114
1274	ENSMUSG00000045427	Hnrnph2	chrX	+	134602917	134602962	134602691	134602762	134604854	134606384	607.333	861.333	0.00433831	-0.114	0.114
5670	ENSMUSG00000036561	Ppp6r2	chr15	+	89243304	89243459	89242159	89242288	89253018	89253250	48.6667	49	0.0331624	0.114	0.114
12708	ENSMUSG00000018809	Smyd4	chr11	+	75390071	75390140	75387470	75387500	75390257	75390674	30.3333	27.6667	0.0493309	0.114	0.114
15990	ENSMUSG00000035266	Helq	chr5	-	100770397	100770496	100764940	100765075	100771733	100771891	33.3333	42	0.0618269	-0.114	0.114
37061	ENSMUSG00000107283	Mpv17	chr5	-	31144893	31145278	31144073	31144752	31145494	31145590	75.3333	85	0.0728827	-0.114	0.114
13274	ENSMUSG00000071669	Snx29	chr16	+	11367676	11367801	11349905	11349958	11395218	11395399	51.3333	44.3333	0.0730891	0.114	0.114
10523	ENSMUSG00000113035	5830428M24Rik	chr12	-	69474495	69474543	69469888	69470517	69475492	69475521	41.6667	52	0.088003	-0.114	0.114
13280	ENSMUSG00000020520	Galnt10	chr11	+	57721294	57721397	57645441	57645717	57736977	57737144	41.3333	64.6667	0.107528	0.114	0.114
11692	ENSMUSG00000009585	Apobec3	chr15	+	79911101	79911192	79906850	79906963	79914959	79915906	27.3333	38.3333	0.259058	0.114	0.114
53479	ENSMUSG00000033703	Fcsk	chr8	-	110887050	110887272	110886542	110886686	110887354	110887521	32	29	0.374166	0.114	0.114
55879	ENSMUSG00000032478	Nme6	chr9	+	109835269	109835414	109833195	109833295	109839607	109839710	42	46.3333	0.517751	0.114	0.114
40746	ENSMUSG00000045751	Mms22l	chr4	+	24591033	24591245	24588202	24588372	24596137	24596301	34.3333	36	0.942696	0.114	0.114
10093	ENSMUSG00000038773	Kdm3b	chr18	+	34794449	34795780	34793003	34793171	34799284	34800202	26.3333	41	1	0.114	0.114
16183	ENSMUSG00000039842	Mcph1	chr8	+	18631515	18632643	18629545	18629635	18641564	18641665	51	32	1	0.114	0.114
41423	ENSMUSG00000010608	Rbm25	chr12	+	83642401	83642519	83632252	83632417	83642628	83642698	871	1073.33	8.69934e-05	-0.113	0.113
27388	ENSMUSG00000058835	Abi1	chr2	-	22953434	22953608	22946575	22946761	22957017	22957118	1278.33	1576.67	0.000101141	0.113	0.113
44892	ENSMUSG00000006673	Qrich1	chr9	+	108518766	108518826	108517086	108517240	108528588	108528859	653.667	868.667	0.000624777	-0.113	0.113
10662	ENSMUSG00000033819	Ppp1r16a	chr15	+	76693226	76693352	76692836	76693138	76693594	76693724	48	87.3333	0.00130565	0.113	0.113
48478	ENSMUSG00000030839	Sergef	chr7	-	46618695	46618758	46590606	46590773	46621560	46621674	48	42.3333	0.00161843	0.113	0.113
16366	ENSMUSG00000039431	Mtmr7	chr8	-	40581413	40581546	40563959	40564069	40587047	40587182	51	58	0.00388898	0.113	0.113
16575	ENSMUSG00000054280	Prr14l	chr5	-	32844043	32844564	32835615	32835688	32854092	32854256	575	676.667	0.00521654	0.113	0.113
12834	ENSMUSG00000040483	Xaf1	chr11	+	72306563	72306652	72303326	72303462	72311955	72313733	51	78	0.0109391	0.113	0.113
6763	ENSMUSG00000056917	Sipa1	chr19	-	5662587	5662841	5660313	5661111	5663603	5663620	171.333	238	0.0184602	0.113	0.113
20089	ENSMUSG00000037234	Hook3	chr8	-	26044239	26044274	26039668	26039751	26059239	26059380	21	23	0.020882	0.113	0.113
26316	ENSMUSG00000004677	Myo9b	chr8	+	71336875	71336965	71334312	71334394	71338906	71339008	56.3333	77	0.0259701	-0.113	0.113
52448	ENSMUSG00000059897	Zfp930	chr8	+	69226671	69226729	69226342	69226469	69227842	69228980	56	69	0.0328569	0.113	0.113
37653	ENSMUSG00000032212	Sltm	chr9	+	70583931	70584112	70581300	70581464	70584752	70584877	145.667	163.333	0.0589563	0.113	0.113
6780	ENSMUSG00000022020	Naa16	chr14	-	79350688	79350830	79344894	79345108	79351372	79351501	148.667	207.667	0.0633889	0.113	0.113
20486	ENSMUSG00000030660	Pik3c2a	chr7	-	116417452	116418581	116405859	116405963	116443303	116443439	108	103.667	0.074946	0.113	0.113
16453	ENSMUSG00000029192	Tbc1d14	chr5	-	36571295	36572037	36541292	36543297	36581686	36581792	142.333	137	0.305858	0.113	0.113
35026	ENSMUSG00000026565	Pou2f1	chr1	-	165945901	165946002	165931661	165931727	166002561	166002609	36.3333	46	0.314016	0.113	0.113
6540	ENSMUSG00000052712	BC004004	chr17	+	29282059	29282267	29268824	29269002	29294006	29294161	25.6667	21.6667	0.364947	-0.113	0.113
41720	ENSMUSG00000029422	Rsrc2	chr5	-	123746771	123746870	123745496	123745589	123749288	123749367	44	76.6667	0.631254	-0.113	0.113
41997	ENSMUSG00000040751	Lat2	chr5	-	134606045	134606081	134605931	134605962	134606360	134606392	46.3333	74.6667	0.680535	0.113	0.113
33367	ENSMUSG00000037395	Rcor3	chr1	-	192101751	192101867	192100906	192101155	192108643	192108701	71	50.3333	0.68671	-0.113	0.113
19173	ENSMUSG00000048677	Tpcn2	chr7	-	145260871	145261000	145258514	145258614	145261932	145261992	52	54.3333	0.695233	0.113	0.113
55552	ENSMUSG00000037286	Stag1	chr9	+	100712437	100712540	100643447	100643796	100737977	100737996	202.333	227	2.78557e-08	0.112	0.112
37841	ENSMUSG00000023452	Pisd	chr5	-	32740623	32740789	32738781	32739373	32742209	32742335	44.6667	51	0.00160443	0.112	0.112
31096	ENSMUSG00000024483	Ankhd1	chr18	+	36624508	36625267	36614714	36614817	36632066	36632212	119.667	124.333	0.00538067	0.112	0.112
55355	ENSMUSG00000032425	Zfp949	chr9	+	88552661	88552861	88548099	88548508	88554375	88554539	54.3333	64	0.00735412	0.112	0.112
36833	ENSMUSG00000026987	Baz2b	chr2	-	59906915	59907051	59903158	59903305	59907543	59907749	34	44	0.0241185	0.112	0.112
42340	ENSMUSG00000036639	Nudt1	chr5	+	140332422	140332473	140331908	140331955	140334454	140334619	47.6667	45	0.096057	0.112	0.112
52247	ENSMUSG00000039908	Slc26a11	chr11	+	119363399	119363542	119359296	119359382	119368663	119368839	47.3333	44.6667	0.162875	-0.112	0.112
33041	ENSMUSG00000036707	Cab39	chr1	+	85795356	85795473	85794510	85794549	85818356	85818513	24.6667	28	0.171967	0.112	0.112
45007	ENSMUSG00000035640	Cbarp	chr10	-	80136689	80136743	80136349	80136494	80136873	80136938	101.667	125.667	0.174779	0.112	0.112
13518	ENSMUSG00000020376	Rnf130	chr11	+	50099245	50099339	50095775	50095980	50104548	50104753	88	92	0.195276	-0.112	0.112
4987	ENSMUSG00000033918	Parl	chr16	-	20297592	20297733	20287856	20287952	20302208	20302340	25	37.6667	1	0.112	0.112
19180	ENSMUSG00000048677	Tpcn2	chr7	-	145277108	145277731	145273877	145273968	145278736	145278914	34.6667	43.3333	1	-0.112	0.112
47981	ENSMUSG00000022607	Ptk2	chr15	-	73211986	73211995	73210741	73210897	73215978	73216085	22.6667	20	1	-0.112	0.112
35763	ENSMUSG00000032599	Ip6k2	chr9	+	108796654	108796783	108796063	108796396	108797206	108797345	27	46	1	-0.112	0.112
16103	ENSMUSG00000022674	Ube2v2	chr16	-	15577014	15577140	15552676	15556543	15581058	15581207	1357	1748	8.44388e-14	0.111	0.111
47028	ENSMUSG00000039701	Usp53	chr3	-	122982684	122982847	122967640	122969249	122984281	122984510	83	107.333	3.38339e-05	-0.111	0.111
31244	ENSMUSG00000116016	Gm49496	chr13	-	111447895	111447955	111440631	111440816	111448932	111448999	1798.67	2080	0.000141186	0.111	0.111
23154	ENSMUSG00000015882	Lcorl	chr5	-	45775391	45775521	45747055	45747307	45795292	45795358	81	99.6667	0.0007338	0.111	0.111
38547	ENSMUSG00000043909	Trp53bp1	chr2	-	121223704	121223762	121215666	121216171	121227644	121227848	57	57	0.00617939	0.111	0.111
12166	ENSMUSG00000038909	Kat7	chr11	-	95276442	95276549	95274258	95275887	95277468	95277615	561	643.667	0.0132631	0.111	0.111
12590	ENSMUSG00000000631	Myo18a	chr11	+	77822662	77822674	77821041	77821186	77823275	77823446	58.6667	70.6667	0.0140791	0.111	0.111
15137	ENSMUSG00000061589	Dot1l	chr10	+	80790610	80791561	80790319	80790384	80793506	80795461	97.3333	107.333	0.0232205	0.111	0.111
22711	ENSMUSG00000028073	Pear1	chr3	-	87760223	87760385	87759352	87759581	87768877	87768943	61	58.3333	0.11352	0.111	0.111
55003	ENSMUSG00000035284	Vps13c	chr9	+	67949315	67949437	67948116	67948277	67950232	67950527	25.6667	27	0.162512	-0.111	0.111
42726	ENSMUSG00000015189	Casd1	chr6	+	4635745	4635886	4631518	4631598	4636968	4637046	36	38	0.163479	0.111	0.111
27657	ENSMUSG00000062590	Armc9	chr1	+	86218847	86218898	86213049	86213105	86244565	86244670	26.6667	41	0.251892	-0.111	0.111
18992	ENSMUSG00000019261	Map1s	chr8	+	70910944	70912653	70905992	70906127	70916350	70916574	124.667	133.667	0.2936	-0.111	0.111
7344	ENSMUSG00000022185	Acin1	chr14	-	54653213	54653317	54651514	54651858	54653534	54653681	42	65	0.583519	0.111	0.111
56315	ENSMUSG00000019977	Hbs1l	chr10	+	21309098	21309314	21299177	21299243	21336966	21337176	36	47.6667	0.660642	0.111	0.111
18540	ENSMUSG00000029290	Zfp326	chr5	+	105888700	105888839	105886186	105886276	105891117	105891316	103	117.667	0.691328	-0.111	0.111
10242	ENSMUSG00000021240	Abcd4	chr12	-	84606099	84606308	84605347	84605384	84608569	84608659	49.6667	46.3333	0.967285	0.111	0.111
9626	ENSMUSG00000025321	Itgb8	chr12	-	119173285	119173420	119170646	119171049	119176994	119177084	20.6667	29.3333	1	0.111	0.111
35532	ENSMUSG00000027104	Atf2	chr2	-	73870622	73870685	73862968	73863238	73873669	73873745	216.667	266	6.2822e-06	0.11	0.11
8567	ENSMUSG00000064120	Mocs1	chr17	+	49454029	49454201	49452794	49452842	49455256	49455435	30.6667	33.3333	0.0328541	0.11	0.11
1910	ENSMUSG00000040247	Tbc1d10c	chr19	-	4187941	4188131	4183410	4185073	4188943	4189054	443	485.667	0.0681892	0.11	0.11
8809	ENSMUSG00000091183	Gm5141	chr13	-	62776716	62776777	62772199	62775162	62776962	62777089	26	28	0.134267	0.11	0.11
31089	ENSMUSG00000022791	Tnk2	chr16	+	32680905	32680995	32679458	32680807	32681151	32681279	38.3333	48.3333	0.185342	0.11	0.11
20642	ENSMUSG00000030231	Plekha5	chr6	+	140593554	140593657	140591627	140591764	140596248	140597110	56.6667	53.3333	0.281545	0.11	0.11
24724	ENSMUSG00000021488	Nsd1	chr13	+	55245517	55248077	55238689	55238862	55260343	55260468	164	194.667	0.327631	0.11	0.11
11580	ENSMUSG00000020721	Helz	chr11	+	107555518	107555575	107549345	107549401	107574937	107575165	162	189.667	0.332504	0.11	0.11
42803	ENSMUSG00000029629	Phf14	chr6	+	11933252	11934019	11926726	11926837	11941429	11941574	154	164	0.557145	0.11	0.11
2749	ENSMUSG00000041225	Arhgap12	chr18	-	6056978	6056993	6052861	6052923	6057516	6057591	59.3333	61.3333	0.562011	0.11	0.11
33182	ENSMUSG00000020647	Ncoa1	chr12	-	4249835	4249890	4249440	4249747	4253656	4253746	38.6667	35	0.716276	-0.11	0.11
27208	ENSMUSG00000036555	Iqce	chr5	-	140669021	140669105	140666007	140666208	140670466	140670567	49.6667	77	0.736693	-0.11	0.11
49978	ENSMUSG00000074064	Mlycd	chr8	+	119401480	119402590	119394897	119395470	119407555	119407705	88.6667	141	0.876304	-0.11	0.11
6842	ENSMUSG00000052584	Serp2	chr14	-	76549981	76550054	76539569	76540054	76556430	76556492	20.3333	29.3333	1	-0.11	0.11
47893	ENSMUSG00000029267	Mtf2	chr5	+	108073306	108073454	108065673	108065965	108078865	108078974	51	63.6667	1	-0.11	0.11
27390	ENSMUSG00000058835	Abi1	chr2	-	22953434	22953611	22946575	22946761	22957017	22957118	1253	1557	7.03313e-05	0.109	0.109
1174	ENSMUSG00000025026	Add3	chr19	+	53244309	53244405	53242503	53242627	53244997	53246940	4906.67	4898.33	0.000400051	0.109	0.109
51929	ENSMUSG00000036501	Fam13b	chr18	-	34491016	34491112	34486978	34487139	34494156	34494298	113	105.667	0.00195815	0.109	0.109
41877	ENSMUSG00000034442	Trmt5	chr12	-	73281004	73281656	73280010	73280632	73282611	73282736	122.333	161.333	0.00381347	0.109	0.109
5841	ENSMUSG00000047888	Tnrc6b	chr15	+	80882943	80883102	80878866	80881206	80884206	80884382	291	291.667	0.0176741	0.109	0.109
35721	ENSMUSG00000041215	Yeats2	chr16	+	20150441	20150560	20141066	20141235	20152908	20153006	91.3333	83.3333	0.0275313	0.109	0.109
17655	ENSMUSG00000028760	Eif4g3	chr4	+	138084256	138084370	138082892	138082988	138096751	138096931	65.6667	61.6667	0.0375889	0.109	0.109
12097	ENSMUSG00000078700	D030028A08Rik	chr11	+	96958852	96959024	96952580	96952728	96959553	96960062	40.3333	36	0.0421292	-0.109	0.109
50981	ENSMUSG00000033543	Gtf2a2	chr9	+	70018679	70018818	70016818	70017191	70019388	70019469	31	38.6667	0.0919566	0.109	0.109
32573	ENSMUSG00000097534	Gm16675	chr8	-	46736271	46736343	46730969	46731862	46739161	46739508	22.3333	21	0.0932745	0.109	0.109
10522	ENSMUSG00000113035	5830428M24Rik	chr12	-	69468186	69468360	69464786	69465414	69470393	69470517	94.6667	157	0.111987	-0.109	0.109
17756	ENSMUSG00000003534	Ddr1	chr17	-	35686480	35686591	35685305	35685550	35687144	35687310	52.3333	103.333	0.167626	0.109	0.109
4307	ENSMUSG00000022967	Ifnar1	chr16	+	91505054	91505414	91501621	91501769	91506526	91507441	43.3333	64	0.422917	-0.109	0.109
54118	ENSMUSG00000035919	Bbs9	chr9	+	22476569	22476625	22475721	22476055	22490817	22490940	41.6667	45.3333	0.633647	0.109	0.109
52735	ENSMUSG00000037148	Arhgap10	chr8	-	77450827	77450923	77432739	77432811	77517629	77517783	94.6667	90	0.000555183	0.108	0.108
20503	ENSMUSG00000040848	Sft2d2	chr1	-	165187968	165188054	165185007	165185089	165188247	165188334	322.333	492	0.000829728	-0.108	0.108
48866	ENSMUSG00000040268	Plekha1	chr7	+	130909587	130909628	130908335	130908425	130910831	130910901	288.667	330	0.00185044	0.108	0.108
2801	ENSMUSG00000034998	Foxn2	chr17	+	88479275	88479340	88475855	88475950	88486402	88487251	94.3333	100.333	0.00247768	0.108	0.108
52974	ENSMUSG00000057551	Zfp317	chr9	+	19641963	19642103	19641065	19641254	19642597	19642724	151.667	143.667	0.0111434	0.108	0.108
14562	ENSMUSG00000020184	Mdm2	chr10	-	117709653	117709784	117705154	117705229	117709945	117710028	237.667	346.667	0.0125946	0.108	0.108
48629	ENSMUSG00000042178	Armc5	chr7	+	128242179	128242676	128240082	128240869	128243339	128243472	104.333	171	0.0327599	0.108	0.108
43821	ENSMUSG00000025161	Slc16a3	chr11	+	120954173	120954268	120949052	120949150	120955225	120955273	22.6667	30.3333	0.132446	0.108	0.108
22456	ENSMUSG00000030254	Rad18	chr6	-	112628461	112628524	112619944	112620904	112665277	112665338	39	34.6667	0.139159	0.108	0.108
39780	ENSMUSG00000024921	Smarca2	chr19	+	26749851	26749947	26748250	26748298	26751823	26752041	38.3333	62.3333	0.166994	-0.108	0.108
53879	ENSMUSG00000050912	Tmem123	chr9	+	7785210	7785326	7768289	7768340	7789299	7789385	121.333	97.3333	0.229827	0.108	0.108
31529	ENSMUSG00000025958	Creb1	chr1	+	64559726	64559768	64558502	64558649	64566216	64566317	144.333	174.333	0.255989	-0.108	0.108
1896	ENSMUSG00000047656	Trpt1	chr19	+	6997932	6998102	6996695	6996777	6998191	6998366	27.6667	32	0.338046	-0.108	0.108
44258	ENSMUSG00000030016	Zfp638	chr6	+	83981683	83981785	83976201	83976350	83983975	83984074	77.6667	76	0.399795	0.108	0.108
21065	ENSMUSG00000074733	Zfp950	chr19	-	61120318	61120452	61118226	61118350	61127006	61127067	45.3333	50	0.472701	-0.108	0.108
24127	ENSMUSG00000063889	Crem	chr18	-	3276693	3276775	3273421	3273578	3280948	3281078	26.6667	40.3333	0.56833	0.108	0.108
29056	ENSMUSG00000057363	Uxs1	chr1	-	43790463	43790550	43780064	43780169	43797244	43797305	60.6667	74.3333	0.621638	0.108	0.108
51888	ENSMUSG00000061313	Ddhd2	chr8	-	25741286	25741354	25739462	25739585	25741600	25741809	31.3333	38.6667	0.839337	-0.108	0.108
488	ENSMUSG00000047045	Tmem164	chrX	+	142682290	142682949	142681417	142681556	142770966	142771033	31.3333	66.6667	1	0.108	0.108
41582	ENSMUSG00000022536	Glyr1	chr16	-	5036235	5036475	5031886	5031973	5036918	5037057	1254	1402	0	0.107	0.107
7493	ENSMUSG00000006678	Pola1	chrX	-	93375590	93375684	93304766	93305816	93420566	93420683	77.3333	75	6.6494e-05	0.107	0.107
21945	ENSMUSG00000040345	Arhgap9	chr10	+	127324344	127324459	127323706	127323830	127325118	127325199	564.333	786.667	0.00158018	-0.107	0.107
4982	ENSMUSG00000033918	Parl	chr16	-	20282923	20282931	20282722	20282820	20285764	20285835	29.6667	36.3333	0.00319124	0.107	0.107
55107	ENSMUSG00000090626	Tex9	chr9	-	72477736	72477910	72473657	72473792	72478339	72478422	25.3333	54.3333	0.00587242	0.107	0.107
45860	ENSMUSG00000037363	Letm2	chr8	-	25585348	25585468	25581672	25581786	25586606	25586807	178	184	0.00648186	0.107	0.107
49876	ENSMUSG00000063550	Nup98	chr7	-	102169362	102169503	102163688	102163822	102176312	102176405	95.3333	168.333	0.025678	0.107	0.107
18266	ENSMUSG00000028653	Trit1	chr4	+	123049151	123049264	123044490	123044636	123049476	123049554	52.6667	51	0.0611163	0.107	0.107
35249	ENSMUSG00000039768	Dnajc11	chr4	+	151968498	151970930	151957102	151957204	151973479	151973669	292	352	0.423817	0.107	0.107
3741	ENSMUSG00000007570	Fance	chr17	+	28322645	28322771	28320789	28320856	28326151	28326566	93	91.3333	0.493781	0.107	0.107
43495	ENSMUSG00000042810	Krba1	chr6	+	48402870	48403010	48395585	48395887	48403377	48403497	68	45	0.759972	0.107	0.107
14006	ENSMUSG00000025871	4833439L19Rik	chr13	-	54564184	54564272	54559197	54559324	54565181	54565356	28.6667	23	1	-0.107	0.107
6159	ENSMUSG00000033826	Dnah8	chr17	+	30708290	30708526	30706384	30706511	30712272	30712386	33	30.6667	1	0.107	0.107
7930	ENSMUSG00000021767	Kat6b	chr14	+	21624832	21625761	21621954	21622087	21626718	21626840	41.6667	43.3333	1	-0.107	0.107
8281	ENSMUSG00000021694	Ercc8	chr13	+	108166389	108166491	108160634	108160730	108169367	108169491	46.6667	48.6667	1	-0.107	0.107
17166	ENSMUSG00000037940	Inpp4b	chr8	+	81844455	81844506	81770732	81770924	81856691	81856771	1679.67	1704	0	0.106	0.106
17400	ENSMUSG00000029022	Miip	chr4	-	147863027	147863136	147862437	147862949	147865188	147865270	362.667	432.667	3.10511e-09	-0.106	0.106
50539	ENSMUSG00000033114	Slc35d2	chr13	-	64118415	64118483	64112929	64113001	64120594	64120681	412.667	524.333	6.46631e-07	0.106	0.106
56528	ENSMUSG00000026603	Smyd2	chr1	-	189899817	189899928	189897422	189897483	189909850	189909914	136	184.667	0.00389162	0.106	0.106
33513	ENSMUSG00000031389	Arhgap4	chrX	-	73906668	73906876	73900634	73900736	73911162	73911229	298.333	326	0.0197958	0.106	0.106
47095	ENSMUSG00000040940	Arhgef1	chr7	+	24918519	24919351	24917894	24918000	24919630	24919776	3620.33	3823	0.0294997	-0.106	0.106
26901	ENSMUSG00000033009	Ogfod1	chr8	+	94038964	94039110	94037197	94037442	94047271	94047318	166.667	197.667	0.0929015	-0.106	0.106
32690	ENSMUSG00000047213	Ythdf3	chr3	+	16203186	16203219	16183921	16183946	16203825	16205424	46	51	0.100038	0.106	0.106
30129	ENSMUSG00000026309	Ilkap	chr1	-	91388354	91388446	91387214	91387341	91390606	91390663	100.667	101	0.107281	0.106	0.106
16271	ENSMUSG00000035614	Togaram1	chr12	+	64990940	64991090	64986392	64986490	64992544	64992640	104.333	136.667	0.146164	0.106	0.106
27620	ENSMUSG00000028771	Ptpn12	chr5	-	21029775	21029884	21022017	21022094	21055648	21055911	24.6667	27.6667	0.154484	0.106	0.106
53612	ENSMUSG00000031828	Klhl36	chr8	+	119869621	119870692	119865002	119865079	119874374	119874532	142.333	190.667	0.166275	0.106	0.106
3325	ENSMUSG00000053835	H2-T24	chr17	-	36014556	36014696	36005694	36006789	36014799	36015075	119.333	76.6667	0.186865	0.106	0.106
45008	ENSMUSG00000035640	Cbarp	chr10	-	80136704	80136743	80136349	80136494	80136873	80136938	43.3333	67	0.340831	0.106	0.106
46769	ENSMUSG00000042156	Dzip1	chr14	-	118923896	118924095	118923051	118923167	118924424	118924518	102.333	86.6667	0.341778	0.106	0.106
20739	ENSMUSG00000045962	Wnk1	chr6	-	119944700	119944800	119943805	119943866	119946236	119946320	70.6667	105	0.421953	0.106	0.106
47977	ENSMUSG00000019854	Reps1	chr10	+	18107667	18107748	18104153	18104275	18114398	18114486	57.6667	59	0.696403	0.106	0.106
44201	ENSMUSG00000042787	Exog	chr9	+	119445286	119445321	119444959	119445150	119445687	119445801	47	65.6667	0.871028	0.106	0.106
6993	ENSMUSG00000031109	Enox2	chrX	-	49013132	49013180	49009706	49011634	49013496	49013582	66.3333	50.3333	1	0.106	0.106
16202	ENSMUSG00000021870	Slmap	chr14	-	26459903	26459954	26459409	26459460	26460041	26460185	39.6667	36.3333	1	0.106	0.106
53799	ENSMUSG00000001995	Sipa1l2	chr8	-	125433177	125433309	125422578	125422702	125439263	125439483	24	22.6667	1	0.106	0.106
8855	ENSMUSG00000021559	Dapk1	chr13	+	60760634	60761884	60757348	60757537	60762356	60763191	20.3333	35	1	-0.106	0.106
26791	ENSMUSG00000037849	Ifi206	chr1	-	173485528	173485635	173480370	173482056	173486607	173486892	876	901.667	2.01496e-10	0.105	0.105
6708	ENSMUSG00000033186	Mzt1	chr14	-	99040514	99040660	99034543	99036510	99045993	99046120	384.333	477	1.41657e-05	0.105	0.105
32588	ENSMUSG00000025782	Taf3	chr2	-	9951113	9952945	9940926	9941009	10042426	10042669	441.667	493.333	0.000260548	0.105	0.105
14012	ENSMUSG00000025871	4833439L19Rik	chr13	-	54564514	54564621	54556367	54556651	54565181	54565303	216.667	338	0.000897425	0.105	0.105
42823	ENSMUSG00000066258	Trim12a	chr7	-	104314484	104314642	104307256	104307387	104315410	104315456	86.6667	90	0.00132305	-0.105	0.105
39725	ENSMUSG00000068134	Zfp120	chr2	-	150119564	150119628	150114405	150118200	150119824	150119951	168	210.333	0.00188019	0.105	0.105
53074	ENSMUSG00000034647	Ankrd12	chr17	-	66052783	66053091	66049785	66049933	66076883	66076982	507	477.667	0.00193513	0.105	0.105
38653	ENSMUSG00000035401	Emsy	chr7	-	98646448	98646523	98641492	98641668	98647804	98647904	105.333	123.667	0.00234544	0.105	0.105
24373	ENSMUSG00000026743	Mllt10	chr2	+	18092783	18092834	18071124	18071204	18101457	18101512	159.667	173	0.00479317	0.105	0.105
53371	ENSMUSG00000031921	Terf2	chr8	-	107079694	107079794	107079368	107079469	107081092	107081239	22.3333	43.6667	0.0129092	-0.105	0.105
37163	ENSMUSG00000038844	Kif16b	chr2	-	142739522	142739611	142714678	142714732	142756088	142756226	56	67.6667	0.0157466	0.105	0.105
21483	ENSMUSG00000030086	Chchd6	chr6	-	89467389	89467473	89418346	89419818	89567586	89567731	57	64	0.0172871	0.105	0.105
8541	ENSMUSG00000003992	Ssbp2	chr13	+	91642301	91642391	91564609	91564694	91664117	91664177	591.333	533	0.0214506	0.105	0.105
49008	ENSMUSG00000074071	Fam169b	chr7	+	68338979	68339113	68304551	68304651	68350233	68350416	41.3333	103	0.0297626	0.105	0.105
35929	ENSMUSG00000040813	Tex264	chr9	-	106684928	106684995	106673516	106673738	106685834	106685915	22	27.6667	0.0651858	0.105	0.105
33381	ENSMUSG00000054484	Tmem62	chr2	+	120986835	120986958	120986582	120986707	120990330	120990356	87	93.6667	0.0970285	0.105	0.105
1453	ENSMUSG00000024780	Cdc37l1	chr19	+	29012787	29012910	29011897	29012053	29024803	29026681	50	40.6667	0.330374	0.105	0.105
18916	ENSMUSG00000047909	Ankrd16	chr2	+	11785169	11785260	11784292	11784452	11786223	11786302	62.6667	68.3333	0.443899	0.105	0.105
42842	ENSMUSG00000029569	Tmem168	chr6	-	13606923	13607084	13605934	13605959	13607829	13608044	48.3333	48	0.643719	0.105	0.105
28653	ENSMUSG00000040297	Suco	chr1	-	161845559	161845580	161845302	161845358	161847204	161847310	167	201.333	0.671734	-0.105	0.105
7368	ENSMUSG00000044501	Zfp758	chr17	+	22372035	22372088	22361521	22361707	22373642	22373769	30	32	0.674029	-0.105	0.105
7859	ENSMUSG00000046753	Ccdc66	chr14	-	27505637	27505663	27500240	27500682	27506650	27506715	49.3333	74	1	-0.105	0.105
28516	ENSMUSG00000070939	Tgfbrap1	chr1	-	43075250	43075952	43071460	43071655	43092380	43092729	41.6667	54	1	0.105	0.105
45483	ENSMUSG00000036054	Sugp2	chr8	+	70251613	70252101	70248425	70248546	70257129	70257614	75.6667	75.3333	1	0.105	0.105
36917	ENSMUSG00000031993	Snx19	chr9	+	30440095	30440225	30437349	30437530	30463219	30463307	118.333	137.667	0.000389327	0.104	0.104
46727	ENSMUSG00000041420	Meis3	chr7	+	16178744	16179100	16175387	16175567	16182040	16182152	244.333	217.333	0.00135231	0.104	0.104
23567	ENSMUSG00000042520	Ubap2l	chr3	-	90031310	90031370	90028324	90028377	90034064	90034177	870.333	1226	0.0034586	0.104	0.104
43565	ENSMUSG00000098715	Gm28053	chr6	+	48729220	48729268	48718606	48718701	48741319	48741417	68	182.667	0.0103915	0.104	0.104
44890	ENSMUSG00000006673	Qrich1	chr9	+	108518702	108518826	108517113	108517240	108528588	108528899	543.333	682.333	0.0155285	-0.104	0.104
16148	ENSMUSG00000001052	Sec24b	chr3	-	130020537	130020642	130011791	130011872	130033830	130033974	178	179	0.0344103	0.104	0.104
30369	ENSMUSG00000074749	Kiz	chr2	+	146870765	146870846	146863706	146863869	146889020	146889666	145.667	170	0.0496534	0.104	0.104
34073	ENSMUSG00000039997	Ifi203	chr1	-	173933782	173933926	173928274	173929516	173935009	173935177	143.667	168.667	0.0522951	-0.104	0.104
9639	ENSMUSG00000024236	Svil	chr18	+	5086534	5086624	5082782	5082930	5086709	5086796	29.6667	37	0.0588669	0.104	0.104
43046	ENSMUSG00000070056	Mfhas1	chr8	+	35671721	35671831	35664667	35664794	35676729	35677020	81	115	0.0606771	-0.104	0.104
36956	ENSMUSG00000030154	Klrb1f	chr6	+	129053182	129053257	129052458	129052557	129053711	129053866	54.3333	92.3333	0.0667235	0.104	0.104
10213	ENSMUSG00000021244	Ylpm1	chr12	+	85028769	85030887	85014649	85015593	85040572	85040993	54.6667	71.6667	0.200492	0.104	0.104
43418	ENSMUSG00000038301	Snx10	chr6	+	51544540	51544649	51523981	51524034	51562017	51562064	63	88	0.341782	0.104	0.104
11725	ENSMUSG00000020694	Tlk2	chr11	+	105210544	105210640	105209793	105209837	105221185	105221353	47.3333	62.3333	0.352771	0.104	0.104
39027	ENSMUSG00000033808	Tmem87a	chr2	-	120402709	120402770	120397361	120397447	120403904	120403960	51.6667	66.3333	0.547494	0.104	0.104
15972	ENSMUSG00000067367	Lyar	chr5	+	38223133	38223231	38220481	38220635	38224717	38224797	29.6667	32.3333	0.621102	-0.104	0.104
55769	ENSMUSG00000032582	Rbm6	chr9	-	107852124	107853674	107847267	107847337	107860348	107860459	38	66.3333	0.706552	0.104	0.104
24580	ENSMUSG00000033392	Clasp2	chr9	+	113887044	113887047	113881687	113881751	113889957	113890121	31.6667	42	0.73197	0.104	0.104
7768	ENSMUSG00000042323	Pbrm1	chr14	+	31022719	31022859	31019137	31019293	31025497	31025650	76	119	0.797045	-0.104	0.104
26793	ENSMUSG00000039065	Atpsckmt	chr15	+	31603448	31603574	31602117	31602149	31605910	31606188	34.6667	47.6667	0.941213	0.104	0.104
19097	ENSMUSG00000091586	Cyp4f17	chr17	+	32528275	32528358	32528046	32528111	32528716	32528894	32.3333	39.6667	1	0.104	0.104
53908	ENSMUSG00000031925	Maml2	chr9	+	13619989	13621675	13297956	13298561	13697173	13697377	88.6667	108	1	0.104	0.104
17593	ENSMUSG00000032468	Armc8	chr9	-	99551542	99551619	99537687	99537759	99568601	99568649	276	332	1.35785e-08	0.103	0.103
2199	ENSMUSG00000024613	Tcof1	chr18	-	60832165	60832309	60831773	60831995	60832426	60832624	1584	1614	1.65173e-08	0.103	0.103
31599	ENSMUSG00000057738	Sptan1	chr2	+	30014157	30014172	30013675	30013838	30015588	30015720	237.667	319	4.42655e-07	-0.103	0.103
7346	ENSMUSG00000022185	Acin1	chr14	-	54678742	54678862	54667072	54667161	54679240	54679352	791.333	852.667	0.000286648	0.103	0.103
35735	ENSMUSG00000036792	Mbd5	chr2	+	49064704	49064757	49018253	49018325	49086589	49086652	30.3333	30.3333	0.00055648	0.103	0.103
2989	ENSMUSG00000058704	Memo1	chr17	-	74217026	74217103	74202260	74202365	74225431	74225574	256	241.667	0.00322645	0.103	0.103
15500	ENSMUSG00000033434	Gtpbp6	chr5	-	110106869	110106940	110106652	110106742	110107059	110107197	61.3333	72	0.00368329	0.103	0.103
46048	ENSMUSG00000040370	Etfrf1	chr6	+	145214521	145214784	145211174	145211252	145215183	145215271	86	94	0.00488388	-0.103	0.103
53156	ENSMUSG00000097194	9330175E14Rik	chr8	-	94427743	94427902	94422897	94423804	94434025	94434166	253	236	0.0170403	0.103	0.103
55207	ENSMUSG00000025041	Nt5c2	chr19	-	46909489	46909548	46904974	46905092	46924261	46924335	130.667	183.667	0.0207428	0.103	0.103
18053	ENSMUSG00000042446	Zmym4	chr4	-	126907085	126907236	126906520	126906636	126910789	126911002	40.3333	38.6667	0.024494	0.103	0.103
25526	ENSMUSG00000066800	Rnasel	chr1	+	153753634	153755213	153752844	153752947	153755950	153756036	260.333	295.667	0.031398	0.103	0.103
15762	ENSMUSG00000061882	Ccdc62	chr5	+	123936388	123936555	123934071	123934264	123938149	123938251	46.3333	34	0.0459474	-0.103	0.103
18580	ENSMUSG00000034610	Tut4	chr4	+	108478872	108479741	108460009	108460200	108486453	108486617	117.333	115.667	0.0624183	0.103	0.103
46050	ENSMUSG00000040370	Etfrf1	chr6	+	145214521	145215271	145211155	145211252	145215350	145216939	105.333	114	0.0716861	0.103	0.103
27225	ENSMUSG00000053333	Dis3l2	chr1	+	86791415	86791457	86760287	86760389	86821221	86821450	91.3333	145.333	0.0808077	0.103	0.103
42724	ENSMUSG00000015189	Casd1	chr6	+	4634001	4634103	4631518	4631598	4635745	4635886	45.3333	56.6667	0.141116	-0.103	0.103
28473	ENSMUSG00000029127	Zbtb49	chr5	-	38211845	38212088	38210617	38210664	38213307	38213552	45.6667	49.6667	0.148204	0.103	0.103
35068	ENSMUSG00000022708	Zbtb20	chr16	+	43146896	43146943	43024937	43024987	43193464	43193538	54	52.3333	0.158335	0.103	0.103
44560	ENSMUSG00000049555	Tmie	chr9	-	110875427	110875537	110873795	110874026	110875627	110875839	80.3333	32.3333	0.200098	0.103	0.103
54267	ENSMUSG00000032122	Slc37a2	chr9	-	37238215	37238382	37237736	37237774	37239130	37239207	29.3333	31.3333	0.794888	-0.103	0.103
17720	ENSMUSG00000024273	2700062C07Rik	chr18	+	24471061	24471146	24470849	24470980	24472949	24473149	26	37.3333	0.965629	-0.103	0.103
14061	ENSMUSG00000014039	Prdm15	chr16	-	97829610	97829712	97821767	97822010	97835577	97835830	33.3333	31	1	0.103	0.103
3830	ENSMUSG00000024182	Axin1	chr17	+	26142617	26143576	26138687	26139041	26173639	26173780	43.6667	52.3333	1	0.103	0.103
36455	ENSMUSG00000054672	5830411N06Rik	chr7	+	140296684	140296999	140294658	140296603	140297075	140297390	21.3333	29	1	0.103	0.103
38564	ENSMUSG00000026972	Arrdc1	chr2	-	24927728	24927839	24927125	24927176	24935027	24935054	827.333	1096.33	2.60701e-09	-0.102	0.102
46737	ENSMUSG00000019863	Qrsl1	chr10	-	43876471	43876677	43874187	43874706	43881472	43881590	132.333	162.333	4.81373e-05	0.102	0.102
48887	ENSMUSG00000038822	Hace1	chr10	+	45686601	45686733	45677066	45677263	45700576	45700675	360.667	349.333	7.65676e-05	0.102	0.102
21944	ENSMUSG00000040345	Arhgap9	chr10	+	127324344	127324459	127322693	127322890	127325118	127325199	1030	1080.33	0.000351421	-0.102	0.102
38812	ENSMUSG00000021669	Col4a3bp	chr13	+	96616993	96617071	96616456	96616549	96624694	96624790	97.6667	124.333	0.000463899	0.102	0.102
47899	ENSMUSG00000029267	Mtf2	chr5	+	108073306	108073454	108069161	108069363	108078865	108078974	52.6667	28.6667	0.00442846	-0.102	0.102
4575	ENSMUSG00000055447	Cd47	chr16	+	49908053	49908078	49898039	49898132	49910868	49911081	162	266	0.0119755	0.102	0.102
41875	ENSMUSG00000034211	Mrps17	chr5	+	129715683	129715912	129715508	129715549	129716726	129716866	53.3333	65.3333	0.0151918	0.102	0.102
18711	ENSMUSG00000028560	Usp1	chr4	+	98926435	98926674	98923878	98924243	98928233	98928354	405.667	533	0.0310838	0.102	0.102
18960	ENSMUSG00000041975	Mettl8	chr2	-	70976073	70976137	70973252	70973392	70981854	70982195	36.6667	35	0.0515251	0.102	0.102
5508	ENSMUSG00000023008	Fmnl3	chr15	-	99329279	99329432	99328057	99328166	99331986	99332070	80.6667	79.3333	0.052595	0.102	0.102
26580	ENSMUSG00000026096	Osgepl1	chr1	+	53317901	53318289	53314855	53315099	53319942	53320296	128.333	162.667	0.0799455	0.102	0.102
6391	ENSMUSG00000022412	Mief1	chr15	+	80234681	80234780	80234079	80234181	80235804	80236040	62	97.3333	0.150269	-0.102	0.102
6150	ENSMUSG00000033826	Dnah8	chr17	+	30684130	30684247	30683630	30683711	30686382	30686502	112.333	85	0.190579	0.102	0.102
20370	ENSMUSG00000028689	Ccdc163	chr4	+	116711310	116711378	116710100	116710284	116712371	116712439	24.6667	29	0.223777	0.102	0.102
46024	ENSMUSG00000028189	Ctbs	chr3	+	146454162	146454485	146450477	146450630	146454947	146455156	28.6667	34.6667	0.77608	-0.102	0.102
41797	ENSMUSG00000029478	Ncor2	chr5	-	125019959	125020046	125018810	125018990	125022870	125022924	71.3333	72	0.808315	0.102	0.102
30640	ENSMUSG00000026150	Mff	chr1	+	82747082	82747142	82741817	82741976	82750519	82750604	39.6667	25.3333	1	0.102	0.102
12499	ENSMUSG00000017686	Rhot1	chr11	+	80257513	80257636	80254659	80254862	80265741	80266738	276.667	354.333	3.56212e-05	0.101	0.101
36556	ENSMUSG00000005886	Ncoa2	chr1	-	13285968	13286025	13224608	13224713	13373937	13374029	71.6667	71.3333	4.99542e-05	0.101	0.101
3876	ENSMUSG00000004865	Srpk1	chr17	-	28600868	28600894	28599470	28599869	28602687	28602853	162.667	176.667	0.000356589	0.101	0.101
13561	ENSMUSG00000069892	9930111J21Rik2	chr11	-	49038583	49039818	49015873	49020392	49050882	49051031	332.333	341.333	0.00120303	0.101	0.101
46070	ENSMUSG00000024145	Pigf	chr17	-	87008802	87008911	86997255	86997567	87020400	87020517	114.667	139.667	0.00183802	0.101	0.101
8325	ENSMUSG00000021709	Erbin	chr13	-	103827906	103828023	103823313	103823406	103830187	103830331	54.3333	38.3333	0.0057551	0.101	0.101
16576	ENSMUSG00000054280	Prr14l	chr5	-	32851881	32851998	32831804	32831858	32854092	32854256	50	48.6667	0.00807007	0.101	0.101
10119	ENSMUSG00000079036	Alkbh1	chr12	-	87441270	87441343	87440305	87440414	87443641	87443836	97	182.333	0.0107279	0.101	0.101
14325	ENSMUSG00000025358	Cdk2	chr10	-	128699975	128700119	128699471	128699675	128701342	128701444	576	594.667	0.0188945	0.101	0.101
21465	ENSMUSG00000022779	Top3b	chr16	+	16882500	16882697	16880603	16880678	16885834	16885849	261	274.667	0.0376775	0.101	0.101
4580	ENSMUSG00000055447	Cd47	chr16	+	49908702	49908735	49898039	49898132	49910868	49910876	157.667	261.667	0.0575111	0.101	0.101
25197	ENSMUSG00000045411	2410002F23Rik	chr7	+	44247909	44248059	44247230	44247416	44248251	44248295	196	254.667	0.0712575	-0.101	0.101
36826	ENSMUSG00000035168	Tanc1	chr2	+	59646768	59646872	59612041	59612196	59699347	59699427	59.3333	87.3333	0.0844161	0.101	0.101
4077	ENSMUSG00000036552	Ermard	chr17	+	15059765	15059984	15059343	15059469	15061068	15061182	216.667	206.333	0.139382	-0.101	0.101
37552	ENSMUSG00000054648	Zfp869	chr8	-	69714301	69714409	69710685	69710984	69716283	69716463	107	112.667	0.157211	0.101	0.101
38500	ENSMUSG00000074519	Zfp971	chr2	+	178031254	178031381	178023283	178023381	178031589	178031650	38.6667	34.3333	0.172135	0.101	0.101
23911	ENSMUSG00000028454	Pigo	chr4	-	43020266	43021794	43019646	43019853	43022011	43022194	139.667	196.667	0.41637	-0.101	0.101
19194	ENSMUSG00000037876	Jmjd1c	chr10	+	67218116	67218181	67215269	67215375	67218276	67218469	55	78.6667	0.566831	-0.101	0.101
4466	ENSMUSG00000022749	Tbc1d23	chr16	-	57198858	57198983	57198723	57198770	57201057	57201172	50.3333	36.6667	0.674855	0.101	0.101
2806	ENSMUSG00000024491	Rbm27	chr18	+	42313970	42314135	42305679	42305814	42317600	42317750	164.667	210	0.779009	-0.101	0.101
22680	ENSMUSG00000034075	Zdhhc5	chr2	-	84710317	84711472	84702332	84702454	84714982	84715180	28.6667	36	1	0.101	0.101
2505	ENSMUSG00000033632	AW554918	chr18	+	25344863	25344962	25339713	25340384	25399925	25400107	35.3333	27.6667	1	0.101	0.101
1932	ENSMUSG00000024851	Pitpnm1	chr19	+	4106711	4106962	4106563	4106625	4107785	4107975	497.667	408.667	2.58808e-07	0.1	0.1
24992	ENSMUSG00000002885	Adgre5	chr8	-	83730110	83730257	83729381	83729525	83733413	83733566	653	803	3.23025e-05	-0.1	0.1
52792	ENSMUSG00000031683	Lsm6	chr8	-	78819986	78820085	78812975	78813080	78821047	78821140	793.333	1171	6.45851e-05	0.1	0.1
3964	ENSMUSG00000034681	Rnps1	chr17	+	24418037	24418218	24414662	24414734	24418456	24418612	431.667	449.667	0.0010084	0.1	0.1
35056	ENSMUSG00000022708	Zbtb20	chr16	+	43007017	43007086	42907651	42907721	43024937	43024987	90.6667	97.6667	0.00299883	0.1	0.1
44891	ENSMUSG00000006673	Qrich1	chr9	+	108518702	108518826	108517154	108517252	108528588	108528899	292	417	0.00728271	-0.1	0.1
31458	ENSMUSG00000028549	Itgb3bp	chr4	-	99769493	99769541	99765401	99767576	99780761	99780821	126.667	140	0.0153864	0.1	0.1
15635	ENSMUSG00000093930	Hmgcs1	chr13	+	119694988	119695047	119690463	119690513	119699663	119700121	208.333	248.333	0.0368498	0.1	0.1
28796	ENSMUSG00000007050	Lsm2	chr17	+	34982640	34982687	34981910	34982085	34985108	34985139	127.333	151.333	0.0408566	-0.1	0.1
45623	ENSMUSG00000038696	Mapkap1	chr2	+	34435132	34435222	34406861	34407254	34444257	34444406	156.333	212	0.0634744	0.1	0.1
37701	ENSMUSG00000066406	Akap13	chr7	+	75679819	75679873	75677105	75677479	75683393	75683459	141	122.667	0.0919566	-0.1	0.1
7988	ENSMUSG00000039599	Fam149b	chr14	+	20352703	20352839	20351293	20351416	20356354	20356497	29	40.6667	0.161615	-0.1	0.1
47869	ENSMUSG00000043671	Dpy19l3	chr7	-	35722706	35722830	35721544	35721679	35725290	35725344	96.6667	127.667	0.178262	0.1	0.1
41598	ENSMUSG00000028106	Rprd2	chr3	-	95786319	95786451	95785053	95785106	95787283	95787384	106	128	0.186315	0.1	0.1
51936	ENSMUSG00000046111	Cep295	chr9	-	15325506	15325746	15324148	15324291	15326074	15326177	103	121	0.212246	0.1	0.1
3821	ENSMUSG00000024188	Luc7l	chr17	+	26253973	26254044	26252998	26253091	26255030	26255125	271	312.333	0.229727	-0.1	0.1
34162	ENSMUSG00000040174	Alkbh3	chr2	-	94001424	94001513	93981515	93981614	94003052	94003156	105	141	0.259357	0.1	0.1
541	ENSMUSG00000043384	Gprasp1	chrX	+	135743441	135743522	135742732	135742978	135744498	135744575	53	84	0.419872	0.1	0.1
44034	ENSMUSG00000056698	Elmod3	chr6	-	72597623	72597645	72594739	72595020	72598321	72598361	24.6667	21	0.491553	-0.1	0.1
18538	ENSMUSG00000029290	Zfp326	chr5	+	105888433	105888839	105886186	105886276	105891117	105891316	107	123	0.598133	-0.1	0.1
26294	ENSMUSG00000027630	Tbl1xr1	chr3	+	22089412	22089522	22076651	22076954	22148941	22149008	45.6667	66	0.719107	0.1	0.1
11516	ENSMUSG00000041623	D11Wsu47e	chr11	+	113685189	113685271	113684411	113684810	113687773	113688213	38	46.3333	0.985995	0.1	0.1
1459	ENSMUSG00000040929	Rfx3	chr19	-	27806187	27806342	27802381	27802479	27806792	27806908	21.3333	22.6667	1	0.1	0.1
51789	ENSMUSG00000031478	Nek3	chr8	-	22132049	22132199	22131205	22131337	22132992	22133095	26.6667	21.3333	1	0.1	0.1
25222	ENSMUSG00000031156	Slc35a2	chrX	+	7892729	7892867	7889611	7889763	7894190	7894460	24.3333	28.3333	1	-0.1	0.1
46384	ENSMUSG00000055150	Zfp78	chr7	+	6375518	6375614	6373126	6373253	6378208	6378340	31.3333	33.6667	1	0.1	0.1
8606	ENSMUSG00000064138	Fam172a	chr13	+	77834509	77834621	77825322	77825388	77902653	77902875	368.333	562	2.37728e-13	0.099	0.099
11680	ENSMUSG00000020717	Pecam1	chr11	-	106715018	106715184	106699591	106699885	106750142	106750628	658	747	1.33951e-06	0.099	0.099
48179	ENSMUSG00000038695	Josd2	chr7	+	44468359	44468417	44468122	44468159	44468806	44468969	103	167.667	3.91903e-05	0.099	0.099
20942	ENSMUSG00000073147	5031425E22Rik	chr5	-	23423223	23423343	23422403	23422902	23433209	23433309	92.3333	93.6667	0.00728434	0.099	0.099
27552	ENSMUSG00000043873	Chil5	chr3	-	106019888	106020013	106019588	106019712	106024066	106024232	31.3333	21.6667	0.00932723	0.099	0.099
4486	ENSMUSG00000052917	Senp7	chr16	+	56089383	56089464	56082355	56082408	56097339	56097431	313	269	0.0385985	0.099	0.099
39644	ENSMUSG00000028522	Mier1	chr4	+	103118238	103118315	103115271	103115660	103127272	103127297	126.667	161.333	0.0439583	-0.099	0.099
28348	ENSMUSG00000057133	Chd6	chr2	-	160970145	160970206	160969338	160969555	160977458	160977519	42.3333	38	0.0808951	0.099	0.099
20277	ENSMUSG00000050323	Ndufaf6	chr4	-	11066650	11066707	11059011	11059113	11070199	11070322	32	31	0.329785	0.099	0.099
25897	ENSMUSG00000086938	4930481A15Rik	chr19	+	5415007	5415099	5406814	5407083	5415606	5415812	131.333	132	0.336096	0.099	0.099
15989	ENSMUSG00000035266	Helq	chr5	-	100768281	100768699	100766736	100766801	100770397	100770496	62	60	0.455622	-0.099	0.099
27333	ENSMUSG00000026049	Tex30	chr1	-	44101899	44101957	44099847	44100001	44102327	44102391	126.333	138	0.543006	-0.099	0.099
50803	ENSMUSG00000045251	Zfp688	chr7	-	127420009	127420105	127418966	127419641	127421808	127422034	51.6667	65.6667	0.711594	-0.099	0.099
7087	ENSMUSG00000097589	Dleu2	chr14	-	61624432	61624482	61603471	61603806	61632436	61632483	47.6667	24.3333	0.814665	0.099	0.099
21552	ENSMUSG00000035778	Ggta1	chr2	-	35416471	35416507	35413325	35413427	35422179	35422268	59.6667	91	1	0.099	0.099
35990	ENSMUSG00000041594	Tmtc4	chr14	-	122963297	122963385	122945507	122945600	122971739	122971956	36	42.3333	1	0.099	0.099
51644	ENSMUSG00000022353	Mtss1	chr15	-	58947325	58947520	58945845	58946019	58948322	58948442	31.3333	26	1	0.099	0.099
52243	ENSMUSG00000038215	Cep44	chr8	-	56550062	56550121	56547387	56547524	56550687	56550799	25.6667	31	1	0.099	0.099
8854	ENSMUSG00000021559	Dapk1	chr13	+	60760634	60761863	60757348	60757537	60762356	60762802	23.6667	37.6667	1	-0.099	0.099
26224	ENSMUSG00000030924	Rexo5	chr7	+	119802740	119802837	119794005	119794502	119805142	119805286	51	50.6667	1	0.099	0.099
33745	ENSMUSG00000068823	Csde1	chr3	+	103036574	103036721	103030164	103030280	103038691	103038890	29.3333	33	1	0.099	0.099
1578	ENSMUSG00000024670	Cd6	chr19	-	10797675	10797978	10796325	10796388	10798315	10798627	7248.33	9105.33	0	0.098	0.098
4595	ENSMUSG00000030775	Trat1	chr16	-	48761364	48761475	48742198	48742260	48771913	48771956	797.333	728.667	0	0.098	0.098
44122	ENSMUSG00000044477	Zfand3	chr17	+	30153302	30153368	30135322	30135505	30192562	30192730	188	229.333	8.9759e-07	0.098	0.098
3250	ENSMUSG00000023952	Gtpbp2	chr17	+	46165777	46165997	46165454	46165629	46166310	46166446	186.667	193.333	1.08074e-05	0.098	0.098
33935	ENSMUSG00000026219	Trip12	chr1	-	84777423	84777489	84776316	84776412	84782826	84782963	239.667	343.667	8.99385e-05	0.098	0.098
9651	ENSMUSG00000021171	Esyt2	chr12	+	116370170	116370227	116370011	116370061	116389433	116391050	43.3333	65	0.000893238	0.098	0.098
6880	ENSMUSG00000068015	Lrch1	chr14	-	74794910	74794991	74786280	74786390	74795296	74795369	359	367.667	0.000987844	0.098	0.098
20556	ENSMUSG00000039068	Zzz3	chr3	+	152420014	152420140	152396002	152396138	152446798	152446937	62.6667	86.6667	0.0010084	0.098	0.098
17685	ENSMUSG00000043411	Usp48	chr4	+	137637759	137637890	137634897	137635008	137644342	137644498	109	136.667	0.00154869	-0.098	0.098
6760	ENSMUSG00000056917	Sipa1	chr19	-	5661595	5661626	5660313	5661111	5663603	5663680	345	440.333	0.0175299	0.098	0.098
27989	ENSMUSG00000032333	Stoml1	chr9	+	58255533	58255813	58254840	58255040	58256639	58256737	280	349.667	0.0521895	-0.098	0.098
21244	ENSMUSG00000024908	Ppp6r3	chr19	-	3544107	3544255	3526701	3526934	3575640	3575696	283	265.667	0.0605298	0.098	0.098
14770	ENSMUSG00000031393	Mecp2	chrX	-	74079908	74080032	74036981	74037332	74085509	74085612	275.333	251.667	0.0615713	0.098	0.098
1327	ENSMUSG00000025006	Sorbs1	chr19	-	40369689	40369719	40364993	40365166	40373475	40373617	96.3333	119.667	0.0718467	0.098	0.098
34943	ENSMUSG00000026632	Tatdn3	chr1	-	191052859	191052972	191049281	191049359	191054855	191054911	28.6667	21.3333	0.119422	0.098	0.098
15541	ENSMUSG00000026034	Clk1	chr1	-	58420120	58420211	58419666	58419733	58421082	58421308	255	415.667	0.219774	-0.098	0.098
37921	ENSMUSG00000047583	Tyw3	chr3	-	154587476	154587610	154576430	154580291	154591083	154591155	70	85	0.220798	-0.098	0.098
13764	ENSMUSG00000004018	Fancl	chr11	+	26459685	26459836	26434431	26434500	26468334	26468418	146.333	101	0.233473	0.098	0.098
45338	ENSMUSG00000039585	Myo9a	chr9	+	59875201	59875414	59874601	59874683	59884479	59884592	33.3333	34.6667	0.570464	0.098	0.098
43693	ENSMUSG00000029780	Nt5c3	chr6	-	56897774	56897829	56892789	56892888	56923066	56923112	76	71.3333	0.679945	0.098	0.098
29904	ENSMUSG00000025816	Sec61a2	chr2	-	5882580	5882690	5876840	5877001	5882817	5882949	44.3333	43.6667	0.73822	0.098	0.098
7095	ENSMUSG00000097589	Dleu2	chr14	-	61632436	61632483	61602838	61603806	61635524	61635591	52	34.3333	0.747872	0.098	0.098
56508	ENSMUSG00000109129	Gm44973	chr7	+	5017436	5018039	5015495	5015560	5032762	5033097	82	86.3333	0.882934	-0.098	0.098
17406	ENSMUSG00000001665	Gstt3	chr10	-	75775489	75775497	75774919	75775010	75775870	75776047	20	29.6667	1	0.098	0.098
19559	ENSMUSG00000037032	Apbb1	chr7	-	105573681	105574416	105567577	105567753	105581134	105581278	45.6667	64	1	0.098	0.098
34565	ENSMUSG00000030980	Knop1	chr7	-	118852402	118853340	118848448	118848574	118855622	118855974	87.3333	93	1	0.098	0.098
49800	ENSMUSG00000032812	Arap1	chr7	+	101384861	101385040	101372955	101373501	101386148	101386198	44.3333	49	1	0.098	0.098
36742	ENSMUSG00000052337	Immt	chr6	+	71852762	71852867	71851771	71851880	71856911	71857048	465	735.667	1.81218e-05	0.097	0.097
1437	ENSMUSG00000016495	Plgrkt	chr19	-	29350359	29350469	29348598	29349005	29358316	29358403	273.667	377.333	8.99385e-05	0.097	0.097
48176	ENSMUSG00000038695	Josd2	chr7	+	44468305	44468417	44468075	44468159	44468806	44468969	113	179	0.00017956	0.097	0.097
32352	ENSMUSG00000021639	Gtf2h2	chr13	-	100461847	100461962	100460217	100460420	100468914	100469026	73.6667	65.6667	0.000311544	0.097	0.097
27226	ENSMUSG00000053333	Dis3l2	chr1	+	86812511	86812589	86760287	86760389	86821221	86821450	84.3333	132.667	0.000707387	0.097	0.097
36354	ENSMUSG00000035392	Dennd1a	chr2	-	38159806	38159850	38136925	38136975	38243401	38243472	58	51	0.0016164	0.097	0.097
29350	ENSMUSG00000087403	Kantr	chrX	-	152320209	152320284	152298728	152298874	152327160	152327239	215.667	267.333	0.00223141	0.097	0.097
44094	ENSMUSG00000022517	Mgrn1	chr16	+	4934194	4934239	4932199	4932298	4936895	4937421	357.333	365.333	0.00349306	0.097	0.097
50987	ENSMUSG00000031093	Dock11	chrX	+	36009942	36009981	36009338	36009450	36011631	36011810	478.333	550.333	0.0105839	0.097	0.097
44577	ENSMUSG00000030089	Slc41a3	chr6	+	90611878	90612181	90604724	90605008	90624811	90624919	69	62.6667	0.0153358	0.097	0.097
21530	ENSMUSG00000047248	C2cd3	chr7	+	100435757	100436096	100431970	100432573	100440172	100440311	164.333	192.333	0.0153864	0.097	0.097
34885	ENSMUSG00000069793	Slfn9	chr11	-	82990941	82991057	82987238	82988308	82991587	82991829	35.6667	44.6667	0.0173425	0.097	0.097
53452	ENSMUSG00000037300	Ttc13	chr8	-	124697993	124698086	124695635	124695752	124699655	124699721	275.667	231.667	0.0180767	0.097	0.097
40667	ENSMUSG00000067220	Cnga1	chr5	-	72612360	72612402	72612160	72612271	72616721	72616784	34	22.6667	0.0470031	0.097	0.097
48678	ENSMUSG00000030741	Spns1	chr7	-	126373921	126374073	126373769	126373836	126375066	126375203	155	153.333	0.0633889	0.097	0.097
18006	ENSMUSG00000054770	Kctd18	chr1	-	57961900	57961995	57959142	57959245	57967496	57967723	32.6667	37.3333	0.0759834	0.097	0.097
41283	ENSMUSG00000054051	Ercc6	chr14	+	32518942	32519063	32516946	32517378	32526148	32526878	34	37.3333	0.0777542	0.097	0.097
16940	ENSMUSG00000040407	Akap9	chr5	+	3971901	3972037	3970663	3970737	3972755	3972841	50	48.6667	0.0833665	0.097	0.097
41171	ENSMUSG00000069094	Pde7a	chr3	-	19230255	19230352	19229687	19229768	19230956	19231101	41.6667	51	0.142829	0.097	0.097
42560	ENSMUSG00000041264	Uspl1	chr5	+	149185484	149185661	149184662	149184806	149187707	149187876	123.333	137.667	0.287137	-0.097	0.097
20331	ENSMUSG00000026070	Il18r1	chr1	+	40466160	40466357	40465551	40465781	40471728	40471814	54.3333	82.6667	0.328123	-0.097	0.097
32901	ENSMUSG00000050174	Nudt6	chr3	-	37412359	37412415	37404985	37405491	37416700	37416904	61.6667	39.6667	0.373481	0.097	0.097
2575	ENSMUSG00000037013	Ss18	chr18	-	14637391	14637484	14636495	14636618	14640955	14641123	111.333	121.667	0.549993	0.097	0.097
3734	ENSMUSG00000037805	Rpl10a	chr17	+	28328966	28329280	28328583	28328618	28329373	28329522	58.6667	39.3333	0.561561	0.097	0.097
18269	ENSMUSG00000028653	Trit1	chr4	+	123052065	123052175	123049476	123049554	123052483	123052601	116.333	107	0.617262	0.097	0.097
42679	ENSMUSG00000032415	Ube2cbp	chr9	-	86372340	86372479	86307305	86307876	86422840	86423004	51	34.6667	0.679098	0.097	0.097
24020	ENSMUSG00000002602	Axl	chr7	-	25773342	25773493	25773098	25773125	25774514	25774725	57	32.3333	0.893292	0.097	0.097
15909	ENSMUSG00000035851	Ythdc1	chr5	+	86809304	86809340	86804495	86804591	86815628	86815730	100.333	161	0.996128	0.097	0.097
7077	ENSMUSG00000024350	Dnajc18	chr18	-	35702411	35702505	35700803	35700990	35703025	35703112	42.6667	66	1	-0.097	0.097
7171	ENSMUSG00000047996	Prrg1	chrX	-	78482425	78482461	78449612	78453172	78483750	78483911	20	20.3333	1	0.097	0.097
53844	ENSMUSG00000071302	2610044O15Rik8	chr8	-	129220101	129220151	129216353	129217749	129221543	129221604	93	91.6667	2.12816e-05	0.096	0.096
46591	ENSMUSG00000029461	Fam168a	chr7	+	100714114	100714154	100706701	100706893	100786803	100786891	84.6667	115.333	0.000145123	0.096	0.096
35884	ENSMUSG00000070003	Ssbp4	chr8	-	70599839	70599899	70599687	70599757	70600395	70600485	776	618.333	0.000509234	0.096	0.096
33755	ENSMUSG00000040018	Cox15	chr19	-	43746735	43746922	43743616	43743784	43748789	43748912	73.3333	77.3333	0.001458	0.096	0.096
29757	ENSMUSG00000029826	Zc3hav1	chr6	-	38332489	38333188	38331762	38331861	38336411	38336664	265.667	578.667	0.00203086	0.096	0.096
40670	ENSMUSG00000039477	Tnrc18	chr5	-	142764768	142764897	142762989	142763161	142765050	142765187	45.3333	61.3333	0.00727018	0.096	0.096
5150	ENSMUSG00000080717	B230307C23Rik	chr16	+	98010118	98010168	98008943	98009004	98031242	98031436	23.3333	37	0.010557	0.096	0.096
640	ENSMUSG00000031229	Atrx	chrX	-	105910573	105910643	105899880	105899993	105911469	105911654	215.333	190.667	0.0119065	0.096	0.096
1527	ENSMUSG00000046139	Patl1	chr19	+	11921920	11921994	11921368	11921563	11922466	11922568	184.667	200.667	0.0130676	0.096	0.096
24064	ENSMUSG00000022772	Senp5	chr16	-	31968799	31968937	31965744	31965828	31977679	31977757	89	93.6667	0.0177055	0.096	0.096
23906	ENSMUSG00000026767	Mindy3	chr2	-	12410000	12410080	12364446	12364519	12419158	12419410	45.3333	41	0.0220217	0.096	0.096
51059	ENSMUSG00000030946	Lhpp	chr7	+	132634000	132634154	132610707	132610830	132641523	132641567	36	32.6667	0.0249982	-0.096	0.096
42907	ENSMUSG00000029672	Fam3c	chr6	-	22339272	22339377	22328554	22328678	22355994	22356243	20	35.3333	0.0517353	0.096	0.096
44243	ENSMUSG00000030016	Zfp638	chr6	+	83957508	83957592	83954710	83954761	83958183	83958252	303.667	348.333	0.074287	0.096	0.096
486	ENSMUSG00000041718	Alg13	chrX	+	144367898	144367939	144363864	144364107	144369560	144369771	24	22.3333	0.241699	0.096	0.096
52071	ENSMUSG00000031592	Pcm1	chr8	+	41303986	41304151	41293457	41293816	41312157	41312278	73.6667	96	0.317977	0.096	0.096
3839	ENSMUSG00000024180	Tmem8	chr17	+	26120538	26120685	26120283	26120462	26121539	26121656	45	47.3333	0.347532	0.096	0.096
55727	ENSMUSG00000018995	Nars2	chr7	+	97031550	97031583	97031337	97031436	97035230	97035297	28.3333	24.3333	0.533595	0.096	0.096
38980	ENSMUSG00000033943	Mga	chr2	+	119941728	119941845	119938638	119938786	119946171	119946460	68.3333	85	0.551178	0.096	0.096
4881	ENSMUSG00000004462	Tbccd1	chr16	-	22822081	22822579	22817412	22818528	22825765	22826132	92	111.667	0.602779	0.096	0.096
26073	ENSMUSG00000030629	Zfand6	chr7	-	84652881	84653042	84642285	84642437	84689745	84689883	58	53	0.627927	-0.096	0.096
29874	ENSMUSG00000028041	Adam15	chr3	-	89340862	89340937	89340400	89340472	89341507	89341577	44.3333	60	0.688376	0.096	0.096
16254	ENSMUSG00000029173	Sepsecs	chr5	-	52664167	52664321	52656225	52656355	52665235	52665394	43.6667	64.3333	0.776252	-0.096	0.096
21906	ENSMUSG00000046862	Pramef8	chr4	+	143415348	143415413	143412425	143413091	143416619	143416952	35.6667	47	1	0.096	0.096
24411	ENSMUSG00000026743	Mllt10	chr2	+	18171042	18171075	18170250	18170298	18186217	18186396	31.3333	28.3333	1	-0.096	0.096
27708	ENSMUSG00000039128	Cdc123	chr2	-	5833080	5833113	5822815	5823197	5833655	5833678	1070	1529.67	0	0.095	0.095
2627	ENSMUSG00000049411	Tmem241	chr18	-	12043213	12043307	11993563	11993628	12058925	12058960	90.3333	110.333	1.6439e-05	0.095	0.095
55244	ENSMUSG00000004980	Hnrnpa2b1	chr6	-	51461919	51462055	51461120	51461433	51463410	51463493	1174.33	1445.33	2.7462e-05	0.095	0.095
1438	ENSMUSG00000016495	Plgrkt	chr19	-	29351043	29351174	29348598	29349005	29358316	29358403	305	419	7.3011e-05	0.095	0.095
11493	ENSMUSG00000045775	Slc16a5	chr11	+	115464913	115465057	115463799	115463971	115472670	115474398	149	68.3333	0.00426768	0.095	0.095
16846	ENSMUSG00000024845	Tmem134	chr19	+	4131030	4131075	4127549	4127836	4131228	4131257	1325	1371	0.00629714	-0.095	0.095
54638	ENSMUSG00000032059	Alg9	chr9	+	50822584	50822715	50808676	50808806	50842733	50842763	69.6667	72.3333	0.0102542	0.095	0.095
20295	ENSMUSG00000078502	Gm13212	chr4	+	145620557	145620684	145617070	145617175	145622151	145622883	74.6667	80	0.025389	0.095	0.095
18304	ENSMUSG00000028634	Hivep3	chr4	+	120122871	120123047	120103711	120103854	120128275	120128362	23	28.6667	0.0655697	-0.095	0.095
29588	ENSMUSG00000040282	BC052040	chr2	+	115687045	115687169	115686384	115686450	115776901	115778768	49.3333	39.3333	0.0668785	0.095	0.095
37033	ENSMUSG00000028878	Fam76a	chr4	-	132910691	132910778	132903897	132904033	132913668	132913826	169	224.667	0.0751238	0.095	0.095
26872	ENSMUSG00000021557	Agtpbp1	chr13	-	59482516	59482604	59476993	59477138	59495332	59495481	61.6667	69.6667	0.0786761	0.095	0.095
56458	ENSMUSG00000025786	Zdhhc3	chr9	-	123090976	123091132	123089032	123089156	123098922	123098974	32.3333	29.6667	0.0797142	-0.095	0.095
11129	ENSMUSG00000071454	Dtnb	chr12	+	3732617	3732707	3718411	3718489	3734938	3735026	314	260	0.129192	0.095	0.095
17080	ENSMUSG00000023286	Ube2j2	chr4	+	155946254	155946417	155943849	155944150	155949006	155949137	254.333	393	0.154332	0.095	0.095
42172	ENSMUSG00000048234	Rnf149	chr1	-	39558314	39558411	39555477	39555670	39560692	39560775	54	53.6667	0.154704	0.095	0.095
11427	ENSMUSG00000020770	Unk	chr11	+	116058242	116058424	116056190	116056379	116058988	116059246	198	226.667	0.168961	-0.095	0.095
47587	ENSMUSG00000000374	Trappc10	chr10	-	78211475	78211622	78210763	78210878	78214567	78214815	30.3333	36.6667	0.181245	0.095	0.095
10941	ENSMUSG00000069755	Zfp125	chr12	-	20914758	20914841	20902532	20902659	20920841	20921262	115.333	133.667	0.201281	0.095	0.095
29341	ENSMUSG00000028521	Slc35d1	chr4	-	103205105	103205198	103190831	103190899	103210528	103210597	69.3333	58.6667	0.274735	0.095	0.095
36998	ENSMUSG00000015937	Macroh2a1	chr13	-	56088251	56088342	56084195	56084285	56096123	56096234	44.6667	58.3333	0.321649	0.095	0.095
29532	ENSMUSG00000049871	Nlrc3	chr16	-	3965399	3965639	3959390	3959474	3976328	3976632	145.667	207.333	0.36933	0.095	0.095
15575	ENSMUSG00000049606	Zfp644	chr5	-	106666784	106666845	106635609	106638635	106696531	106696597	42.6667	40	0.712406	0.095	0.095
48338	ENSMUSG00000025217	Btrc	chr19	+	45423132	45423240	45406544	45406586	45456532	45456610	82.3333	84	0.75556	0.095	0.095
4165	ENSMUSG00000116858	Gm49797	chr17	+	3231234	3231316	3198109	3198223	3257737	3258895	43.6667	33	0.95059	0.095	0.095
20178	ENSMUSG00000040842	Szrd1	chr4	-	141120323	141120373	141118526	141118778	141139691	141139727	70.6667	108.667	1	-0.095	0.095
32885	ENSMUSG00000008855	Hdac5	chr11	-	102218415	102218490	102206906	102207166	102224733	102224955	52.3333	76.3333	1	-0.095	0.095
41225	ENSMUSG00000036890	Gtdc1	chr2	-	44571212	44571283	44570418	44570510	44575442	44575587	62.3333	51	1	0.095	0.095
22198	ENSMUSG00000025857	Dnaaf5	chr5	+	139151482	139151667	139150222	139150835	139152839	139152964	33.6667	63.3333	1	0.095	0.095
30230	ENSMUSG00000031976	Urb2	chr8	+	124035027	124035175	124027858	124031189	124036635	124036746	26.6667	40.6667	1	0.095	0.095
32389	ENSMUSG00000017652	Cd40	chr2	+	165066502	165066564	165063467	165063561	165069628	165069715	24.3333	66	1	-0.095	0.095
44359	ENSMUSG00000057230	Aak1	chr6	+	86959031	86959274	86956258	86956572	86963992	86964225	73.3333	89.6667	1	0.095	0.095
10040	ENSMUSG00000021012	Zc3h14	chr12	+	98774244	98774319	98763822	98763978	98783581	98783702	235	307	5.22841e-07	0.094	0.094
21897	ENSMUSG00000061859	Patj	chr4	+	98538958	98539058	98535509	98535587	98568938	98569135	240.667	172.667	5.58873e-06	0.094	0.094
32225	ENSMUSG00000029004	Kmt2e	chr5	+	23446525	23446598	23434448	23434783	23463015	23463130	158.667	144.667	1.61638e-05	0.094	0.094
37731	ENSMUSG00000038095	Sbno1	chr5	-	124413184	124413289	124410069	124410382	124414398	124414527	680.333	714.667	0.000941628	0.094	0.094
54055	ENSMUSG00000032178	Ilf3	chr9	+	21388111	21388150	21387699	21387797	21388508	21388753	242	315.333	0.00448329	-0.094	0.094
11665	ENSMUSG00000020717	Pecam1	chr11	-	106671741	106671798	106654217	106655162	106679548	106679611	696	954.333	0.00553291	0.094	0.094
38437	ENSMUSG00000027177	Hipk3	chr2	-	104470748	104471847	104446511	104446635	104493947	104493954	143.667	193	0.00556126	0.094	0.094
26226	ENSMUSG00000030924	Rexo5	chr7	+	119802740	119802837	119799564	119799677	119805142	119805286	41	36	0.00877414	0.094	0.094
3095	ENSMUSG00000023965	Fbxl17	chr17	-	63225024	63225101	63080420	63080563	63356747	63356878	27	36	0.0234936	0.094	0.094
20726	ENSMUSG00000022587	Ly6e	chr15	+	74957414	74957463	74956554	74956713	74957776	74957877	86	84.6667	0.034265	0.094	0.094
46609	ENSMUSG00000050891	Tatdn1	chr15	-	58916276	58916362	58916151	58916192	58921139	58921182	108.667	102	0.05253	-0.094	0.094
35518	ENSMUSG00000052446	Zfp961	chr8	+	71965793	71965920	71951066	71951160	71967898	71968278	62.6667	62.3333	0.103988	-0.094	0.094
28894	ENSMUSG00000090394	4930523C07Rik	chr1	+	160044932	160045025	160044446	160044753	160070122	160070232	175.667	118.667	0.111291	-0.094	0.094
27050	ENSMUSG00000026388	3110009E18Rik	chr1	+	120171400	120171482	120166134	120166172	120188040	120188189	224	201.333	0.14864	0.094	0.094
35127	ENSMUSG00000022708	Zbtb20	chr16	+	43571733	43571791	43569680	43569781	43609326	43610931	24	26	0.161012	0.094	0.094
40489	ENSMUSG00000026319	Relch	chr1	+	105721267	105721415	105719451	105719616	105725648	105725805	165	149.667	0.203209	-0.094	0.094
34484	ENSMUSG00000015016	Acsf3	chr8	+	122785818	122785964	122783946	122784101	122790589	122790699	25	28.6667	0.226767	0.094	0.094
6975	ENSMUSG00000002496	Tsc2	chr17	-	24601388	24601457	24600334	24600465	24602093	24602297	123	144.333	0.244442	0.094	0.094
3808	ENSMUSG00000048249	Crebrf	chr17	+	26736815	26736983	26715654	26715774	26742041	26742959	30.6667	24.3333	0.276517	-0.094	0.094
42517	ENSMUSG00000067825	Pex26	chr6	+	121187258	121187566	121185709	121185850	121190100	121190247	45.6667	43	0.328123	0.094	0.094
14551	ENSMUSG00000020212	Mdm1	chr10	+	118156833	118156863	118152174	118152274	118157194	118157370	44.6667	50.6667	0.452743	0.094	0.094
53846	ENSMUSG00000110605	Gm32856	chr8	+	129267484	129267699	129263647	129263724	129268393	129271868	35	33.6667	0.598133	0.094	0.094
55666	ENSMUSG00000027575	Arfgap1	chr2	+	180967533	180967814	180967244	180967329	180971050	180971114	226	310.667	0.679945	-0.094	0.094
11780	ENSMUSG00000085887	Arhgap27os3	chr11	+	103345415	103345463	103344752	103344919	103346854	103347045	52.6667	63	0.790837	0.094	0.094
4376	ENSMUSG00000048490	Nrip1	chr16	-	76330745	76330864	76287399	76295015	76372871	76373049	22.6667	30.6667	1	0.094	0.094
12045	ENSMUSG00000020882	Cacnb1	chr11	-	98010626	98010646	98010295	98010376	98011865	98011942	21.6667	30	1	-0.094	0.094
12895	ENSMUSG00000040712	Camta2	chr11	-	70683278	70683350	70682893	70683047	70683889	70684025	93	137.667	1	0.094	0.094
39207	ENSMUSG00000027361	Gabpb1	chr2	-	126662990	126663088	126658469	126658577	126676033	126676337	37.3333	48.6667	1	0.094	0.094
1053	ENSMUSG00000039382	Wdr45	chrX	+	7723564	7723753	7721972	7722230	7723848	7723920	26.6667	37	1	-0.094	0.094
2228	ENSMUSG00000034484	Snx2	chr18	+	53189591	53189772	53176358	53176487	53197854	53197921	21.6667	31.6667	1	0.094	0.094
7367	ENSMUSG00000044501	Zfp758	chr17	+	22371990	22372088	22361452	22361707	22373642	22373769	40	43.6667	1	-0.094	0.094
8004	ENSMUSG00000039599	Fam149b	chr14	+	20381752	20381821	20378763	20378883	20382916	20383276	25.6667	26.3333	1	-0.094	0.094
24723	ENSMUSG00000021488	Nsd1	chr13	+	55245517	55248077	55213203	55214150	55260343	55260468	78.3333	96	1	-0.094	0.094
55710	ENSMUSG00000023345	Poc1a	chr9	+	106329900	106330016	106307940	106308033	106349681	106349875	22.3333	26.6667	1	0.094	0.094
47279	ENSMUSG00000012114	Med15	chr16	-	17683158	17683188	17674404	17674658	17685452	17685504	110	139.333	6.24477e-07	0.093	0.093
27024	ENSMUSG00000040025	Ythdf2	chr4	-	132205513	132205715	132186687	132186947	132210751	132210809	796.667	1092.33	2.39664e-05	0.093	0.093
21543	ENSMUSG00000002524	Puf60	chr15	-	76074606	76074657	76072406	76072568	76075541	76075631	2627.33	4070.33	6.87208e-05	-0.093	0.093
47837	ENSMUSG00000063808	Gpatch1	chr7	-	35281331	35281480	35276535	35276811	35283570	35283668	103.667	127	8.82767e-05	0.093	0.093
55428	ENSMUSG00000032411	Tfdp2	chr9	+	96223093	96223198	96202130	96202188	96273838	96273942	70.3333	115.333	0.000118452	0.093	0.093
4883	ENSMUSG00000004462	Tbccd1	chr16	-	22823366	22823447	22822702	22822889	22825765	22826132	91.6667	109.667	0.00371056	-0.093	0.093
36445	ENSMUSG00000018449	Rpain	chr11	+	70974993	70975040	70974068	70974132	70977657	70977687	45	53	0.00623005	0.093	0.093
26512	ENSMUSG00000021932	Rnaseh2b	chr14	+	62370471	62370552	62365258	62365301	62372359	62372992	174.667	199	0.00874453	-0.093	0.093
29025	ENSMUSG00000004768	Rab23	chr1	+	33736799	33736882	33734527	33734858	33738287	33738380	38	61.3333	0.0137886	0.093	0.093
1746	ENSMUSG00000024949	Sf1	chr19	+	6375657	6375862	6374718	6374898	6376295	6376512	664.333	757.667	0.0150219	-0.093	0.093
27890	ENSMUSG00000033852	Gm28042	chr2	+	120031306	120031402	120030815	120030872	120031574	120031651	86.3333	100	0.0202484	-0.093	0.093
37398	ENSMUSG00000042472	Zfp410	chr12	+	84332934	84333024	84327278	84327470	84337615	84337741	105.333	155.667	0.0219583	0.093	0.093
9700	ENSMUSG00000051786	Tubgcp6	chr15	-	89109220	89109296	89108946	89109056	89110045	89110167	31.3333	26.6667	0.0366852	0.093	0.093
41058	ENSMUSG00000030780	BC017158	chr7	-	128297461	128297576	128290589	128290635	128297789	128298095	118.667	135.667	0.0609981	0.093	0.093
26548	ENSMUSG00000032534	Cep63	chr9	-	102619691	102619760	102615274	102615370	102626262	102626509	73.3333	93.3333	0.0840108	-0.093	0.093
15973	ENSMUSG00000067367	Lyar	chr5	+	38223133	38223231	38220526	38220789	38224626	38224797	29	40.6667	0.123417	0.093	0.093
45703	ENSMUSG00000118346	Tmem179b	chr19	-	8773504	8773622	8773289	8773424	8774334	8774467	307.667	425.333	0.177345	0.093	0.093
24856	ENSMUSG00000028037	Ifi44	chr3	-	151745792	151745988	151745490	151745637	151747617	151747654	30.6667	36	0.745659	-0.093	0.093
49388	ENSMUSG00000069208	Zfp825	chr13	-	74483898	74484022	74482816	74482943	74493849	74493992	89.3333	92	0.802981	0.093	0.093
16890	ENSMUSG00000054099	Slc25a40	chr5	+	8430430	8430518	8428628	8428688	8440720	8440788	32.3333	21	1	0.093	0.093
29846	ENSMUSG00000021392	Nol8	chr13	+	49675385	49676834	49672551	49672823	49678385	49679003	68.3333	67.6667	1	0.093	0.093
43286	ENSMUSG00000041481	Serpina3g	chr12	+	104237194	104237286	104236244	104236318	104239034	104239305	55	143.667	1	0.093	0.093
14729	ENSMUSG00000021460	Auh	chr13	-	52889102	52889195	52840868	52841064	52898649	52898736	202.667	269.667	7.36711e-09	0.092	0.092
55789	ENSMUSG00000006676	Usp19	chr9	+	108494626	108494687	108494368	108494523	108494811	108494927	111.667	117.667	5.30343e-06	0.092	0.092
9063	ENSMUSG00000038080	Kdm1b	chr13	+	47068463	47068635	47067444	47067582	47073710	47073842	201.333	188.333	0.00011716	0.092	0.092
14072	ENSMUSG00000009073	Nf2	chr11	-	4780577	4780622	4767664	4768273	4782186	4782352	63.6667	106.333	0.000707412	-0.092	0.092
24593	ENSMUSG00000041890	Git2	chr5	-	114737347	114737437	114733860	114733943	114739032	114739281	1014.67	1067	0.00302	-0.092	0.092
51427	ENSMUSG00000004567	Mcoln1	chr8	+	3510319	3510915	3508683	3509235	3511687	3511810	195	217	0.00643351	-0.092	0.092
37164	ENSMUSG00000038844	Kif16b	chr2	-	142740908	142740991	142714678	142714732	142756088	142756226	53.3333	61	0.0112301	0.092	0.092
38603	ENSMUSG00000050565	Tor1aip2	chr1	+	156041074	156041134	156035725	156035920	156051293	156051623	25.6667	54	0.0136907	0.092	0.092
14563	ENSMUSG00000020184	Mdm2	chr10	-	117709699	117709784	117705154	117705229	117709945	117710022	435.667	608.667	0.017362	0.092	0.092
33845	ENSMUSG00000035642	Aamdc	chr7	-	97558130	97558226	97550330	97550741	97565150	97565300	381.667	528.333	0.022884	0.092	0.092
35131	ENSMUSG00000022708	Zbtb20	chr16	+	43609326	43610931	43577560	43577748	43618322	43619069	311	342.667	0.0235635	0.092	0.092
36991	ENSMUSG00000073791	Efcab7	chr4	+	99888859	99889001	99878706	99878825	99900536	99900694	29.6667	39.3333	0.0524637	0.092	0.092
17010	ENSMUSG00000026988	Wdsub1	chr2	-	59876666	59876851	59874238	59874328	59882477	59882557	40	39	0.138961	-0.092	0.092
21278	ENSMUSG00000033386	Frrs1	chr3	+	116900603	116900701	116899162	116899249	116900952	116901011	120.667	156.667	0.164887	0.092	0.092
30866	ENSMUSG00000037921	Ddx60	chr8	+	61974034	61974193	61972154	61972321	61975758	61975908	129	122.333	0.183503	0.092	0.092
29022	ENSMUSG00000040123	Zmym5	chr14	-	56810739	56810859	56804414	56804863	56811333	56811464	106	182.667	0.207012	-0.092	0.092
42259	ENSMUSG00000058291	Zfp68	chr5	-	138616469	138616614	138612066	138612165	138617054	138617167	158.667	175.333	0.272604	0.092	0.092
36134	ENSMUSG00000025878	Uimc1	chr13	-	55076301	55076407	55069721	55069807	55077402	55077527	127.667	130	0.298119	0.092	0.092
22071	ENSMUSG00000038550	Ciart	chr3	-	95881180	95881589	95880982	95881058	95882154	95882231	41.6667	49	0.374166	0.092	0.092
12042	ENSMUSG00000020882	Cacnb1	chr11	-	98010295	98010376	98009857	98009916	98011865	98011942	37.6667	52.6667	0.445819	0.092	0.092
18123	ENSMUSG00000028890	Mtf1	chr4	+	124802304	124802643	124802103	124802203	124804659	124805115	47.6667	70.6667	0.528656	-0.092	0.092
43221	ENSMUSG00000029823	Luc7l2	chr6	+	38554979	38555063	38551333	38551908	38570509	38570604	31.6667	53.6667	0.573186	-0.092	0.092
17800	ENSMUSG00000043257	Pigv	chr4	-	133664657	133665779	133660386	133662791	133669737	133669860	203.667	186	0.621927	0.092	0.092
38729	ENSMUSG00000039648	Kyat1	chr2	-	30194053	30194112	30188214	30188364	30205632	30205789	23	27.6667	0.634924	0.092	0.092
40731	ENSMUSG00000020718	Polg2	chr11	-	106778716	106778807	106777434	106777561	106779083	106779502	67.3333	76	0.88222	-0.092	0.092
1718	ENSMUSG00000024958	Gpr137	chr19	-	6940351	6940482	6939260	6939410	6941091	6941253	22.6667	44	1	-0.092	0.092
39126	ENSMUSG00000027201	Myef2	chr2	-	125098796	125098847	125098449	125098518	125100318	125100420	37	40.3333	1	-0.092	0.092
40738	ENSMUSG00000022420	Dnal4	chr15	-	79765786	79765853	79764815	79765021	79774358	79774622	49.3333	76.3333	1	-0.092	0.092
46964	ENSMUSG00000000131	Xpo6	chr7	-	126151223	126153279	126149233	126149360	126156723	126156801	91.6667	85.3333	1	-0.092	0.092
7517	ENSMUSG00000037536	Fbxo34	chr14	+	47500793	47500870	47472560	47472717	47504985	47505132	33.3333	20.3333	1	0.092	0.092
28775	ENSMUSG00000028857	Tmem222	chr4	-	133270962	133271047	133269777	133269809	133277530	133277618	569	655	0.000114072	0.091	0.091
56181	ENSMUSG00000025894	Aasdhppt	chr9	-	4303093	4303215	4302469	4302631	4309253	4309467	265.667	368.333	0.00172715	0.091	0.091
2162	ENSMUSG00000032688	Malt1	chr18	+	65459674	65459738	65458168	65458372	65462735	65462913	183	224.333	0.00181664	0.091	0.091
48341	ENSMUSG00000025217	Btrc	chr19	+	45456532	45456610	45363832	45363886	45471014	45471104	67	83.3333	0.00911806	0.091	0.091
31075	ENSMUSG00000003269	Cyth2	chr7	-	45808729	45808732	45808372	45808449	45810126	45810238	384.333	476	0.0561685	-0.091	0.091
45705	ENSMUSG00000118346	Tmem179b	chr19	-	8773504	8773692	8773289	8773424	8774334	8774467	527.333	672	0.0568899	0.091	0.091
35991	ENSMUSG00000041594	Tmtc4	chr14	-	122963297	122963385	122950488	122950589	122971739	122971956	49.6667	50	0.0925281	0.091	0.091
16785	ENSMUSG00000047221	Fam185a	chr5	+	21429723	21429833	21424957	21425576	21433690	21433783	35.6667	29.6667	0.145231	-0.091	0.091
44925	ENSMUSG00000030102	Itpr1	chr6	+	108432648	108432696	108417888	108418000	108438299	108438432	39.6667	45.6667	0.178935	0.091	0.091
43181	ENSMUSG00000052407	Ccdc171	chr4	+	83546833	83546969	83535789	83535937	83554693	83554884	31.3333	38.6667	0.195365	0.091	0.091
1906	ENSMUSG00000040247	Tbc1d10c	chr19	-	4187941	4188080	4184387	4185073	4188943	4189058	364.333	426.667	0.202961	0.091	0.091
16792	ENSMUSG00000106093	Gm42722	chr3	+	106009051	106009128	106001560	106001833	106016949	106017539	30	22.6667	0.22086	-0.091	0.091
1226	ENSMUSG00000025220	Oga	chr19	-	45762184	45762270	45761103	45761208	45765449	45765624	169	178	0.253721	-0.091	0.091
7472	ENSMUSG00000023026	Dip2b	chr15	+	100151150	100151363	100142021	100142147	100154156	100154306	169.667	200	0.29265	0.091	0.091
12412	ENSMUSG00000087107	AI662270	chr11	+	83224209	83224310	83223575	83223651	83224451	83224631	63.6667	58	0.359731	0.091	0.091
47533	ENSMUSG00000008398	Elk3	chr10	-	93264879	93265680	93254688	93254811	93284768	93284977	234.333	215.333	0.418712	0.091	0.091
50145	ENSMUSG00000040374	Pex2	chr3	-	5565132	5565198	5563619	5563729	5570486	5570629	39.6667	47	0.643427	0.091	0.091
10922	ENSMUSG00000062054	Iah1	chr12	+	21317375	21317428	21316388	21316512	21317929	21318046	21.3333	30.3333	0.731691	-0.091	0.091
26691	ENSMUSG00000020464	Pnpt1	chr11	+	29146795	29146832	29141663	29141766	29147297	29147364	43.3333	36	0.836703	0.091	0.091
29535	ENSMUSG00000036948	Map11	chr5	-	138261552	138261716	138260834	138260989	138261801	138261884	25.6667	22.3333	0.924716	0.091	0.091
43839	ENSMUSG00000087177	E130307A14Rik	chr10	-	39632949	39633016	39622624	39622727	39639563	39639766	24.6667	34	1	0.091	0.091
49038	ENSMUSG00000024566	Atp9b	chr18	-	80808611	80808772	80778862	80778975	80844526	80844602	25.3333	47.6667	1	0.091	0.091
10096	ENSMUSG00000038773	Kdm3b	chr18	+	34803449	34804049	34799284	34799359	34808240	34809489	67.3333	85.6667	1	0.091	0.091
26388	ENSMUSG00000100182	1810006J02Rik	chr1	+	98134292	98134339	98133511	98133601	98143296	98144655	40	43.6667	1	-0.091	0.091
36015	ENSMUSG00000021596	Mctp1	chr13	+	76741293	76741353	76723686	76723779	76756985	76757156	23.3333	33	1	0.091	0.091
36491	ENSMUSG00000030922	Lyrm1	chr7	+	119900110	119900308	119895866	119895890	119909803	119909962	20	25.6667	1	-0.091	0.091
37742	ENSMUSG00000028414	Fktn	chr4	+	53724604	53724742	53720006	53720209	53729979	53730039	29.6667	23.3333	1	0.091	0.091
39397	ENSMUSG00000037514	Pank2	chr2	+	131280156	131280410	131273910	131274120	131282591	131282768	74.6667	84.6667	1	-0.091	0.091
5928	ENSMUSG00000022657	Cd96	chr16	-	46098914	46099122	46071734	46071825	46109046	46109165	1550	1487	0	0.09	0.09
50881	ENSMUSG00000030246	Ldhb	chr6	-	142492492	142492616	142490248	142490604	142494099	142494217	1517	1507	6.91894e-13	0.09	0.09
30192	ENSMUSG00000026222	Sp100	chr1	+	85691974	85692049	85681085	85681139	85694258	85694309	4095.67	2902	8.90262e-08	0.09	0.09
12120	ENSMUSG00000018666	Cbx1	chr11	+	96806615	96806764	96802727	96802822	96808183	96808640	262.333	303.333	8.73138e-07	0.09	0.09
5308	ENSMUSG00000022515	Anks3	chr16	-	4956549	4956619	4955857	4955939	4957640	4957762	121.333	152.667	3.77774e-06	0.09	0.09
46149	ENSMUSG00000034401	Spata6	chr4	+	111746140	111746278	111719983	111720257	111767662	111767704	215.333	269.333	1.55979e-05	0.09	0.09
55413	ENSMUSG00000032407	U2surp	chr9	-	95500687	95500873	95495834	95495933	95502539	95502584	1706.67	2135	7.77055e-05	0.09	0.09
43550	ENSMUSG00000044465	Fam160a2	chr7	-	105381375	105381577	105381079	105381242	105383780	105384120	142	171.667	0.00063416	0.09	0.09
14089	ENSMUSG00000009073	Nf2	chr11	-	4818504	4818627	4816081	4816165	4820367	4820396	210.667	274.667	0.0027925	-0.09	0.09
44893	ENSMUSG00000006673	Qrich1	chr9	+	108518766	108518826	108517151	108517252	108528588	108528859	305	454.333	0.00286608	-0.09	0.09
54408	ENSMUSG00000020831	0610010K14Rik	chr11	-	70236887	70236978	70236023	70236211	70237530	70237625	572.667	711.333	0.0101279	0.09	0.09
3548	ENSMUSG00000024055	Cyp4f13	chr17	-	32941055	32941200	32930540	32930662	32946804	32947003	210	201.667	0.0102253	0.09	0.09
39367	ENSMUSG00000011658	Fuz	chr7	+	44898502	44898700	44897519	44897624	44898775	44898789	240.667	160	0.018183	0.09	0.09
21018	ENSMUSG00000030035	Wbp1	chr6	-	83120184	83120287	83119634	83120044	83121202	83121559	137.667	160.667	0.0182053	0.09	0.09
56182	ENSMUSG00000025894	Aasdhppt	chr9	-	4308693	4308919	4302469	4302631	4309253	4309467	223.667	378.333	0.0524403	0.09	0.09
53448	ENSMUSG00000037300	Ttc13	chr8	-	124694829	124694940	124690276	124690359	124709902	124709973	280.667	445	0.0531617	0.09	0.09
26152	ENSMUSG00000016481	Cr1l	chr1	-	195106817	195106922	195097381	195098841	195111079	195111155	532	646.333	0.0641439	0.09	0.09
7209	ENSMUSG00000021952	Xpo4	chr14	-	57643334	57643489	57641799	57643223	57648418	57648524	131	135.667	0.0718051	0.09	0.09
29085	ENSMUSG00000091625	Lsm5	chr6	-	56703005	56703409	56702095	56702168	56704622	56704677	249	295.333	0.103878	-0.09	0.09
3815	ENSMUSG00000048249	Crebrf	chr17	+	26742041	26743131	26739542	26739668	26757804	26757999	262.667	258.667	0.298119	0.09	0.09
26332	ENSMUSG00000069769	Msi2	chr11	-	88348783	88348992	88343888	88344660	88366784	88366847	44.6667	74.6667	0.417152	0.09	0.09
41677	ENSMUSG00000039345	Mettl22	chr16	+	8482126	8482167	8477966	8478329	8482255	8482400	114.333	79.3333	0.432218	0.09	0.09
24048	ENSMUSG00000025234	Arih1	chr9	-	59454401	59454469	59436623	59436915	59485978	59486056	22.6667	23.3333	0.485713	0.09	0.09
53279	ENSMUSG00000041679	Lrrc29	chr8	-	105315075	105316022	105313680	105313896	105323264	105323366	26	30	0.710301	-0.09	0.09
15751	ENSMUSG00000031835	Mbtps1	chr8	-	119533320	119533472	119528923	119529068	119538126	119538194	36	36.6667	1	-0.09	0.09
19355	ENSMUSG00000040451	Sgms1	chr19	-	32159523	32160363	32129540	32129694	32223508	32223590	20	33.3333	1	0.09	0.09
31733	ENSMUSG00000026082	Rev1	chr1	-	38074314	38075023	38071342	38071497	38079289	38079398	52.3333	57.6667	1	0.09	0.09
5527	ENSMUSG00000034653	Ythdc2	chr18	+	44833021	44833218	44830151	44830242	44837340	44837507	27.6667	33.3333	1	0.09	0.09
19470	ENSMUSG00000026648	Dclre1c	chr2	+	3452847	3453198	3450278	3450373	3457543	3457584	49.3333	48.6667	1	-0.09	0.09
21749	ENSMUSG00000033014	Trim33	chr3	+	103353566	103353617	103352002	103352155	103353696	103353923	65	83	1	0.09	0.09
19450	ENSMUSG00000002804	Nudt14	chr12	-	112938355	112938593	112934290	112935050	112938794	112938859	445.667	493.333	1.35834e-05	0.089	0.089
46912	ENSMUSG00000053175	Bcl3	chr7	-	19820046	19820200	19812404	19812513	19822436	19822770	156.667	247.333	8.11676e-05	0.089	0.089
50037	ENSMUSG00000018599	Mief2	chr11	+	60730629	60730792	60730282	60730435	60730915	60732951	104	121.333	0.00271584	0.089	0.089
17128	ENSMUSG00000029060	Mib2	chr4	-	155667013	155667169	155661105	155661374	155668573	155668730	109	111	0.0122295	0.089	0.089
5697	ENSMUSG00000015363	Trabd	chr15	+	89081352	89081453	89080979	89081044	89081950	89082117	71.6667	73	0.0234338	-0.089	0.089
1916	ENSMUSG00000040247	Tbc1d10c	chr19	-	4188245	4188311	4185351	4185506	4189212	4189319	31.3333	43.3333	0.0292744	0.089	0.089
2919	ENSMUSG00000024283	Wac	chr18	+	7910515	7910824	7905931	7906044	7916051	7916284	396	438.333	0.0466052	0.089	0.089
36151	ENSMUSG00000028252	Ccnc	chr4	+	21747482	21747576	21746655	21746774	21748136	21750546	130.667	180.667	0.0537382	-0.089	0.089
41368	ENSMUSG00000020358	Hnrnpab	chr11	-	51601749	51601890	51601173	51601478	51602592	51602695	354.333	375.667	0.0698145	0.089	0.089
19061	ENSMUSG00000040785	Ttc3	chr16	+	94408553	94408716	94403313	94403368	94415948	94415958	135	128.333	0.114138	0.089	0.089
35618	ENSMUSG00000026781	Acbd5	chr2	+	23068879	23069065	23068234	23068286	23069450	23069619	22.3333	36	0.119899	-0.089	0.089
29057	ENSMUSG00000057363	Uxs1	chr1	-	43790463	43790644	43780064	43780169	43797244	43797305	172	178.333	0.120081	0.089	0.089
30277	ENSMUSG00000023206	Il15ra	chr2	+	11720012	11720105	11718263	11718458	11723412	11723610	46.6667	59	0.145436	0.089	0.089
34851	ENSMUSG00000023079	Gtf2ird1	chr5	-	134382529	134382586	134379936	134380020	134382780	134382830	30.6667	49.6667	0.219011	0.089	0.089
1451	ENSMUSG00000024780	Cdc37l1	chr19	+	29012787	29012910	29011897	29012053	29016005	29016192	60.6667	44.3333	0.385551	0.089	0.089
37133	ENSMUSG00000044308	Ubr3	chr2	+	69959566	69959663	69955964	69956106	69965373	69965515	33.3333	37	0.653076	-0.089	0.089
24907	ENSMUSG00000008435	Rdh13	chr7	-	4434993	4435098	4431421	4431634	4442593	4442749	22	21.6667	1	-0.089	0.089
3157	ENSMUSG00000000708	Kat2b	chr17	+	53644613	53644736	53641192	53641299	53653021	53653230	34	30.3333	1	0.089	0.089
4013	ENSMUSG00000071266	Zfp946	chr17	+	22444167	22444291	22424258	22424429	22446796	22446893	29.6667	28.6667	1	0.089	0.089
5672	ENSMUSG00000036561	Ppp6r2	chr15	+	89246257	89246340	89243304	89243459	89253018	89253250	40.6667	52.6667	1	-0.089	0.089
16475	ENSMUSG00000040899	Ccr6	chr17	+	8251918	8252120	8245107	8245198	8255962	8257127	62.3333	98.3333	1	-0.089	0.089
45466	ENSMUSG00000038346	Zfp384	chr6	+	125024032	125025082	125023678	125023749	125030797	125031022	30	42.6667	1	-0.089	0.089
42562	ENSMUSG00000041264	Uspl1	chr5	+	149187707	149187834	149184666	149184806	149188344	149188473	176.333	337.667	6.62943e-05	0.088	0.088
42822	ENSMUSG00000066258	Trim12a	chr7	-	104314484	104314642	104307256	104307387	104315300	104315343	122.333	120.667	0.000113633	-0.088	0.088
3528	ENSMUSG00000053390	Zfp952	chr17	+	33002522	33002632	33001957	33002018	33002757	33005457	73	108.667	0.00294027	-0.088	0.088
6411	ENSMUSG00000024191	Bnip1	chr17	+	26782577	26782631	26781078	26781176	26783444	26783537	33.3333	49.3333	0.00613016	-0.088	0.088
47640	ENSMUSG00000058239	Usf2	chr7	-	30955799	30956000	30955289	30955440	30956148	30956239	141.667	166	0.133865	0.088	0.088
35531	ENSMUSG00000027104	Atf2	chr2	-	73853794	73853891	73850863	73850982	73863168	73863238	277.667	323.333	0.141328	0.088	0.088
51061	ENSMUSG00000030956	Fam53b	chr7	-	132759388	132760167	132712081	132716002	132771577	132771629	479.667	520.333	0.151525	0.088	0.088
24159	ENSMUSG00000023953	Polh	chr17	-	46181465	46181531	46175150	46175320	46182684	46182808	24.3333	41.3333	0.163785	0.088	0.088
721	ENSMUSG00000031200	Mtcp1	chrX	-	75411634	75411786	75411351	75411522	75416014	75416213	36	34.3333	0.262745	0.088	0.088
47612	ENSMUSG00000040225	Prrc2c	chr1	-	162675604	162675841	162674102	162674151	162676690	162676817	57.3333	47.3333	0.263903	0.088	0.088
53561	ENSMUSG00000086533	Mypopos	chr7	-	18993552	18993752	18993233	18993341	18997389	18997470	121.333	114.333	0.288455	0.088	0.088
42107	ENSMUSG00000020593	Lpin1	chr12	-	16584507	16584651	16580703	16580904	16589717	16589766	106.333	164.667	0.313504	0.088	0.088
39468	ENSMUSG00000049728	Zfp668	chr7	-	127874676	127874758	127867755	127868424	127876046	127876134	51.3333	58.3333	0.500028	-0.088	0.088
44386	ENSMUSG00000096916	Zfp850	chr7	-	28012335	28012450	28008383	28008436	28014015	28014115	27	25.6667	0.666171	0.088	0.088
28470	ENSMUSG00000029127	Zbtb49	chr5	-	38210617	38210664	38205888	38205962	38216446	38216613	31.3333	45.3333	0.708379	0.088	0.088
47341	ENSMUSG00000030245	Golt1b	chr6	+	142392329	142392421	142387220	142387369	142396187	142396269	58.3333	77	0.7385	0.088	0.088
41863	ENSMUSG00000029729	Zkscan1	chr5	+	138097066	138097158	138093991	138094139	138100589	138107822	48	70	0.861995	0.088	0.088
43845	ENSMUSG00000087177	E130307A14Rik	chr10	-	39639563	39639766	39622654	39622727	39640275	39640511	32.3333	39.6667	0.956724	-0.088	0.088
51903	ENSMUSG00000013878	Rnf170	chr8	+	26135628	26135702	26129046	26129155	26140810	26140967	21	32.6667	0.964365	0.088	0.088
32658	ENSMUSG00000038126	Mphosph9	chr5	-	124286376	124286424	124285468	124285533	124290845	124291061	76	92.6667	0.973511	-0.088	0.088
5702	ENSMUSG00000034333	Zbed4	chr15	+	88754759	88754933	88751659	88751802	88779408	88784516	26.3333	46	1	-0.088	0.088
56487	ENSMUSG00000049109	Themis	chr10	+	28863299	28863452	28781690	28782742	28880950	28883815	986.667	1136.67	0	0.087	0.087
31038	ENSMUSG00000026395	Ptprc	chr1	-	138116953	138117025	138115618	138115642	138126302	138126326	7925.67	9979.33	1.61504e-08	0.087	0.087
919	ENSMUSG00000000355	Mcts1	chrX	+	38602575	38602673	38600577	38600778	38605938	38606072	314.333	428.667	3.47964e-07	0.087	0.087
5163	ENSMUSG00000022677	Fopnl	chr16	-	14313815	14314013	14299243	14300209	14317293	14317347	136	159.667	0.000303296	0.087	0.087
33992	ENSMUSG00000079109	Pms2	chr5	+	143911987	143912060	143910056	143910079	143913401	143913460	77.3333	104	0.000365042	0.087	0.087
37443	ENSMUSG00000025162	Csnk1d	chr11	-	120964947	120965010	120961748	120963906	120967994	120968134	734.667	842	0.00154869	0.087	0.087
37354	ENSMUSG00000037936	Scarb1	chr5	-	125281104	125281233	125277086	125277865	125283898	125284045	92.6667	119.333	0.00446997	0.087	0.087
19354	ENSMUSG00000040451	Sgms1	chr19	-	32159523	32160363	32129540	32129694	32210827	32211013	233.333	325.333	0.00447057	0.087	0.087
22861	ENSMUSG00000049504	Proser1	chr3	+	53467101	53467167	53463665	53464319	53469480	53469549	23.6667	36.3333	0.00785737	0.087	0.087
38171	ENSMUSG00000029263	Pigg	chr5	+	108338554	108338746	108336103	108336561	108341794	108342104	97.3333	96.3333	0.00891757	0.087	0.087
7733	ENSMUSG00000021884	Hacl1	chr14	-	31635743	31635784	31632895	31632968	31640493	31640598	47.3333	55.6667	0.0124682	-0.087	0.087
23953	ENSMUSG00000029093	Sorcs2	chr5	-	36037405	36037534	36035696	36035868	36038120	36038254	44	53.3333	0.0136385	0.087	0.087
34818	ENSMUSG00000028797	Tmem234	chr4	+	129601869	129601961	129600982	129601134	129602194	129602261	778	899.333	0.0164579	0.087	0.087
41552	ENSMUSG00000029462	Vps29	chr5	+	122356793	122356805	122354384	122354476	122360012	122360204	488	747.667	0.0235635	0.087	0.087
26856	ENSMUSG00000004798	Ulk2	chr11	-	61803641	61803787	61801482	61801563	61808061	61808199	34.3333	35	0.0500671	0.087	0.087
20639	ENSMUSG00000030231	Plekha5	chr6	+	140577226	140577338	140572864	140572966	140579429	140579476	41.6667	43.6667	0.0820165	0.087	0.087
41590	ENSMUSG00000029471	Camkk2	chr5	-	122742099	122742228	122737432	122737533	122743869	122743957	256.333	210	0.104317	0.087	0.087
6641	ENSMUSG00000022119	Rbm26	chr14	-	105154861	105154950	105153414	105153632	105159837	105159974	51	64	0.118627	0.087	0.087
42629	ENSMUSG00000056602	Fry	chr5	+	150196562	150196735	150118644	150118811	150310269	150310469	52.6667	65.3333	0.134267	0.087	0.087
28270	ENSMUSG00000026571	Dcaf6	chr1	-	165367445	165367505	165357428	165357546	165388657	165388761	43	45	0.147369	0.087	0.087
21093	ENSMUSG00000073491	Ifi213	chr1	-	173568808	173569100	173566282	173567269	173574793	173574918	50.6667	33	0.199782	0.087	0.087
25523	ENSMUSG00000066800	Rnasel	chr1	+	153753606	153755213	153751967	153752947	153755950	153756036	350.333	435	0.294212	0.087	0.087
20881	ENSMUSG00000015476	Prrt1	chr17	+	34630632	34631171	34629532	34629704	34631769	34631955	43	63	0.297513	0.087	0.087
40168	ENSMUSG00000038145	Snrk	chr9	+	122131892	122131942	122117309	122117502	122136905	122137601	32.6667	45.6667	0.305346	0.087	0.087
55596	ENSMUSG00000038039	Gcc2	chr10	+	58272332	58272405	58269261	58271706	58274735	58274836	92.6667	143.667	0.4926	-0.087	0.087
46811	ENSMUSG00000018654	Ikzf1	chr11	+	11700204	11700258	11685002	11685197	11748310	11748571	22.3333	30.3333	0.572038	0.087	0.087
45280	ENSMUSG00000058444	Map2k5	chr9	-	63235288	63235318	63216270	63217025	63256976	63257048	45.3333	44.6667	0.871479	-0.087	0.087
56612	ENSMUSG00000019813	Cep57l1	chr10	-	41728627	41728714	41723860	41723938	41729330	41729408	85	66.6667	0.974587	0.087	0.087
10010	ENSMUSG00000033713	Foxn3	chr12	-	99219600	99219663	99209502	99209566	99341421	99341534	41.3333	20	1	0.087	0.087
40671	ENSMUSG00000039477	Tnrc18	chr5	-	142773618	142774045	142771304	142772303	142775208	142775399	24	38.3333	1	0.087	0.087
21919	ENSMUSG00000020817	Rabep1	chr11	+	70884764	70884968	70844974	70845008	70893568	70893688	25.6667	29	1	0.087	0.087
44257	ENSMUSG00000030016	Zfp638	chr6	+	83979846	83979909	83976201	83976350	83981683	83981785	33.3333	23.6667	1	-0.087	0.087
25577	ENSMUSG00000041143	Tmco4	chr4	+	138977207	138977322	138972887	138972989	138983620	138983765	195.667	156.667	1.04435e-05	0.086	0.086
11072	ENSMUSG00000037669	Ldah	chr12	+	8238442	8238615	8220599	8220755	8268363	8268598	499	605	1.0463e-05	0.086	0.086
11069	ENSMUSG00000037669	Ldah	chr12	+	8227219	8227363	8220599	8220755	8238442	8238495	745.333	776.333	0.000140578	0.086	0.086
13741	ENSMUSG00000032673	Prorsd1	chr11	-	29514431	29514522	29511756	29513676	29514916	29515031	234.667	390	0.002346	-0.086	0.086
10663	ENSMUSG00000033819	Ppp1r16a	chr15	+	76693438	76693514	76692836	76693138	76693594	76693724	24.3333	73.6667	0.00369177	0.086	0.086
38546	ENSMUSG00000043909	Trp53bp1	chr2	-	121221157	121221250	121215666	121216171	121227644	121227848	69.3333	79	0.0100747	0.086	0.086
53386	ENSMUSG00000021481	Zfp346	chr13	+	55115479	55115624	55113677	55113770	55130533	55130627	33.3333	51.3333	0.041842	0.086	0.086
31687	ENSMUSG00000038876	Rnf146	chr10	-	29361284	29361345	29354291	29354447	29361963	29362026	232.333	282.667	0.0570446	-0.086	0.086
21901	ENSMUSG00000061859	Patj	chr4	+	98638690	98638762	98623602	98623689	98650367	98650485	213	133.667	0.0704231	0.086	0.086
51585	ENSMUSG00000031511	Arhgef7	chr8	+	11817659	11817884	11815160	11815300	11819637	11819731	312	379.667	0.0712382	0.086	0.086
18264	ENSMUSG00000028653	Trit1	chr4	+	123046874	123047017	123044490	123044636	123049476	123049554	64	67	0.0831156	0.086	0.086
15984	ENSMUSG00000035266	Helq	chr5	-	100766687	100766801	100764940	100765075	100771733	100771891	44	49	0.0946867	-0.086	0.086
4251	ENSMUSG00000022952	Runx1	chr16	-	92644153	92644345	92613598	92613760	92668707	92668812	432.667	547	0.146009	-0.086	0.086
18804	ENSMUSG00000059475	Zfp426	chr9	-	20474910	20475033	20473027	20473108	20476395	20476478	49.3333	78	0.150766	0.086	0.086
33244	ENSMUSG00000035495	Tstd2	chr4	-	46137320	46137428	46135386	46135594	46138491	46138694	36.6667	60.6667	0.186639	-0.086	0.086
7598	ENSMUSG00000024818	Slc25a45	chr19	+	5879848	5879892	5877807	5878095	5880084	5880156	44.3333	71.6667	0.195751	0.086	0.086
18983	ENSMUSG00000020100	Slc29a3	chr10	-	60730569	60730675	60723763	60723990	60750385	60750684	52.3333	64.6667	0.239562	0.086	0.086
56471	ENSMUSG00000059772	Slx1b	chr7	-	126692752	126692804	126691927	126692659	126695424	126695639	67.3333	48.3333	0.266301	-0.086	0.086
49616	ENSMUSG00000038506	Dcun1d2	chr8	-	13261384	13261467	13255962	13257976	13271589	13271720	103.667	89.3333	0.29265	-0.086	0.086
5164	ENSMUSG00000022677	Fopnl	chr16	-	14313815	14314013	14304453	14304587	14317293	14317347	147.667	177	0.361637	0.086	0.086
37212	ENSMUSG00000056763	Cspp1	chr1	+	10104211	10104364	10095865	10096013	10108368	10108481	159.667	165.333	0.410752	0.086	0.086
38045	ENSMUSG00000005506	Celf1	chr2	+	90987664	90987816	90954288	90954341	90998579	90998616	139.333	167.333	0.471727	-0.086	0.086
16939	ENSMUSG00000040407	Akap9	chr5	+	3960111	3962457	3957623	3957800	3968579	3968793	136	189.667	0.475566	0.086	0.086
24370	ENSMUSG00000026743	Mllt10	chr2	+	18082510	18082725	18071124	18071204	18109781	18109891	33.3333	41.6667	0.519781	0.086	0.086
13710	ENSMUSG00000020309	Chac2	chr11	-	30979564	30979600	30976706	30977746	30986111	30986350	64	54	0.528318	0.086	0.086
27805	ENSMUSG00000022070	Bora	chr14	+	99053517	99053563	99049992	99050099	99056738	99056820	33	35.3333	0.640959	-0.086	0.086
43285	ENSMUSG00000041481	Serpina3g	chr12	+	104237194	104237286	104236244	104236318	104237937	104238344	73.3333	241.333	0.877381	0.086	0.086
16626	ENSMUSG00000031755	Bbs2	chr8	-	94092394	94092622	94089761	94089887	94098235	94098928	40	30	1	0.086	0.086
22714	ENSMUSG00000028073	Pear1	chr3	-	87762211	87762281	87760223	87760385	87768877	87768943	41.3333	37.3333	1	0.086	0.086
43862	ENSMUSG00000087177	E130307A14Rik	chr10	-	39655839	39655929	39654464	39654688	39681472	39681549	38.3333	30.3333	1	0.086	0.086
46027	ENSMUSG00000030268	Bcat1	chr6	-	145019191	145019355	145015448	145015591	145032782	145032843	30	25.6667	1	-0.086	0.086
51336	ENSMUSG00000084808	9430091E24Rik	chr8	-	111137442	111137552	111128885	111129786	111145403	111145459	38.6667	24.6667	1	0.086	0.086
489	ENSMUSG00000047045	Tmem164	chrX	+	142682290	142682949	142681417	142681556	142805989	142806068	28.6667	58.6667	1	-0.086	0.086
5889	ENSMUSG00000033039	Micall1	chr15	+	79119735	79119827	79115029	79115171	79120758	79120901	26.3333	29	1	0.086	0.086
7800	ENSMUSG00000021918	Nek4	chr14	+	30979989	30982516	30975760	30977579	30984343	30984477	31	38.6667	1	0.086	0.086
20567	ENSMUSG00000039068	Zzz3	chr3	+	152427276	152428832	152422617	152422771	152448778	152448926	111.667	77.6667	1	0.086	0.086
33765	ENSMUSG00000070420	Zscan25	chr5	+	145286307	145286509	145283351	145283784	145287307	145287399	42.6667	73.6667	1	-0.086	0.086
36185	ENSMUSG00000020656	Grhl1	chr12	+	24581327	24581718	24578019	24578090	24584304	24584461	40.3333	54.6667	1	-0.086	0.086
4594	ENSMUSG00000030775	Trat1	chr16	-	48754248	48754285	48742198	48742260	48771913	48772021	530.667	590	0	0.085	0.085
43513	ENSMUSG00000110206	Flt3l	chr7	-	45131666	45131740	45131188	45131431	45132068	45132137	273.333	508.667	5.15077e-12	0.085	0.085
48513	ENSMUSG00000028248	Pnisr	chr4	+	21859083	21859307	21857179	21857368	21860877	21860991	391.333	383.333	4.27232e-10	-0.085	0.085
8706	ENSMUSG00000069206	Zfp874a	chr13	-	67447363	67447432	67443234	67443334	67448820	67448916	64.3333	70.6667	0.000161849	0.085	0.085
9541	ENSMUSG00000063354	Slc39a4	chr15	-	76615043	76615239	76614749	76614913	76615874	76616159	119.333	144	0.000467303	-0.085	0.085
49042	ENSMUSG00000024566	Atp9b	chr18	-	80836354	80836431	80808611	80808772	80844526	80844602	380	342	0.000760012	0.085	0.085
7823	ENSMUSG00000052395	Rft1	chr14	+	30660196	30660313	30658308	30658394	30663077	30663179	66	80.6667	0.000813496	0.085	0.085
33228	ENSMUSG00000026269	Rnpepl1	chr1	+	92915813	92915965	92915058	92915199	92916354	92916471	90.6667	100.333	0.00112742	-0.085	0.085
46237	ENSMUSG00000035596	Mboat7	chr7	-	3685673	3686034	3683808	3683985	3688522	3688682	506.333	508	0.00227295	0.085	0.085
8822	ENSMUSG00000057440	Mpp7	chr18	-	7607884	7608009	7561725	7561872	7626728	7626866	53	116.667	0.00422692	0.085	0.085
18291	ENSMUSG00000004558	Ndrg2	chr14	-	51911085	51911127	51910505	51910785	51911465	51911546	195.667	174	0.00575036	-0.085	0.085
53550	ENSMUSG00000014633	Cmc2	chr8	-	116911083	116911234	116894087	116894159	116921350	116921365	51.6667	76.6667	0.00674392	0.085	0.085
54161	ENSMUSG00000031969	Acad8	chr9	-	26990582	26990692	26990119	26990196	26991239	26991409	238.333	338	0.0114662	-0.085	0.085
30265	ENSMUSG00000034216	Vps18	chr2	+	119290120	119290294	119288786	119289130	119292697	119292789	61.6667	78.3333	0.0119378	0.085	0.085
14992	ENSMUSG00000035620	Ric8b	chr10	+	84947411	84948020	84925545	84925593	84958015	84958110	122.667	152.333	0.0126417	0.085	0.085
36106	ENSMUSG00000030177	Ccdc77	chr6	-	120331811	120332031	120329333	120329459	120334768	120334917	89	76	0.025678	-0.085	0.085
30093	ENSMUSG00000029319	Coq2	chr5	-	100663579	100663828	100661836	100661922	100673988	100674156	31	50.6667	0.0523443	0.085	0.085
20376	ENSMUSG00000031949	Adat1	chr8	-	111979298	111979444	111970864	111972191	111982161	111982765	39.3333	38.6667	0.180897	-0.085	0.085
46005	ENSMUSG00000030279	C2cd5	chr6	-	143019327	143019429	143017882	143018073	143020323	143020374	159	165.667	0.24921	0.085	0.085
13726	ENSMUSG00000020459	Mtif2	chr11	+	29526692	29526843	29526407	29526487	29529928	29530154	139.333	181.333	0.320561	-0.085	0.085
17426	ENSMUSG00000021906	Oxnad1	chr14	+	32095364	32095471	32092067	32092131	32096486	32096544	106.667	155.333	0.389311	-0.085	0.085
814	ENSMUSG00000067768	Xlr4b	chrX	+	73215240	73215355	73214773	73214856	73216040	73216109	34	45	0.394532	0.085	0.085
17984	ENSMUSG00000021451	Sema4d	chr13	-	51734506	51734570	51725223	51725542	51754595	51754765	32.3333	60.3333	0.424003	0.085	0.085
27258	ENSMUSG00000030966	Trim21	chr7	-	102564271	102564340	102563693	102564125	102565388	102565486	25.6667	34.6667	0.473345	0.085	0.085
35087	ENSMUSG00000022708	Zbtb20	chr16	+	43193464	43193538	43146896	43146943	43282970	43283005	56.3333	31.6667	0.489103	-0.085	0.085
39153	ENSMUSG00000062604	Srpk2	chr5	-	23616326	23616390	23565113	23565265	23675719	23675774	138.667	149.333	0.569452	0.085	0.085
45378	ENSMUSG00000059639	Clec4a4	chr6	+	123013758	123013871	123004008	123004110	123023898	123024105	28.3333	91.3333	0.598396	0.085	0.085
56035	ENSMUSG00000026979	Psd4	chr2	+	24386358	24386519	24385334	24385462	24386632	24386709	22	61	0.660642	0.085	0.085
4309	ENSMUSG00000022967	Ifnar1	chr16	+	91505054	91506004	91501621	91501769	91506526	91507437	143.667	125	0.810199	-0.085	0.085
8673	ENSMUSG00000034525	Ice1	chr13	-	70602178	70606876	70601067	70601236	70608775	70609176	75	94	1	0.085	0.085
9069	ENSMUSG00000021376	Tpmt	chr13	-	47041398	47041579	47039697	47040196	47044560	47044737	22.3333	23.3333	1	0.085	0.085
12386	ENSMUSG00000018651	Tada2a	chr11	-	84121081	84121188	84109953	84110045	84126987	84127095	27.3333	21.6667	1	0.085	0.085
29858	ENSMUSG00000040721	Zfhx2	chr14	-	55063804	55067281	55060261	55063571	55067484	55067611	32.6667	60.6667	1	0.085	0.085
40581	ENSMUSG00000052056	Zfp217	chr2	-	170119018	170120753	170116141	170116258	170131047	170131220	25.6667	23.3333	1	0.085	0.085
46100	ENSMUSG00000030287	Itpr2	chr6	-	146422705	146422864	146417931	146418015	146476686	146476757	26.3333	31	1	0.085	0.085
50614	ENSMUSG00000025494	Sigirr	chr7	-	141096054	141096123	141094781	141094901	141096619	141096739	22	24.6667	1	0.085	0.085
51757	ENSMUSG00000038608	Dock10	chr1	-	80664639	80664789	80648212	80648329	80665108	80665292	28.3333	41	1	0.085	0.085
53185	ENSMUSG00000057842	Zfp595	chr13	-	67316297	67317977	67312997	67314909	67320271	67320367	25.6667	27	1	0.085	0.085
1110	ENSMUSG00000024985	Tcf7l2	chr19	+	55755013	55755082	55743072	55743197	55817763	55817865	35	67	1	0.085	0.085
16119	ENSMUSG00000029199	Lias	chr5	+	65392219	65392243	65391564	65391673	65392334	65392389	20.3333	27.6667	1	0.085	0.085
18881	ENSMUSG00000030451	Herc2	chr7	+	56202100	56202208	56197055	56197209	56203775	56203907	43.6667	49.6667	1	0.085	0.085
36453	ENSMUSG00000054672	5830411N06Rik	chr7	+	140296285	140296603	140295839	140296145	140296684	140296999	21.3333	30.6667	1	0.085	0.085
36922	ENSMUSG00000056938	Acbd4	chr11	+	103103234	103103369	103103038	103103145	103103525	103103644	62.6667	51	1	0.085	0.085
41876	ENSMUSG00000034211	Mrps17	chr5	+	129715683	129715941	129715515	129715549	129716726	129716866	76.6667	88	1	0.085	0.085
4310	ENSMUSG00000022967	Ifnar1	chr16	+	91505054	91506004	91503384	91503527	91506526	91507437	735	1001.67	7.04336e-07	0.084	0.084
29812	ENSMUSG00000022568	Scrib	chr15	-	76048114	76048152	76047620	76047672	76048221	76048364	93	101.667	1.0906e-05	0.084	0.084
53052	ENSMUSG00000036712	Cyld	chr8	+	88730655	88730821	88723098	88723212	88731674	88731816	779.333	988.667	0.000296095	0.084	0.084
11521	ENSMUSG00000041623	D11Wsu47e	chr11	+	113692394	113692502	113687773	113689221	113694511	113694647	31	58.3333	0.0291047	0.084	0.084
31047	ENSMUSG00000026395	Ptprc	chr1	-	138120019	138120166	138116953	138117025	138126302	138126326	8199	8513.67	0.0309513	0.084	0.084
43050	ENSMUSG00000079563	Pglyrp2	chr17	-	32415805	32416103	32412458	32413474	32416877	32417088	811.333	830.333	0.0317264	0.084	0.084
4628	ENSMUSG00000022668	Gtpbp8	chr16	-	44745282	44745493	44743807	44743868	44745998	44746309	185.333	201	0.0318634	-0.084	0.084
27203	ENSMUSG00000036860	Mrpl55	chr11	+	59204174	59204255	59202485	59202659	59205648	59205927	91.3333	131.667	0.0485007	0.084	0.084
15995	ENSMUSG00000035266	Helq	chr5	-	100792663	100792842	100791776	100791977	100796353	100797062	159	168.333	0.13176	0.084	0.084
2870	ENSMUSG00000024251	Thada	chr17	-	84443817	84444509	84441660	84441812	84446504	84446725	69	63.6667	0.172139	-0.084	0.084
21470	ENSMUSG00000022779	Top3b	chr16	+	16884238	16884352	16880603	16880678	16885834	16885849	159.667	192.333	0.214096	0.084	0.084
29549	ENSMUSG00000024862	Klc2	chr19	-	5113780	5113850	5112717	5112940	5117193	5117432	25.6667	28.3333	0.278109	0.084	0.084
30680	ENSMUSG00000004947	Dtx2	chr5	+	136026469	136026607	136021754	136021858	136028498	136028572	155.333	197.667	0.439813	0.084	0.084
53280	ENSMUSG00000041679	Lrrc29	chr8	-	105315075	105316068	105313680	105313896	105323264	105323366	30.3333	30.3333	0.48379	-0.084	0.084
45275	ENSMUSG00000058444	Map2k5	chr9	-	63216992	63217025	63197310	63197372	63235288	63235318	44.3333	37.3333	0.597462	-0.084	0.084
16723	ENSMUSG00000060131	Atp8b4	chr2	-	126342954	126343038	126330861	126331000	126358015	126358239	33	32.3333	0.913638	0.084	0.084
2852	ENSMUSG00000024127	Prepl	chr17	-	85088339	85088442	85083192	85083315	85090105	85090241	45.6667	77.3333	0.968845	-0.084	0.084
8653	ENSMUSG00000112964	E430024I08Rik	chr13	-	74450235	74450411	74449955	74450016	74462581	74462693	43	62.6667	1	-0.084	0.084
15878	ENSMUSG00000055204	Ankrd17	chr5	-	90282850	90283603	90278242	90278388	90285040	90285143	30.3333	34	1	0.084	0.084
30135	ENSMUSG00000057335	Cep170	chr1	-	176761350	176761500	176758396	176758517	176769712	176769870	53.6667	54.6667	1	0.084	0.084
3152	ENSMUSG00000003198	Zfp959	chr17	+	55892757	55892860	55892092	55892186	55895820	55895947	89.3333	97.6667	1	-0.084	0.084
11660	ENSMUSG00000040528	Milr1	chr11	+	106761185	106761296	106754781	106755051	106763855	106763948	37.3333	44.3333	1	0.084	0.084
34914	ENSMUSG00000001632	Brpf1	chr6	+	113314590	113315550	113309802	113310408	113316527	113316690	90.6667	116	1	0.084	0.084
43494	ENSMUSG00000042810	Krba1	chr6	+	48401113	48403010	48395657	48395887	48403377	48403497	40.3333	33.6667	1	0.084	0.084
48416	ENSMUSG00000030319	Cand2	chr6	+	115791668	115793171	115791191	115791333	115795775	115795871	57.6667	73.6667	1	0.084	0.084
21562	ENSMUSG00000035778	Ggta1	chr2	-	35422179	35422268	35416471	35416507	35423231	35423327	131.667	193.667	1.17665e-06	0.083	0.083
17589	ENSMUSG00000032468	Armc8	chr9	-	99523138	99523339	99518803	99520582	99525352	99525413	510	656.333	3.77268e-06	0.083	0.083
24070	ENSMUSG00000022772	Senp5	chr16	-	31983767	31983873	31983492	31983631	31988939	31989177	109.333	139.333	0.000135608	0.083	0.083
19712	ENSMUSG00000028329	Xpa	chr4	-	46180206	46180398	46175221	46175415	46183117	46183235	166	231	0.000135868	0.083	0.083
22952	ENSMUSG00000026201	Stk16	chr1	+	75213132	75213228	75212599	75213006	75213575	75213697	254.333	331.333	0.000521651	0.083	0.083
2990	ENSMUSG00000058704	Memo1	chr17	-	74217026	74217103	74202260	74202365	74241904	74242016	100.333	80	0.00215033	0.083	0.083
34824	ENSMUSG00000028797	Tmem234	chr4	+	129601869	129601961	129601406	129601533	129602194	129602261	463	489.667	0.00546496	0.083	0.083
7452	ENSMUSG00000006281	Tep1	chr14	-	50832880	50833031	50831731	50831839	50833453	50833462	20	34.3333	0.00800187	0.083	0.083
25856	ENSMUSG00000046822	Slc39a3	chr10	-	81034917	81035005	81028537	81031700	81037203	81037426	45	51.6667	0.0130029	0.083	0.083
5496	ENSMUSG00000023010	Tmbim6	chr15	+	99399656	99399871	99393694	99393730	99401579	99401663	100.333	138	0.0134653	0.083	0.083
29777	ENSMUSG00000026791	Slc2a8	chr2	-	32975919	32976028	32975313	32975484	32976136	32976280	110.333	127.333	0.0146837	0.083	0.083
4785	ENSMUSG00000022801	Lrch3	chr16	+	32986738	32986888	32985975	32986027	32988430	32988481	357.333	501.667	0.0153695	0.083	0.083
32691	ENSMUSG00000047213	Ythdf3	chr3	+	16203186	16203219	16189477	16189563	16203825	16205424	434.667	477	0.0606771	0.083	0.083
21119	ENSMUSG00000035069	Oma1	chr4	+	103328837	103328966	103325292	103325400	103331304	103331379	361.667	417.667	0.105565	0.083	0.083
42317	ENSMUSG00000037348	Paqr7	chr4	+	134506680	134506717	134496980	134497036	134506802	134506995	80.6667	68.6667	0.106289	0.083	0.083
38268	ENSMUSG00000022948	Setd4	chr16	-	93593246	93593335	93590255	93591303	93596297	93596329	56	45.3333	0.106544	0.083	0.083
46722	ENSMUSG00000041420	Meis3	chr7	+	16177960	16178011	16177708	16177868	16182040	16182152	78.3333	78.3333	0.152418	0.083	0.083
13089	ENSMUSG00000048497	Mmgt2	chr11	+	62649446	62649548	62648812	62648856	62664669	62664929	35.6667	43.6667	0.160723	0.083	0.083
47724	ENSMUSG00000038535	Zfp280d	chr9	+	72309251	72309406	72307950	72308068	72312077	72312248	105.667	128	0.349985	0.083	0.083
2759	ENSMUSG00000041225	Arhgap12	chr18	-	6111684	6112439	6069830	6070091	6115813	6115850	148	145.667	0.358022	0.083	0.083
43192	ENSMUSG00000052407	Ccdc171	chr4	+	83557898	83558030	83554693	83554884	83580747	83580894	64.6667	39	0.487543	-0.083	0.083
36957	ENSMUSG00000030154	Klrb1f	chr6	+	129053182	129053257	129052458	129052557	129053790	129053866	21.3333	38	0.518502	-0.083	0.083
55667	ENSMUSG00000027575	Arfgap1	chr2	+	180967601	180967814	180967233	180967329	180971050	180971114	263	362.667	0.592183	-0.083	0.083
32637	ENSMUSG00000055541	Lair1	chr7	-	4028706	4029036	4010729	4010846	4055917	4055953	65.3333	99.3333	1	-0.083	0.083
38918	ENSMUSG00000030059	Tmf1	chr6	-	97175769	97176968	97173299	97173403	97178881	97179037	49	72.3333	1	-0.083	0.083
46904	ENSMUSG00000002983	Relb	chr7	-	19619513	19619842	19616345	19616437	19627922	19627970	24.6667	44	1	0.083	0.083
10330	ENSMUSG00000032855	Pkd1	chr17	+	24587178	24587292	24586461	24586588	24587399	24587449	32.3333	25	1	-0.083	0.083
19191	ENSMUSG00000037876	Jmjd1c	chr10	+	67216982	67217107	67215269	67215375	67218276	67218469	52.3333	54	1	-0.083	0.083
27892	ENSMUSG00000033852	Gm28042	chr2	+	120031501	120031651	120031306	120031402	120031840	120032000	46.3333	58	1	0.083	0.083
54558	ENSMUSG00000042496	Prdm10	chr9	+	31346792	31347140	31341241	31341484	31349111	31349267	46	39.3333	1	0.083	0.083
23864	ENSMUSG00000022378	Fam49b	chr15	-	64022569	64022620	63970929	63970968	64060194	64060330	1178	1485.33	0	0.082	0.082
4596	ENSMUSG00000030775	Trat1	chr16	-	48761364	48761475	48754248	48754285	48771913	48771956	2148	1742.33	3.14495e-06	0.082	0.082
3347	ENSMUSG00000059714	Flot1	chr17	+	35824278	35824369	35823995	35824202	35824565	35824709	497.333	483.333	4.84195e-06	0.082	0.082
53792	ENSMUSG00000024963	Dnajc4	chr19	-	6989422	6989584	6988188	6988275	6989680	6989865	314.667	350	1.06939e-05	0.082	0.082
15191	ENSMUSG00000020167	Tcf3	chr10	-	80412826	80413062	80409546	80410274	80413204	80413337	365.333	465.667	6.39676e-05	0.082	0.082
4261	ENSMUSG00000022952	Runx1	chr16	-	92688975	92689132	92668707	92668812	92825588	92825704	237.667	317.667	0.00188162	0.082	0.082
53293	ENSMUSG00000023984	Gm20517	chr17	+	47618808	47619062	47612962	47613117	47649949	47651613	143.667	160.667	0.00241041	0.082	0.082
26782	ENSMUSG00000037849	Ifi206	chr1	-	173473635	173474052	173468484	173468792	173480370	173482056	546.333	591	0.00578584	0.082	0.082
31134	ENSMUSG00000037795	N4bp2	chr5	+	65771386	65771441	65763978	65764245	65775584	65775663	100.333	85.6667	0.0146631	0.082	0.082
5977	ENSMUSG00000003778	Brd8	chr18	-	34610409	34610628	34608417	34609949	34611131	34611268	906.333	1627.33	0.016102	0.082	0.082
52015	ENSMUSG00000026313	Hdac4	chr1	-	91991482	91991614	91987544	91987657	91996056	91996178	71.6667	108	0.027647	-0.082	0.082
48163	ENSMUSG00000032067	Pts	chr9	-	50525261	50525284	50524722	50524779	50528145	50528232	38.6667	40	0.0324487	0.082	0.082
50777	ENSMUSG00000036893	Ehmt1	chr2	-	24884145	24884702	24877454	24877626	24887002	24887066	425.667	501	0.0436571	0.082	0.082
27963	ENSMUSG00000014353	Tmem87b	chr2	+	128839147	128839254	128837301	128837395	128841245	128841343	46.3333	49.6667	0.078471	-0.082	0.082
11154	ENSMUSG00000037486	Asxl2	chr12	+	3476025	3476169	3474489	3474613	3484444	3484608	295	342	0.0799455	0.082	0.082
11218	ENSMUSG00000025137	Pcyt2	chr11	-	120612845	120613083	120612204	120612601	120613378	120613423	456.333	532.667	0.0995742	0.082	0.082
6421	ENSMUSG00000022191	Drosha	chr15	+	12907323	12907394	12902584	12902684	12912510	12912555	59	82	0.109209	-0.082	0.082
7154	ENSMUSG00000071350	Setdb2	chr14	-	59437436	59437765	59431142	59431268	59440586	59440875	205	248.667	0.182229	0.082	0.082
5463	ENSMUSG00000009733	Tfcp2	chr15	-	100522388	100522495	100520562	100520715	100525566	100525672	64	60.3333	0.252988	0.082	0.082
41597	ENSMUSG00000028106	Rprd2	chr3	-	95786319	95786397	95785053	95785106	95787283	95787384	205.333	242.333	0.341355	0.082	0.082
6165	ENSMUSG00000033826	Dnah8	chr17	+	30790826	30790982	30787144	30787300	30794632	30794815	77.6667	56.3333	0.391155	0.082	0.082
10241	ENSMUSG00000021240	Abcd4	chr12	-	84605871	84605982	84605347	84605384	84606099	84606308	24.3333	25	0.521575	0.082	0.082
48244	ENSMUSG00000002963	Pnkp	chr7	+	44858101	44858209	44857378	44857554	44858452	44858749	128.667	123.667	0.568479	0.082	0.082
25713	ENSMUSG00000038902	Pogz	chr3	+	94856042	94856201	94853949	94854074	94860795	94860971	166.667	180.667	0.576213	0.082	0.082
12340	ENSMUSG00000020516	Rps6kb1	chr11	-	86516743	86516987	86513982	86516191	86517150	86517249	49.6667	33	0.632326	-0.082	0.082
31139	ENSMUSG00000037795	N4bp2	chr5	+	65788052	65788141	65775584	65775663	65790017	65791170	39.6667	37.3333	0.764963	-0.082	0.082
31439	ENSMUSG00000037818	Abhd18	chr3	+	40910502	40910603	40905871	40905956	40916685	40916764	33	51.3333	0.796978	-0.082	0.082
24122	ENSMUSG00000063889	Crem	chr18	-	3276693	3276729	3273421	3273578	3280948	3281132	32	50.6667	1	0.082	0.082
41998	ENSMUSG00000040751	Lat2	chr5	-	134606045	134606093	134605937	134605962	134606360	134606392	23.3333	43	1	0.082	0.082
2028	ENSMUSG00000039840	Epg5	chr18	+	77986385	77986607	77985040	77985207	77988263	77988387	49.6667	72	1	-0.082	0.082
6340	ENSMUSG00000014504	Srp19	chr18	+	34331749	34334364	34331144	34331259	34334456	34334568	320.667	441.667	1	-0.082	0.082
11344	ENSMUSG00000025571	Tnrc6c	chr11	+	117720949	117723550	117714125	117714452	117733609	117733776	126.333	111.667	1	0.082	0.082
36338	ENSMUSG00000021770	Samd8	chr14	+	21783678	21783796	21780085	21780181	21792403	21792554	34.3333	43.3333	1	0.082	0.082
34445	ENSMUSG00000068735	Trp53i11	chr2	+	93189088	93189223	93187547	93187747	93196896	93196978	352.667	398	2.29157e-11	-0.081	0.081
39569	ENSMUSG00000039033	Tasp1	chr2	-	140042093	140042162	140008698	140008819	140048241	140048309	266.667	273.667	3.57636e-09	0.081	0.081
9169	ENSMUSG00000021432	Slc35b3	chr13	-	38943058	38943166	38939442	38939972	38954108	38954230	542.667	481	0.000544346	0.081	0.081
36463	ENSMUSG00000030314	Atg7	chr6	+	114672790	114672843	114643130	114643150	114672973	114673115	27.6667	36.3333	0.00109907	-0.081	0.081
25192	ENSMUSG00000045411	2410002F23Rik	chr7	+	44247250	44247416	44246753	44246808	44248251	44248295	106.667	107.667	0.00638048	-0.081	0.081
49812	ENSMUSG00000032812	Arap1	chr7	+	101404932	101404965	101404279	101404425	101408046	101408129	235	242.333	0.0175318	-0.081	0.081
29394	ENSMUSG00000003762	Coq8b	chr7	+	27250286	27250428	27243302	27243396	27250535	27250643	170.667	184	0.0207169	-0.081	0.081
30787	ENSMUSG00000026737	Pip4k2a	chr2	-	18866111	18866150	18852812	18852926	18889051	18889204	55.6667	72.3333	0.0439674	0.081	0.081
33779	ENSMUSG00000027394	Ttl	chr2	+	129068854	129068933	129065941	129066303	129075855	129076088	51.3333	44.3333	0.052618	-0.081	0.081
49075	ENSMUSG00000078515	Ddi2	chr4	-	141689269	141689331	141677548	141685631	141695406	141695510	32.6667	57	0.0535752	0.081	0.081
37730	ENSMUSG00000038095	Sbno1	chr5	-	124413184	124413289	124410069	124410379	124414398	124414527	339.667	301.667	0.0596903	0.081	0.081
39645	ENSMUSG00000028522	Mier1	chr4	+	103118241	103118315	103115559	103115660	103127272	103127297	111.333	135.333	0.0695881	-0.081	0.081
2280	ENSMUSG00000024498	Tcerg1	chr18	+	42535084	42535147	42530629	42530890	42536177	42536289	771.333	814.333	0.07392	0.081	0.081
27621	ENSMUSG00000037375	Hhat	chr1	-	192661455	192661491	192594886	192595088	192693798	192693949	27.6667	26.6667	0.103627	0.081	0.081
31350	ENSMUSG00000035597	Prpf39	chr12	+	65043542	65043611	65043002	65043357	65043714	65043877	149	142.667	0.127837	-0.081	0.081
35527	ENSMUSG00000027104	Atf2	chr2	-	73845438	73845553	73842359	73842446	73850588	73850717	154.333	195.667	0.162425	0.081	0.081
11219	ENSMUSG00000025137	Pcyt2	chr11	-	120613029	120613083	120612462	120612601	120613378	120613423	641	747.667	0.19364	0.081	0.081
39790	ENSMUSG00000024921	Smarca2	chr19	+	26759877	26759931	26751823	26752041	26770937	26771043	205.333	220.667	0.227167	0.081	0.081
2318	ENSMUSG00000024969	Mark2	chr19	-	7281797	7281959	7280997	7281255	7282725	7282818	465.667	513.667	0.258331	0.081	0.081
16867	ENSMUSG00000029068	Ccnl2	chr4	+	155818538	155818664	155817922	155817987	155820328	155820428	703.333	789	0.264336	-0.081	0.081
38634	ENSMUSG00000035401	Emsy	chr7	-	98593330	98593810	98587136	98590884	98594751	98595312	278.333	319	0.2762	-0.081	0.081
3171	ENSMUSG00000023927	Satb1	chr17	-	51742046	51742142	51739475	51740410	51742645	51742849	208.333	174	0.29131	0.081	0.081
50479	ENSMUSG00000025036	Sfxn2	chr19	+	46585704	46585803	46582806	46582977	46587934	46588010	96	89.6667	0.332487	0.081	0.081
41459	ENSMUSG00000001166	Oas1c	chr5	-	120808580	120809044	120807959	120808248	120812433	120812514	45	41.6667	0.350734	-0.081	0.081
10938	ENSMUSG00000069755	Zfp125	chr12	-	20902532	20902659	20902269	20902330	20920841	20921262	97.6667	133.667	0.372407	0.081	0.081
42202	ENSMUSG00000037108	Zcwpw1	chr5	+	137816892	137816976	137812001	137812100	137817457	137817524	57.6667	52.6667	0.466567	-0.081	0.081
41983	ENSMUSG00000060261	Gtf2i	chr5	-	134306531	134306731	134295509	134295613	134311672	134312022	36	69	0.475208	0.081	0.081
16973	ENSMUSG00000038056	Kmt2c	chr5	-	25329022	25329142	25324088	25324221	25329240	25329273	72	100	0.602	0.081	0.081
29668	ENSMUSG00000027806	Tsc22d2	chr3	+	58437316	58437475	58417483	58417613	58459330	58459382	20	22.3333	0.62176	0.081	0.081
25194	ENSMUSG00000045411	2410002F23Rik	chr7	+	44247250	44247416	44246786	44246823	44248251	44248295	114.667	112.667	0.7197	-0.081	0.081
7790	ENSMUSG00000021916	Glt8d1	chr14	+	31004694	31004790	31001675	31001997	31006458	31006512	20.6667	22.3333	0.788206	0.081	0.081
15289	ENSMUSG00000013833	Med16	chr10	-	79907490	79907511	79907038	79907146	79908817	79908910	21	25.3333	1	-0.081	0.081
35870	ENSMUSG00000034032	Rpap1	chr2	-	119787220	119787297	119783733	119783970	119787414	119787519	30.6667	31.6667	1	0.081	0.081
34814	ENSMUSG00000028797	Tmem234	chr4	+	129601406	129601625	129600982	129601134	129602221	129602261	41	65.3333	1	0.081	0.081
53160	ENSMUSG00000074151	Nlrc5	chr8	+	94459691	94459799	94446057	94446133	94469816	94470216	122.667	134.333	1	-0.081	0.081
5976	ENSMUSG00000003778	Brd8	chr18	-	34608417	34608627	34607774	34608055	34609804	34609949	895.667	1650.67	3.18492e-05	0.08	0.08
9652	ENSMUSG00000021171	Esyt2	chr12	+	116370170	116370288	116370011	116370061	116389433	116391050	92	109	0.00149899	0.08	0.08
43786	ENSMUSG00000030960	Eef1akmt2	chr7	-	132831359	132831576	132827456	132827882	132837099	132837207	548	754	0.00303502	0.08	0.08
44595	ENSMUSG00000032776	Mctp2	chr7	-	72157749	72157807	72127137	72127260	72161139	72161246	63.6667	66	0.00426577	0.08	0.08
6207	ENSMUSG00000097039	Pvt1	chr15	+	62175466	62175548	62107147	62107465	62242173	62242297	21.3333	91	0.00587242	0.08	0.08
6649	ENSMUSG00000033004	Mycbp2	chr14	-	103169856	103170012	103155123	103156767	103172566	103172689	283.333	310.667	0.00838558	0.08	0.08
32834	ENSMUSG00000035898	Uba6	chr5	-	86134973	86135079	86132617	86132707	86137816	86137894	54	82.6667	0.00994744	0.08	0.08
30928	ENSMUSG00000026305	Lrrfip1	chr1	+	91084945	91085005	91053443	91053723	91100576	91100581	41	73.6667	0.0119607	0.08	0.08
35109	ENSMUSG00000022708	Zbtb20	chr16	+	43302568	43302615	43024937	43024987	43462946	43462986	45	68.6667	0.0140945	0.08	0.08
20108	ENSMUSG00000071379	Hpcal1	chr12	+	17767213	17767299	17690855	17691046	17786146	17786548	645.667	765.667	0.0202931	0.08	0.08
18961	ENSMUSG00000041975	Mettl8	chr2	-	70980376	70980426	70973252	70973392	70981854	70981967	37.6667	30.3333	0.0359702	0.08	0.08
24273	ENSMUSG00000021254	Gpatch2l	chr12	+	86268975	86269061	86244034	86244706	86281448	86281543	47.3333	61	0.0427575	0.08	0.08
38652	ENSMUSG00000035401	Emsy	chr7	-	98646448	98646523	98637260	98637520	98647804	98647904	58	67.6667	0.0445936	0.08	0.08
30878	ENSMUSG00000037921	Ddx60	chr8	+	62012270	62012471	62009941	62010046	62017140	62017245	148	140.333	0.0569524	0.08	0.08
55820	ENSMUSG00000064145	Arih2	chr9	-	108629288	108629334	108620058	108620126	108649228	108649342	39.3333	27.6667	0.0970901	0.08	0.08
47901	ENSMUSG00000029267	Mtf2	chr5	+	108073306	108073454	108069161	108069363	108080921	108081023	49	26.3333	0.105565	-0.08	0.08
12212	ENSMUSG00000020859	Spag9	chr11	+	94060257	94060299	94048407	94048558	94067892	94068100	20.3333	25.3333	0.15852	-0.08	0.08
7587	ENSMUSG00000022827	Rabl3	chr16	+	37559994	37560109	37556820	37556950	37563668	37563766	48.3333	63	0.182225	-0.08	0.08
55614	ENSMUSG00000078681	Tm2d3	chr7	+	65693865	65693943	65693480	65693569	65695169	65695327	63	150	0.192123	0.08	0.08
10178	ENSMUSG00000012609	Ttll5	chr12	+	86020520	86020603	86012647	86012862	86053142	86053208	29	48	0.274878	0.08	0.08
19007	ENSMUSG00000015522	Arnt	chr3	+	95466792	95466837	95460376	95460421	95470176	95470390	198	257.333	0.37395	-0.08	0.08
25884	ENSMUSG00000021277	Traf3	chr12	+	111219810	111219921	111166462	111166602	111237561	111237820	37	47.6667	0.392546	0.08	0.08
26162	ENSMUSG00000020834	Dhrs13	chr11	+	78034274	78034586	78034012	78034136	78036861	78037791	110.667	116.333	0.614102	-0.08	0.08
10780	ENSMUSG00000020564	Atxn7l1	chr12	+	33148432	33148501	33147710	33147915	33217711	33217816	82.6667	146.333	0.708379	0.08	0.08
21664	ENSMUSG00000056260	Lrif1	chr3	+	106731662	106733142	106721892	106722106	106734357	106734639	233	250.333	0.727092	-0.08	0.08
16338	ENSMUSG00000037685	Atp8a1	chr5	-	67778959	67779033	67776128	67776198	67786625	67786666	21.6667	34.6667	0.82021	0.08	0.08
36078	ENSMUSG00000042133	Ppig	chr2	+	69731490	69731580	69722902	69722957	69732196	69732274	39.6667	41	0.821194	0.08	0.08
16192	ENSMUSG00000021870	Slmap	chr14	-	26453537	26453600	26442574	26442634	26459409	26459460	30.6667	35	0.839741	0.08	0.08
19319	ENSMUSG00000066613	Zfp932	chr5	+	110003352	110003452	109996531	109996633	110006943	110007070	61	74	0.846593	0.08	0.08
3674	ENSMUSG00000024006	Stk38	chr17	-	28982031	28982186	28977539	28977601	28988177	28988261	20.6667	47	1	-0.08	0.08
37550	ENSMUSG00000054648	Zfp869	chr8	-	69714301	69714409	69710685	69710975	69716283	69716463	21.3333	21.6667	1	-0.08	0.08
48902	ENSMUSG00000032300	1700017B05Rik	chr9	-	57256385	57259140	57253116	57254329	57262428	57262612	190	306.333	1	0.08	0.08
52960	ENSMUSG00000079469	Pigb	chr9	-	73013091	73016295	73007418	73008780	73017390	73017571	100.333	121.333	1	0.08	0.08
26243	ENSMUSG00000030924	Rexo5	chr7	+	119843241	119843334	119834263	119834401	119843847	119844064	46	71.3333	1	0.08	0.08
31138	ENSMUSG00000037795	N4bp2	chr5	+	65786105	65786361	65775584	65775663	65790017	65791170	73.6667	72	1	-0.08	0.08
33536	ENSMUSG00000073430	Gm10505	chr17	+	27343300	27343582	27342455	27342521	27343783	27344821	21.3333	28.3333	1	0.08	0.08
47895	ENSMUSG00000029267	Mtf2	chr5	+	108073306	108073454	108065673	108065965	108080921	108081023	40.6667	53.6667	1	-0.08	0.08
55270	ENSMUSG00000034252	Senp6	chr9	+	80098885	80098906	80093536	80093641	80103693	80103764	88.3333	108.667	1	0.08	0.08
12952	ENSMUSG00000018565	Elp5	chr11	-	69975039	69975260	69970560	69970742	69979829	69979910	654.333	753	2.35314e-06	0.079	0.079
33273	ENSMUSG00000022961	Son	chr16	+	91654610	91660580	91651629	91651796	91662100	91662261	4237	5316.33	1.18042e-05	0.079	0.079
21672	ENSMUSG00000074342	I830077J02Rik	chr3	-	105927964	105928022	105927146	105927241	105928733	105928781	56.3333	237	8.21858e-05	0.079	0.079
46733	ENSMUSG00000041420	Meis3	chr7	+	16179001	16179100	16178744	16178795	16182040	16182152	243	195.333	0.000196084	0.079	0.079
39895	ENSMUSG00000026803	Ttf1	chr2	+	29074573	29074808	29073888	29074019	29079388	29079478	145.667	164	0.000907212	0.079	0.079
27898	ENSMUSG00000033906	Zdhhc15	chrX	-	104588300	104588421	104574168	104574238	104632583	104632610	73.3333	128	0.00176875	0.079	0.079
48756	ENSMUSG00000026709	Dars2	chr1	-	161049937	161050000	161046776	161046929	161051330	161051438	134.667	151.667	0.00437944	0.079	0.079
39337	ENSMUSG00000037938	Chchd5	chr2	+	129130177	129130318	129129699	129129857	129133274	129134134	117	111.333	0.0111554	0.079	0.079
22378	ENSMUSG00000040481	Bptf	chr11	-	107095001	107095190	107082512	107082700	107095715	107095925	165	161.667	0.0122887	0.079	0.079
45839	ENSMUSG00000001105	Ift20	chr11	+	78538509	78538738	78536360	78536576	78538833	78538962	880	922	0.0200334	0.079	0.079
10390	ENSMUSG00000056459	Zbtb25	chr12	-	76355888	76356068	76347781	76350273	76369439	76369602	225	243.667	0.0614757	0.079	0.079
24975	ENSMUSG00000073609	D2hgdh	chr1	+	93832595	93832789	93829756	93829896	93837939	93838083	58	47.6667	0.0666596	0.079	0.079
50615	ENSMUSG00000025494	Sigirr	chr7	-	141096054	141096123	141094781	141094945	141096559	141096688	57	63.3333	0.0738634	0.079	0.079
35661	ENSMUSG00000025978	Rftn2	chr1	-	55201344	55201422	55195515	55195637	55204182	55204392	37.3333	34.3333	0.0787302	0.079	0.079
21392	ENSMUSG00000030452	Nipa2	chr7	-	55961451	55961572	55944480	55944709	55962199	55962468	192.667	299	0.095713	-0.079	0.079
52254	ENSMUSG00000039908	Slc26a11	chr11	+	119373110	119373171	119370748	119370799	119374484	119374540	57	60	0.103071	0.079	0.079
9452	ENSMUSG00000021302	Ggps1	chr13	-	14059318	14059453	14055149	14055220	14063205	14063373	54.3333	76.3333	0.118457	0.079	0.079
15946	ENSMUSG00000036435	Exoc1	chr5	+	76557818	76557863	76554099	76554205	76559003	76559167	174.333	167.333	0.134511	0.079	0.079
48422	ENSMUSG00000002781	Tmem143	chr7	+	45899631	45899736	45897100	45897666	45906917	45907112	146.667	121.667	0.151583	0.079	0.079
36552	ENSMUSG00000005886	Ncoa2	chr1	-	13164895	13165102	13162072	13162288	13166895	13167106	204	228.667	0.231002	0.079	0.079
31730	ENSMUSG00000097743	Gm16973	chr14	-	56699148	56699306	56697346	56698038	56700819	56701268	59.6667	59.6667	0.259357	0.079	0.079
40455	ENSMUSG00000039671	Zmynd8	chr2	-	165787163	165787247	165784151	165785738	165791904	165791971	313	393	0.27232	0.079	0.079
12852	ENSMUSG00000020807	4933427D14Rik	chr11	-	72191277	72191344	72189547	72189758	72191418	72191634	39.6667	56.6667	0.282246	0.079	0.079
23349	ENSMUSG00000019984	Med23	chr10	+	24883203	24883221	24882553	24882649	24888399	24888600	44.3333	52.6667	0.336096	-0.079	0.079
56281	ENSMUSG00000029998	Pcyox1	chr6	-	86395913	86396120	86394408	86394583	86396972	86397141	128.333	146.333	0.352064	-0.079	0.079
31313	ENSMUSG00000033166	Dis3	chr14	-	99099118	99099186	99098682	99098840	99099445	99099764	89.3333	113.667	0.374823	0.079	0.079
8988	ENSMUSG00000043183	Simc1	chr13	+	54541423	54541552	54537081	54537236	54546976	54547133	22.6667	28.3333	0.565159	0.079	0.079
14549	ENSMUSG00000020212	Mdm1	chr10	+	118147980	118148115	118146594	118146971	118150788	118150956	60.3333	63	0.598769	-0.079	0.079
15271	ENSMUSG00000045098	Kmt5b	chr19	+	3782755	3782852	3782219	3782279	3786388	3786627	115.667	117	0.871479	0.079	0.079
36611	ENSMUSG00000037652	Phc3	chr3	-	30948701	30948800	30942408	30942652	30950875	30951031	80	83.6667	0.872217	0.079	0.079
13761	ENSMUSG00000004018	Fancl	chr11	+	26403321	26403378	26399648	26399709	26422407	26422504	27.3333	23.3333	0.885985	0.079	0.079
29436	ENSMUSG00000055660	Mettl4	chr17	-	94743931	94743994	94740385	94740755	94747616	94748417	90	117	0.915133	0.079	0.079
47742	ENSMUSG00000038535	Zfp280d	chr9	+	72351524	72351570	72339011	72339048	72360285	72360341	91.6667	103.333	0.937706	-0.079	0.079
40679	ENSMUSG00000040455	Usp45	chr4	+	21817500	21817644	21816881	21816938	21824416	21825077	76.3333	67	0.985995	0.079	0.079
5313	ENSMUSG00000022515	Anks3	chr16	-	4957967	4958166	4957640	4957762	4964119	4964192	90.6667	123	1	0.079	0.079
18052	ENSMUSG00000042446	Zmym4	chr4	-	126906520	126906636	126905871	126906147	126910789	126911002	20.6667	26	1	-0.079	0.079
19746	ENSMUSG00000078713	Tomm5	chr4	-	45106838	45106888	45105211	45105644	45107916	45108108	23.3333	29.6667	1	-0.079	0.079
37118	ENSMUSG00000070883	Ccdc173	chr2	-	69776129	69776269	69761721	69761886	69778059	69778216	54.3333	52.3333	1	-0.079	0.079
38476	ENSMUSG00000033799	Tasor2	chr13	-	3573486	3577200	3570311	3570437	3588297	3588534	103	136.333	1	0.079	0.079
41593	ENSMUSG00000029471	Camkk2	chr5	-	122763773	122764302	122757542	122759000	122779251	122779325	200	214.667	1	-0.079	0.079
51809	ENSMUSG00000026701	Prdx6	chr1	-	161249358	161249469	161247256	161247413	161250993	161251169	30	32.3333	1	0.079	0.079
7365	ENSMUSG00000022325	Pop1	chr15	+	34517826	34518018	34515789	34515957	34526162	34526317	43.3333	43.6667	1	0.079	0.079
10065	ENSMUSG00000097290	1300002E11Rik	chr16	+	21800774	21800836	21795849	21795975	21806970	21807119	37.3333	29.6667	1	0.079	0.079
17964	ENSMUSG00000021809	Nudt13	chr14	+	20295070	20295266	20294696	20294792	20300586	20300679	26	29	1	0.079	0.079
25752	ENSMUSG00000022307	Oxr1	chr15	+	41833466	41833621	41830957	41831129	41838251	41838279	48.3333	28.3333	1	-0.079	0.079
35089	ENSMUSG00000022708	Zbtb20	chr16	+	43193464	43193538	43146896	43146943	43462946	43462986	44.3333	28.6667	1	0.079	0.079
38169	ENSMUSG00000029263	Pigg	chr5	+	108332683	108332965	108331974	108332192	108336103	108336561	61.3333	48.6667	1	0.079	0.079
42631	ENSMUSG00000056602	Fry	chr5	+	150426200	150426351	150422709	150422792	150427027	150427131	24.6667	34.6667	1	-0.079	0.079
47276	ENSMUSG00000012114	Med15	chr16	-	17680548	17680761	17674404	17674658	17685452	17685504	260.333	321.333	1.07969e-06	0.078	0.078
39558	ENSMUSG00000039033	Tasp1	chr2	-	139985128	139985208	139976531	139977713	140008698	140008819	145.333	119.333	3.34593e-05	0.078	0.078
18176	ENSMUSG00000027994	Mcub	chr3	-	129926364	129926469	129916938	129917142	129933582	129933753	110.333	147.667	0.000122661	0.078	0.078
15432	ENSMUSG00000029254	Stap1	chr5	+	86081166	86081280	86077988	86078060	86084388	86084445	366.333	472.667	0.000241299	0.078	0.078
5832	ENSMUSG00000047888	Tnrc6b	chr15	+	80747405	80747473	80711312	80711488	80759539	80759630	647.667	677.667	0.00230829	0.078	0.078
22779	ENSMUSG00000035725	Prkx	chrX	-	77782037	77782301	77771454	77773235	77786127	77786296	336.667	374	0.00680511	0.078	0.078
7101	ENSMUSG00000097589	Dleu2	chr14	-	61643963	61644059	61643415	61643455	61682109	61682325	52.3333	47.6667	0.00703336	-0.078	0.078
32138	ENSMUSG00000039463	Slc9a8	chr2	+	167465340	167465457	167459648	167459754	167467684	167467699	169	216	0.0134715	0.078	0.078
7062	ENSMUSG00000057858	Fam204a	chr19	-	60221053	60221304	60220039	60220139	60226231	60226677	48.3333	114.333	0.0167876	0.078	0.078
28062	ENSMUSG00000044037	Als2cl	chr9	+	110894295	110894392	110893986	110894160	110894565	110894723	439.333	386.333	0.018459	0.078	0.078
46409	ENSMUSG00000027522	Stx16	chr2	+	174093928	174094072	174093433	174093525	174095059	174095140	115.667	122.333	0.0392868	0.078	0.078
38044	ENSMUSG00000005506	Celf1	chr2	+	90987664	90987816	90940396	90940641	90998579	90998616	584.333	600.667	0.0793241	-0.078	0.078
55449	ENSMUSG00000032411	Tfdp2	chr9	+	96273865	96273942	96232681	96232748	96287600	96287722	40.6667	43.6667	0.102277	-0.078	0.078
[truncated: 37,177 more rows]

## Sheet: MXE
List of differential splicing variants (DSVs), with Mutually Exclusive Exons alteration (MXE), detected in CD4+ T cells from Control and cKO mice, using rMATS software. For each MXE is described the gene, the exons mutually exlusive spliced and its adjacent exons, the spliced exon count in the two data set, the Inclusion Level Difference (∆Ψ) and FDR. The significant DSVs are highlighted in green…
Subtotal	9608
Significant DSVs:	77
ID	GeneID	geneSymbol	chr	strand	1stExonStart_0base	1stExonEnd	2ndExonStart_0base	2ndExonEnd	upstreamES	upstreamEE	downstreamES	downstreamEE	tr.count_CTRL	th.count_KO	FDR	IncLevelDifference	ABS(ILD)
10454	ENSMUSG00000032411	Tfdp2	chr9	+	96223093	96223198	96232681	96232748	96196336	96196560	96273838	96273942	36.6667	52	1.43807e-05	-0.368	0.368
6194	ENSMUSG00000026581	Sell	chr1	+	164072112	164072241	164076141	164076160	164068872	164069058	164079677	164079692	3899.33	1856.67	0.0218978	0.321	0.321
1181	ENSMUSG00000097039	Pvt1	chr15	+	62149238	62149352	62175466	62175548	62107147	62107465	62242173	62242301	47.6667	114.667	1.58565e-05	0.298	0.298
6207	ENSMUSG00000039463	Slc9a8	chr2	+	167446501	167446536	167451206	167451350	167445505	167445607	167465340	167465457	61.6667	45	0.117978	-0.294	0.294
3001	ENSMUSG00000035722	Abca7	chr10	+	80002034	80002211	80002506	80002729	80001489	80001719	80002830	80003052	102.333	73.6667	0.868341	-0.29	0.29
6815	ENSMUSG00000022708	Zbtb20	chr16	+	43146896	43146943	43232758	43232820	43024937	43024987	43302568	43302615	41.6667	48.6667	0.000292022	-0.276	0.276
1947	ENSMUSG00000041415	Dicer1	chr12	-	104731799	104731987	104737768	104737866	104731019	104731182	104738782	104738837	38	47.3333	0.20421	-0.267	0.267
6816	ENSMUSG00000022708	Zbtb20	chr16	+	43146896	43146943	43282970	43283005	43024937	43024987	43302568	43302615	29	37.6667	0.0015007	-0.266	0.266
3347	ENSMUSG00000057367	Birc2	chr9	-	7826930	7827009	7833504	7835379	7820973	7821219	7836989	7837057	130	146.667	0.00449604	0.265	0.265
7254	ENSMUSG00000032966	Fkbp1a	chr2	+	151544012	151544140	151545424	151545515	151542817	151542865	151559457	151559620	30	56.6667	0.0163697	-0.263	0.263
9332	ENSMUSG00000074071	Fam169b	chr7	+	68304551	68304651	68321819	68321905	68275994	68276041	68350233	68350416	48.3333	84	0.00347971	-0.262	0.262
9539	ENSMUSG00000042700	Sipa1l1	chr12	+	82311348	82311409	82340661	82342499	82169419	82170076	82357232	82357363	223.333	202.333	0.000327606	-0.26	0.26
7253	ENSMUSG00000032966	Fkbp1a	chr2	+	151544012	151544140	151545424	151545515	151542817	151542865	151557385	151557498	79	153.333	7.7235e-06	-0.254	0.254
7759	ENSMUSG00000026024	Als2	chr1	-	59202914	59203097	59206518	59206596	59199019	59199191	59207759	59207856	41.6667	48	0.00720178	-0.248	0.248
4030	ENSMUSG00000039068	Zzz3	chr3	+	152427276	152428832	152446628	152446689	152420014	152420140	152446798	152446937	110	117.333	0.0325197	0.241	0.241
3967	ENSMUSG00000050323	Ndufaf6	chr4	-	11062049	11062152	11066650	11066707	11059011	11059113	11070199	11070322	46	66	0.00384184	0.239	0.239
10466	ENSMUSG00000032411	Tfdp2	chr9	+	96273838	96273942	96287600	96287722	96223093	96223198	96290579	96290627	57.6667	77.6667	0.00412091	-0.238	0.238
4263	ENSMUSG00000035778	Ggta1	chr2	-	35423231	35423412	35432513	35432632	35416471	35416507	35461194	35461249	21.6667	41	1	0.237	0.237
499	ENSMUSG00000049411	Tmem241	chr18	-	12113394	12113472	12118403	12118450	12083991	12084069	12121380	12121480	45	67.6667	0.0892338	0.236	0.236
3983	ENSMUSG00000031949	Adat1	chr8	-	111979298	111979444	111982161	111982765	111970864	111972191	111987121	111987252	45	40	0.0400818	-0.236	0.236
5100	ENSMUSG00000030924	Rexo5	chr7	+	119799564	119799677	119802740	119802837	119794005	119794502	119805142	119805286	60.6667	80.3333	0.0138988	-0.236	0.236
10083	ENSMUSG00000000244	Tspan32	chr7	+	143014958	143015060	143015580	143015667	143006907	143007005	143018690	143019486	34.3333	54.6667	0.023895	0.229	0.229
4786	ENSMUSG00000039210	Gpatch2	chr1	+	187316523	187316563	187322283	187322354	187304329	187304397	187341486	187341575	32	48.6667	0.108525	-0.226	0.226
6839	ENSMUSG00000022708	Zbtb20	chr16	+	43232758	43232820	43302568	43302615	43193464	43193538	43569680	43569781	38	31.3333	0.190305	0.226	0.226
10474	ENSMUSG00000032411	Tfdp2	chr9	+	96287600	96287722	96290579	96290627	96223093	96223198	96294964	96295127	23.6667	41.3333	0.481367	-0.225	0.225
6823	ENSMUSG00000022708	Zbtb20	chr16	+	43193464	43193538	43282970	43283005	43024937	43024987	43302568	43302615	38.3333	41.3333	0.0489109	-0.22	0.22
6769	ENSMUSG00000023079	Gtf2ird1	chr5	-	134390821	134390930	134392394	134392420	134389673	134389711	134395616	134395796	24.3333	31.3333	0.130449	0.218	0.218
5964	ENSMUSG00000026305	Lrrfip1	chr1	+	91079030	91079081	91093559	91093637	91068562	91068649	91100576	91100612	20	32.6667	0.382035	0.214	0.214
4033	ENSMUSG00000039068	Zzz3	chr3	+	152427276	152428832	152446628	152446689	152422617	152422771	152446798	152446937	208.333	188.333	0.0102745	0.212	0.212
84	ENSMUSG00000043384	Gprasp1	chrX	+	135796141	135796336	135796948	135797037	135751944	135752017	135797552	135797629	32.6667	28.3333	0.00455666	-0.208	0.208
10404	ENSMUSG00000029089	5730480H06Rik	chr5	+	48377074	48377165	48379329	48379464	48375542	48375610	48380123	48380231	89.3333	104	0.000668649	0.208	0.208
2664	ENSMUSG00000020459	Mtif2	chr11	+	29526692	29526843	29529928	29530154	29526435	29526565	29533225	29533397	20.6667	29.3333	0.0374975	0.208	0.208
9987	ENSMUSG00000043664	Tmem221	chr8	-	71555757	71555988	71557819	71557905	71554237	71555142	71558489	71558871	42.3333	66.6667	0.296715	-0.208	0.208
2569	ENSMUSG00000049755	Zfp672	chr11	-	58319866	58319954	58322568	58322729	58319323	58319590	58322854	58323113	35	36	0.152667	0.203	0.203
5133	ENSMUSG00000020798	Spns3	chr11	-	72529533	72529723	72545887	72545953	72499637	72499736	72549997	72550506	23.6667	72	0.0198499	-0.201	0.201
6825	ENSMUSG00000022708	Zbtb20	chr16	+	43193464	43193538	43232758	43232820	43072423	43072469	43302568	43302615	51.6667	52.3333	0.317614	-0.2	0.2
6239	ENSMUSG00000054387	Mdm4	chr1	-	133004653	133004721	133009136	133009192	133003790	133003890	133011064	133011198	163.667	210.667	1.52318e-11	-0.199	0.199
3208	ENSMUSG00000029192	Tbc1d14	chr5	-	36543176	36543297	36571295	36572037	36522926	36523009	36581686	36581792	44	50.3333	0.168911	0.199	0.199
1190	ENSMUSG00000022361	Zhx1	chr15	-	58052223	58055082	58064054	58064180	58047002	58048785	58069318	58069429	356.333	494.333	3.38751e-05	0.198	0.198
10450	ENSMUSG00000032411	Tfdp2	chr9	+	96202130	96202188	96223093	96223198	96196303	96196560	96273838	96273942	50.3333	83	0.000765357	0.197	0.197
6804	ENSMUSG00000022708	Zbtb20	chr16	+	43072423	43072469	43146896	43146943	43024937	43024987	43302568	43302615	47	64	0.175539	0.194	0.194
10586	ENSMUSG00000032504	Pdcd6ip	chr9	-	113679952	113680175	113685306	113685438	113674324	113674502	113687624	113687725	21.3333	53	0.919765	-0.194	0.194
6843	ENSMUSG00000022708	Zbtb20	chr16	+	43302568	43302615	43462946	43462986	43146896	43146943	43569680	43569781	43	63	0.0380327	-0.193	0.193
7121	ENSMUSG00000035392	Dennd1a	chr2	-	38136925	38136975	38159806	38159850	38126528	38126648	38243401	38243472	34.3333	32.3333	0.494959	0.192	0.192
6973	ENSMUSG00000036792	Mbd5	chr2	+	49274562	49274774	49298655	49298729	49272040	49272367	49313649	49313725	20.3333	34.6667	0.421026	-0.191	0.191
7326	ENSMUSG00000036402	Gng12	chr6	+	66914452	66914510	66943824	66943877	66896396	66896527	67015724	67015843	98	142.667	0.000222338	-0.188	0.188
9706	ENSMUSG00000042492	Tbc1d10b	chr7	-	127199732	127199922	127200094	127200160	127199297	127199452	127200284	127200399	48.3333	24.6667	0.407574	-0.188	0.188
5932	ENSMUSG00000037022	Mmaa	chr8	-	79274103	79274274	79278201	79278324	79270889	79270975	79281180	79281654	75.3333	110	0.000571699	0.187	0.187
2365	ENSMUSG00000078700	D030028A08Rik	chr11	+	96958852	96959024	96959339	96959451	96952580	96952728	96959553	96960062	24.6667	27	0.374599	-0.187	0.187
6969	ENSMUSG00000036792	Mbd5	chr2	+	49099716	49099809	49118651	49118805	49018253	49018325	49169908	49170013	26	32.6667	0.00115756	-0.186	0.186
6822	ENSMUSG00000022708	Zbtb20	chr16	+	43193464	43193538	43232758	43232820	43024937	43024987	43302568	43302615	51	52.3333	0.316967	-0.186	0.186
9224	ENSMUSG00000002781	Tmem143	chr7	+	45897434	45897666	45899631	45899736	45896940	45897101	45906917	45907112	83.3333	73.6667	0.0164051	-0.186	0.186
907	ENSMUSG00000022801	Lrch3	chr16	+	32988430	32988481	32990264	32990318	32985975	32986027	32993761	32993833	84.3333	103.667	0.000850406	-0.183	0.183
6829	ENSMUSG00000022708	Zbtb20	chr16	+	43193464	43193538	43302568	43302615	43146896	43146943	43462946	43462986	105	109.667	0.0753162	0.179	0.179
10248	ENSMUSG00000060510	Zfp266	chr9	-	20505976	20506065	20521019	20521119	20505051	20505178	20521343	20521417	27.3333	61.6667	0.0159078	0.179	0.179
6729	ENSMUSG00000030980	Knop1	chr7	-	118848448	118848574	118850620	118850689	118842221	118846094	118852402	118853340	104	110.333	0.000314256	0.178	0.178
9146	ENSMUSG00000030495	Slc7a10	chr7	+	35198835	35198939	35199224	35199321	35198630	35198754	35199539	35199689	43.6667	36	0.370363	0.178	0.178
7705	ENSMUSG00000046707	Csnk2a2	chr8	-	95461545	95461629	95465650	95465710	95460677	95460788	95473370	95473421	26.3333	23	0.354917	0.177	0.177
8186	ENSMUSG00000025104	Hdgfl3	chr7	-	81900284	81900423	81905559	81905636	81897810	81899829	81933938	81934023	41	37	0.0762404	-0.176	0.176
8755	ENSMUSG00000053063	Clec12a	chr6	+	129353351	129353450	129359407	129359511	129349963	129350511	129363893	129365303	22.6667	49	0.203222	0.176	0.176
1887	ENSMUSG00000057554	Lgals8	chr13	-	12453257	12453404	12454734	12454945	12452721	12452778	12459173	12459316	30	28.3333	0.138416	-0.175	0.175
4549	ENSMUSG00000030768	Disp1	chr1	-	183135354	183135876	183202951	183203039	183107117	183107147	183221322	183221485	96	155.667	0.00468482	0.175	0.175
6271	ENSMUSG00000038766	Gabpb2	chr3	-	95208839	95208936	95216213	95216268	95206462	95206602	95217588	95217709	40.3333	36	0.613467	-0.175	0.175
6363	ENSMUSG00000050174	Nudt6	chr3	-	37409507	37409562	37412359	37412415	37404909	37405494	37416700	37416904	98.3333	78	0.11498	0.175	0.175
6808	ENSMUSG00000022708	Zbtb20	chr16	+	43072423	43072469	43146896	43146943	43024937	43024987	43462946	43462986	37.6667	37	0.238522	0.175	0.175
6971	ENSMUSG00000036792	Mbd5	chr2	+	49118651	49118805	49169908	49170013	49099716	49099809	49231671	49231848	47.6667	52.3333	0.463252	-0.175	0.175
2630	ENSMUSG00000025262	Fam120c	chrX	+	151399674	151399803	151428916	151429016	151381910	151381993	151429836	151429913	42.3333	46.6667	0.176994	0.173	0.173
5359	ENSMUSG00000039128	Cdc123	chr2	-	5823101	5823197	5833080	5833113	5798360	5798489	5833655	5833713	226.333	374.667	0	0.173	0.173
5360	ENSMUSG00000039128	Cdc123	chr2	-	5823101	5823197	5833080	5833113	5810717	5810844	5833655	5833713	230	382.333	7.08322e-14	0.17	0.17
8309	ENSMUSG00000052407	Ccdc171	chr4	+	83546833	83546969	83554693	83554884	83535789	83535937	83557898	83558030	66	56.3333	0.0382612	-0.17	0.17
2094	ENSMUSG00000035181	Heatr5a	chr12	-	51957078	51957187	51958852	51959064	51956120	51956270	51961432	51961644	29.6667	34.6667	0.516169	0.169	0.169
3416	ENSMUSG00000028991	Mtor	chr4	+	148471913	148472164	148480864	148480951	148470571	148470701	148483554	148483722	33.6667	29.3333	0.833317	-0.168	0.168
5222	ENSMUSG00000004798	Ulk2	chr11	-	61803641	61803787	61808061	61808199	61801482	61801563	61812717	61812778	32.6667	45.6667	0.498495	-0.168	0.168
5708	ENSMUSG00000055436	Srsf11	chr3	-	158023242	158023359	158024122	158024231	158022840	158022950	158026724	158026858	151	236	0.000223651	-0.166	0.166
4889	ENSMUSG00000036155	Mgat5	chr1	+	127249789	127249839	127306636	127307016	127205027	127205427	127320603	127320765	70.3333	95.3333	0.171895	0.166	0.166
1155	ENSMUSG00000022335	Zfat	chr15	-	68178710	68178943	68184420	68184571	68170135	68170223	68187050	68187236	22.3333	34.6667	0.447447	-0.165	0.165
1520	ENSMUSG00000021767	Kat6b	chr14	+	21516625	21517498	21609753	21609862	21500852	21501078	21618890	21619006	69.3333	67.3333	0.114439	-0.165	0.165
6040	ENSMUSG00000037795	N4bp2	chr5	+	65775584	65775663	65790017	65791170	65764119	65764245	65793328	65793453	82.3333	92	0.00890524	-0.164	0.164
3642	ENSMUSG00000028700	Pomgnt1	chr4	+	116153550	116153668	116153841	116153940	116152862	116152976	116154091	116154219	29	32.3333	0.714326	-0.164	0.164
1687	ENSMUSG00000021592	Arsk	chr13	-	76072099	76072271	76074774	76075051	76066634	76066859	76091657	76091817	66.3333	80.3333	0.244079	0.163	0.163
2200	ENSMUSG00000024068	Spast	chr17	+	74356085	74356169	74359253	74359349	74351949	74352036	74367247	74367435	47.6667	73.6667	0.503259	-0.162	0.162
4243	ENSMUSG00000035778	Ggta1	chr2	-	35414218	35414284	35416471	35416507	35413325	35413427	35423231	35423412	34	64	0.00765856	-0.161	0.161
6230	ENSMUSG00000034303	Ccdc15	chr9	-	37304309	37304405	37311317	37311428	37302879	37302983	37313376	37313499	22.6667	23.6667	0.328496	-0.16	0.16
2689	ENSMUSG00000049659	Aftph	chr11	-	20712163	20712315	20725684	20727639	20708680	20708737	20741305	20741455	329.667	378.667	0.0273738	0.159	0.159
6986	ENSMUSG00000054942	Miga1	chr3	-	152322349	152322476	152333480	152333617	152320609	152320743	152335251	152335429	51.3333	57	0.397177	0.159	0.159
10200	ENSMUSG00000024799	Tm7sf2	chr19	-	6066498	6066693	6066967	6067022	6065526	6066414	6067122	6067319	51.3333	36.6667	0.269742	0.159	0.159
1184	ENSMUSG00000097039	Pvt1	chr15	+	62159996	62160128	62175466	62175548	62149238	62149352	62242173	62242301	39	106	0.00657256	0.158	0.158
6810	ENSMUSG00000022708	Zbtb20	chr16	+	43072423	43072469	43302568	43302615	43024937	43024987	43569680	43569781	30.6667	27.3333	0.000128853	0.158	0.158
5099	ENSMUSG00000030924	Rexo5	chr7	+	119799564	119799677	119801229	119801356	119794005	119794502	119802740	119802837	59	82.6667	0.453307	-0.158	0.158
7173	ENSMUSG00000037110	Ralgapa2	chr2	-	146357087	146357146	146357956	146358085	146353170	146353279	146361390	146361519	46.6667	44.3333	0.395217	0.158	0.158
8333	ENSMUSG00000071253	Slc25a16	chr10	+	62930302	62930436	62932718	62932782	62928295	62928388	62937417	62937539	28.3333	31.6667	1	-0.158	0.158
7692	ENSMUSG00000039033	Tasp1	chr2	-	140008698	140008819	140042093	140042162	139985128	139985208	140048241	140048309	62.6667	72.3333	9.83177e-07	0.157	0.157
1111	ENSMUSG00000047888	Tnrc6b	chr15	+	80759539	80759630	80784738	80784806	80711312	80711488	80858680	80858768	53.6667	81.6667	0.113069	-0.156	0.156
495	ENSMUSG00000049411	Tmem241	chr18	-	12104098	12104180	12113394	12113472	12083991	12084069	12121380	12121480	118	130	0.000128853	-0.156	0.156
1430	ENSMUSG00000021830	Txndc16	chr14	-	45144941	45145080	45147828	45147913	45141972	45142133	45151337	45151474	73	57.6667	0.163503	-0.155	0.155
8359	ENSMUSG00000029735	Tpk1	chr6	-	43523883	43523956	43611313	43611385	43488874	43488970	43665759	43665817	20	20	0.838329	-0.155	0.155
3571	ENSMUSG00000043962	Thrap3	chr4	-	126179911	126180814	126186434	126186588	126177861	126178557	126202569	126202589	1534.67	1885.33	3.1773e-08	-0.154	0.154
9688	ENSMUSG00000033114	Slc35d2	chr13	-	64112929	64113001	64118415	64118483	64108324	64108427	64120594	64120681	143.667	185	4.47663e-05	0.153	0.153
5085	ENSMUSG00000026608	Kctd3	chr1	-	188983206	188983294	188987515	188987631	188983009	188983126	188992562	188992753	35.6667	41.3333	0.784069	0.153	0.153
6130	ENSMUSG00000025577	Cbx2	chr11	+	119023257	119023301	119024174	119024240	119022961	119023180	119026449	119026555	27	23.6667	0.850295	0.153	0.153
6836	ENSMUSG00000022708	Zbtb20	chr16	+	43232758	43232820	43282970	43283005	43146896	43146943	43302568	43302615	56.3333	29	0.262428	-0.153	0.153
10011	ENSMUSG00000037148	Arhgap10	chr8	-	77358546	77358634	77365085	77365160	77351613	77351672	77382724	77382790	60.3333	71	0.191444	0.153	0.153
1486	ENSMUSG00000042323	Pbrm1	chr14	+	31113848	31114004	31117012	31117083	31110414	31110579	31117199	31117416	20	28.6667	0.42212	0.152	0.152
3918	ENSMUSG00000029505	Ep400	chr5	-	110741969	110742060	110755396	110756766	110735349	110735646	110770491	110770527	288	319	0.0372089	0.152	0.152
8313	ENSMUSG00000052407	Ccdc171	chr4	+	83554693	83554884	83557898	83558030	83549602	83549777	83580747	83580894	78	44.3333	0.203222	0.152	0.152
2001	ENSMUSG00000012609	Ttll5	chr12	+	85912551	85912590	85917674	85917832	85908792	85908855	85918930	85919237	38.6667	39.6667	0.273318	0.151	0.151
3367	ENSMUSG00000037940	Inpp4b	chr8	+	81844455	81844506	81856691	81856771	81770807	81770924	81902725	81902873	478.333	508.667	0	0.151	0.151
3369	ENSMUSG00000037940	Inpp4b	chr8	+	81844455	81844506	81856691	81856771	81770807	81770924	81985236	81985414	478.333	504.333	0	0.151	0.151
9329	ENSMUSG00000074071	Fam169b	chr7	+	68300832	68300963	68304551	68304651	68275994	68276041	68350233	68350416	165.667	217	2.94118e-05	0.149	0.149
435	ENSMUSG00000033632	AW554918	chr18	+	25344863	25344962	25399925	25400107	25339713	25340384	25419966	25420075	38.6667	42.3333	0.714711	0.148	0.148
8849	ENSMUSG00000019254	Ppp1r12c	chr7	-	4482972	4483013	4483102	4483185	4482790	4482893	4483340	4483401	50.3333	48	0.331426	-0.148	0.148
10755	ENSMUSG00000001120	Pcbp3	chr10	-	76770259	76770319	76770960	76771036	76767863	76767916	76781831	76781873	35	37.3333	0.495205	0.148	0.148
5125	ENSMUSG00000021224	Numb	chr12	-	83842217	83842358	83855439	83855524	83831921	83831996	83876667	83876812	270.333	243.667	0.000314256	0.147	0.147
6365	ENSMUSG00000050174	Nudt6	chr3	-	37409507	37409562	37412359	37412415	37404985	37405491	37416700	37416904	68.6667	48.3333	0.0386081	0.147	0.147
2406	ENSMUSG00000020516	Rps6kb1	chr11	-	86516743	86516987	86517150	86517249	86516090	86516191	86517349	86517392	56	38	0.382035	0.146	0.146
3495	ENSMUSG00000073733	Cplane2	chr4	+	141217251	141217404	141218104	141218229	141214322	141214472	141218537	141218674	49.6667	41.3333	0.427049	0.146	0.146
5012	ENSMUSG00000022307	Oxr1	chr15	+	41833466	41833621	41848669	41848750	41830957	41831129	41850458	41850584	37.3333	41	0.558256	0.146	0.146
5417	ENSMUSG00000032333	Stoml1	chr9	+	58254933	58255040	58255533	58255813	58253191	58253399	58256639	58256789	203	237.667	0.00176988	0.146	0.146
8231	ENSMUSG00000032415	Ube2cbp	chr9	-	86448762	86448853	86451813	86452010	86440585	86440754	86464740	86464950	33.3333	23	0.707206	0.146	0.146
913	ENSMUSG00000022514	Il1rap	chr16	+	26701087	26701236	26710480	26710630	26698826	26698953	26712116	26712260	157	165.667	0.00901074	-0.145	0.145
3360	ENSMUSG00000037940	Inpp4b	chr8	+	81770807	81770924	81844455	81844506	81743769	81743814	81856691	81856771	437.667	544.333	1.33331e-13	-0.145	0.145
2228	ENSMUSG00000025571	Tnrc6c	chr11	+	117702378	117702400	117732167	117732380	117700724	117700824	117733609	117733776	104	133	0.338288	0.144	0.144
3149	ENSMUSG00000070733	Fryl	chr5	-	73074628	73074779	73075887	73076000	73073841	73073945	73076657	73076742	190	301	0.0268187	0.144	0.144
8448	ENSMUSG00000056698	Elmod3	chr6	-	72586444	72586514	72587610	72587685	72580300	72580369	72594739	72594756	111.667	118.333	0.141766	0.144	0.144
543	ENSMUSG00000024251	Thada	chr17	-	84443817	84444509	84446504	84446725	84441660	84441812	84447944	84448039	72.3333	58.6667	0.222694	0.143	0.143
949	ENSMUSG00000000884	Gnb1l	chr16	+	18540971	18541097	18544110	18544273	18499045	18499140	18548092	18548191	134.333	220.667	0.0003449	-0.143	0.143
950	ENSMUSG00000000884	Gnb1l	chr16	+	18540971	18541097	18544114	18544273	18499045	18499140	18548092	18548191	133.333	218.667	0.000327901	-0.143	0.143
7225	ENSMUSG00000073791	Efcab7	chr4	+	99888859	99889001	99897401	99897511	99878706	99878825	99900536	99900694	40.3333	60.6667	0.447447	0.141	0.141
10307	ENSMUSG00000042790	Rnf214	chr9	-	45866946	45867051	45867499	45867632	45866565	45866661	45869178	45869277	46.3333	55	0.410335	-0.141	0.141
1058	ENSMUSG00000036561	Ppp6r2	chr15	+	89243304	89243459	89246257	89246340	89242159	89242288	89253018	89253261	62	68.3333	0.400107	0.139	0.139
1741	ENSMUSG00000043183	Simc1	chr13	+	54539703	54539856	54541423	54541552	54537081	54537236	54546976	54547133	72.3333	58.3333	0.291918	0.139	0.139
9145	ENSMUSG00000025728	Pigq	chr17	-	25932104	25932231	25935002	25935134	25931673	25931827	25936763	25937162	236.333	306	0.00296886	-0.139	0.139
9829	ENSMUSG00000031508	Ankrd10	chr8	-	11620261	11620373	11623696	11623858	11619061	11619297	11628438	11628530	92.6667	62	0.00765856	-0.138	0.138
6577	ENSMUSG00000028344	Invs	chr4	+	48385104	48385272	48389958	48390139	48382104	48382278	48392583	48392693	45.6667	56	0.310887	-0.138	0.138
7545	ENSMUSG00000040464	Gtpbp10	chr5	-	5546352	5546405	5547926	5548000	5544065	5544173	5555237	5555382	41.6667	57.6667	0.47509	0.138	0.138
10022	ENSMUSG00000031684	Slc10a7	chr8	+	78698519	78698571	78706874	78706948	78697165	78697331	78729617	78729763	69.3333	94	0.555288	-0.138	0.138
65	ENSMUSG00000047045	Tmem164	chrX	+	142752039	142752089	142770966	142771033	142682290	142682949	142805989	142806068	60	81.6667	0.0267443	-0.137	0.137
2548	ENSMUSG00000047804	Akap10	chr11	-	61903906	61904030	61904774	61904859	61900309	61900446	61909847	61909946	167	181	0.0462659	0.137	0.137
7211	ENSMUSG00000038759	Nup205	chr6	+	35189095	35189255	35189854	35190083	35188623	35188768	35191873	35191959	79.3333	56.3333	0.755979	0.137	0.137
10463	ENSMUSG00000032411	Tfdp2	chr9	+	96232681	96232748	96273838	96273942	96223093	96223198	96287600	96287722	91.3333	124.667	0.0267443	0.137	0.137
6254	ENSMUSG00000042185	Nfrkb	chr9	+	31397035	31397137	31397719	31397793	31396322	31396497	31398559	31398644	149.333	174.667	0.11823	-0.136	0.136
7119	ENSMUSG00000035392	Dennd1a	chr2	-	38126528	38126648	38159806	38159850	38048724	38048794	38243401	38243472	54.6667	62.6667	0.212896	0.136	0.136
10165	ENSMUSG00000021481	Zfp346	chr13	+	55115479	55115624	55122329	55122515	55113677	55113770	55130533	55130627	83	94.6667	0.27238	-0.136	0.136
10502	ENSMUSG00000056267	Cep70	chr9	+	99246266	99246366	99254254	99254377	99243441	99243490	99262545	99262636	75.6667	73.6667	0.000206925	-0.135	0.135
6840	ENSMUSG00000022708	Zbtb20	chr16	+	43232758	43232820	43462946	43462986	43193464	43193538	43569680	43569781	59	57	0.0565379	0.135	0.135
239	ENSMUSG00000056290	Ms4a4b	chr19	+	11457795	11457852	11459152	11459278	11454651	11454771	11461256	11461358	12778.3	12731.3	0.535489	-0.134	0.134
3798	ENSMUSG00000032849	Abcc4	chr14	-	118611717	118611812	118615130	118615322	118611436	118611523	118616365	118616455	91.6667	111	0.0892338	0.134	0.134
2005	ENSMUSG00000034290	Nek9	chr12	-	85310386	85310548	85311337	85311446	85308818	85308989	85312945	85313101	60.3333	67.3333	0.56151	-0.133	0.133
2658	ENSMUSG00000020289	Nprl3	chr11	-	32253874	32253949	32263024	32263094	32250124	32250278	32267422	32267689	105.667	92.3333	0.0721099	0.133	0.133
10182	ENSMUSG00000037300	Ttc13	chr8	-	124694829	124694940	124699655	124699721	124690276	124690359	124709902	124709973	317	387.333	0.000853926	0.133	0.133
8091	ENSMUSG00000019838	Slc16a10	chr10	-	40040598	40040827	40056486	40056630	40033531	40037404	40076563	40077017	102	134.333	0.108525	-0.133	0.133
9569	ENSMUSG00000057596	Trim30d	chr7	-	104473178	104473282	104479707	104479730	104472883	104472910	104483331	104483562	37.3333	66	0.133992	-0.133	0.133
10726	ENSMUSG00000037151	Lrrc20	chr10	+	61527059	61527209	61548047	61548215	61482335	61482482	61580129	61582791	73.6667	74	0.232535	-0.133	0.133
2455	ENSMUSG00000069808	Fam57a	chr11	+	76202551	76202635	76205253	76205455	76179670	76179986	76207127	76207223	21.3333	21.6667	0.934903	-0.132	0.132
6211	ENSMUSG00000039463	Slc9a8	chr2	+	167465340	167465457	167467684	167467767	167451154	167451350	167468963	167469075	67	71.3333	0.00067939	0.132	0.132
6809	ENSMUSG00000022708	Zbtb20	chr16	+	43072423	43072469	43302568	43302615	43024937	43024987	43462946	43462986	75.3333	88	0.183766	0.132	0.132
9767	ENSMUSG00000030956	Fam53b	chr7	-	132771577	132771629	132779135	132779385	132760102	132760167	132813580	132813729	245	297.333	0.0423172	-0.132	0.132
3279	ENSMUSG00000047221	Fam185a	chr5	+	21455781	21455877	21459158	21459293	21447315	21447357	21480331	21480804	32.3333	26.6667	0.680356	0.131	0.131
1369	ENSMUSG00000021983	Atp8a2	chr14	-	60006228	60006367	60008354	60008494	59998000	59998065	60009802	60009887	45.3333	67.3333	0.724823	0.13	0.13
2126	ENSMUSG00000020642	Rnf144a	chr12	-	26339305	26339451	26405318	26405392	26327502	26327607	26415100	26415254	30.6667	49.3333	0.29662	0.13	0.13
6807	ENSMUSG00000022708	Zbtb20	chr16	+	43072423	43072469	43282970	43283005	43024937	43024987	43302568	43302615	42.6667	33.6667	0.120769	-0.13	0.13
8672	ENSMUSG00000041477	Dcp1b	chr6	+	119183649	119183777	119198927	119198994	119175252	119175442	119200821	119200951	89	149.333	0.0146997	-0.13	0.13
973	ENSMUSG00000080717	B230307C23Rik	chr16	+	98008628	98008755	98015665	98015719	97997326	97997436	98031242	98031436	114.667	297.667	0.0130852	0.129	0.129
2092	ENSMUSG00000033819	Ppp1r16a	chr15	+	76693226	76693352	76693438	76693514	76692836	76693138	76693594	76693724	71.6667	147	0.204811	0.129	0.129
2636	ENSMUSG00000043061	Tmem18	chr12	+	30585469	30585590	30587199	30587254	30584425	30584562	30588473	30588567	45.6667	63	0.604281	0.129	0.129
3549	ENSMUSG00000054770	Kctd18	chr1	-	57959142	57959245	57965328	57965540	57955247	57956820	57967496	57967723	91.6667	114	0.231721	-0.129	0.129
7953	ENSMUSG00000029136	Rbks	chr5	-	31665718	31665781	31666860	31666924	31651808	31651900	31673312	31673445	48.6667	118	0.00392351	0.129	0.129
2629	ENSMUSG00000025262	Fam120c	chrX	+	151381910	151381993	151399674	151399803	151376747	151376994	151428916	151429016	38	32.3333	0.692712	-0.128	0.128
3551	ENSMUSG00000054770	Kctd18	chr1	-	57959142	57959245	57965350	57965540	57955252	57956820	57967496	57967723	91.6667	113.667	0.231089	-0.128	0.128
6705	ENSMUSG00000027272	Ubr1	chr2	-	120875365	120875499	120876958	120877058	120868225	120868303	120881030	120881181	36.6667	55	0.0974481	0.128	0.128
3968	ENSMUSG00000050323	Ndufaf6	chr4	-	11062049	11062152	11066650	11066707	11060860	11060994	11070199	11070322	120	182	0.0089346	0.128	0.128
62	ENSMUSG00000041718	Alg13	chrX	+	144319898	144320002	144320002	144320061	144318002	144318121	144322011	144322150	25.6667	21.6667	0.991638	0.127	0.127
1407	ENSMUSG00000022130	Tgds	chr14	-	118128222	118128291	118130606	118130673	118121718	118121861	118132643	118132744	47	56.6667	0.420161	-0.127	0.127
2105	ENSMUSG00000022386	Trmu	chr15	+	85893953	85894020	85894925	85895026	85893825	85893879	85896359	85896426	84	74.3333	0.244079	0.127	0.127
4963	ENSMUSG00000039801	Cplane1	chr15	+	8182115	8182298	8186082	8186332	8180878	8180982	8186498	8186651	58	57.6667	0.524846	-0.127	0.127
5132	ENSMUSG00000020798	Spns3	chr11	-	72529533	72529723	72536527	72536680	72499637	72499736	72537170	72537319	49.3333	153.667	0.066216	-0.127	0.127
1789	ENSMUSG00000021432	Slc35b3	chr13	-	38943058	38943166	38954108	38954230	38939874	38939972	38955820	38955936	410.667	390.333	1.58565e-05	-0.127	0.127
4073	ENSMUSG00000031918	Mtmr2	chr9	+	13782276	13782382	13785851	13785927	13760417	13760488	13788580	13788675	204.333	241	0.00636293	0.127	0.127
7263	ENSMUSG00000035064	Eef2k	chr7	+	120887858	120887926	120889189	120889267	120886585	120886787	120889688	120889751	21.3333	49.3333	0.570846	0.127	0.127
4287	ENSMUSG00000058388	Phtf1	chr3	+	103987426	103987561	103988614	103988774	103985752	103985909	103991037	103991211	33	37.6667	0.641411	-0.126	0.126
6746	ENSMUSG00000005107	Slc2a9	chr5	-	38398701	38398889	38417174	38417307	38391713	38391824	38436539	38436685	42	45	0.593362	-0.126	0.126
1257	ENSMUSG00000033004	Mycbp2	chr14	-	103154745	103154915	103169856	103170012	103153925	103154170	103172566	103172689	107	108.667	0.120769	0.125	0.125
4453	ENSMUSG00000057058	Skap1	chr11	+	96526042	96526068	96541384	96541486	96464632	96464750	96581182	96582691	63	26.6667	0.0147142	-0.125	0.125
4550	ENSMUSG00000030768	Disp1	chr1	-	183135354	183135876	183173495	183173623	183107117	183107147	183221322	183221490	59.6667	133.333	0.255293	-0.125	0.125
64	ENSMUSG00000047045	Tmem164	chrX	+	142752039	142752089	142770966	142771033	142681414	142681556	142805989	142806068	86.3333	94.3333	0.554496	0.124	0.124
89	ENSMUSG00000067369	Trmt2b	chrX	-	134266260	134266315	134267330	134267561	134263726	134263861	134276845	134276927	88.6667	82.6667	0.525308	0.124	0.124
1544	ENSMUSG00000039599	Fam149b	chr14	+	20359754	20359916	20363262	20363450	20358023	20358140	20374329	20374454	29	33	0.68861	0.124	0.124
4050	ENSMUSG00000030231	Plekha5	chr6	+	140591627	140591764	140593554	140593657	140589645	140589755	140596248	140597110	55	61.3333	0.267457	-0.124	0.124
4704	ENSMUSG00000035314	Gdpd5	chr7	+	99410408	99410491	99424052	99424229	99387103	99387188	99438247	99438351	44.3333	78.6667	0.924405	0.124	0.124
4722	ENSMUSG00000063889	Crem	chr18	-	3276693	3276729	3287903	3288092	3273421	3273578	3295039	3295182	30.3333	24.6667	0.535088	-0.124	0.124
5787	ENSMUSG00000017897	Eya2	chr2	+	165731552	165731636	165754440	165754530	165724673	165724816	165761903	165761962	146.667	134.333	0.219348	-0.124	0.124
6800	ENSMUSG00000022708	Zbtb20	chr16	+	43072423	43072469	43146896	43146943	43024937	43024987	43232758	43232820	50.3333	43	0.757292	0.124	0.124
1792	ENSMUSG00000021432	Slc35b3	chr13	-	38954108	38954230	38955648	38955936	38939442	38939972	38960431	38960480	261.667	246.333	0.000638669	0.124	0.124
1906	ENSMUSG00000041974	Spidr	chr16	-	15912668	15912809	15915299	15915387	15904056	15904261	15936552	15936693	76.3333	89.6667	3.4767e-08	0.124	0.124
5059	ENSMUSG00000028149	Rap1gds1	chr3	-	138983721	138983868	139015545	139015671	138965867	138965996	139050480	139050588	247.333	328.333	0.000127878	-0.124	0.124
7606	ENSMUSG00000062593	Gm49339	chr10	+	51494061	51494178	51494792	51494845	51493169	51493205	51495993	51496059	33.3333	144	0.340591	0.124	0.124
4755	ENSMUSG00000020448	Rnf185	chr11	-	3426565	3426678	3428883	3428902	3419861	3419979	3432399	3432620	35.6667	46	0.269599	0.123	0.123
4840	ENSMUSG00000040183	Ankrd6	chr4	-	32817418	32817550	32818604	32818709	32816910	32817096	32821256	32821334	35.6667	71.3333	0.577811	0.123	0.123
5069	ENSMUSG00000037426	Depdc5	chr5	+	32983858	32984030	32986935	32986996	32979384	32979554	32990741	32990824	95.6667	89	0.224421	0.123	0.123
956	ENSMUSG00000000884	Gnb1l	chr16	+	18548092	18548191	18552366	18552582	18540971	18541097	18564034	18564538	167	252.333	0.00119295	-0.123	0.123
7456	ENSMUSG00000023923	Tbc1d5	chr17	-	50984604	50984674	51025073	51025204	50968189	50968298	51143358	51143421	44.6667	41	0.517958	0.123	0.123
1972	ENSMUSG00000033713	Foxn3	chr12	-	99291236	99291301	99341421	99341534	99209460	99209566	99388360	99388917	663	828.333	1.58401e-05	0.123	0.123
9218	ENSMUSG00000042590	Ipo11	chr13	-	106822955	106823051	106842088	106842210	106811782	106812292	106847345	106847459	205	251.333	0.00461681	0.123	0.123
8357	ENSMUSG00000029735	Tpk1	chr6	-	43423620	43423732	43469001	43469148	43345000	43346900	43488874	43488970	35.6667	35	0.585235	-0.122	0.122
3021	ENSMUSG00000052760	A630001G21Rik	chr1	-	85725120	85725289	85726458	85726615	85723097	85723387	85736471	85736581	67.6667	76.6667	0.294756	0.121	0.121
8193	ENSMUSG00000028772	Zcchc17	chr4	-	130338483	130338584	130354135	130354256	130329573	130329674	130359875	130359943	381.667	544.333	2.83329e-12	0.121	0.121
8673	ENSMUSG00000041477	Dcp1b	chr6	+	119183649	119183777	119200821	119200951	119175252	119175442	119206469	119206598	151.333	218.667	0.000190973	-0.121	0.121
8014	ENSMUSG00000054051	Ercc6	chr14	+	32518942	32519063	32520947	32521059	32516946	32517378	32526148	32526878	35	41.6667	0.0234698	0.121	0.121
8316	ENSMUSG00000052407	Ccdc171	chr4	+	83557898	83558030	83580747	83580894	83554693	83554884	83601607	83601700	71.6667	48.3333	0.529313	0.121	0.121
1540	ENSMUSG00000039599	Fam149b	chr14	+	20352703	20352839	20356354	20356497	20351311	20351416	20358023	20358140	31.6667	40.6667	0.528567	-0.12	0.12
6811	ENSMUSG00000022708	Zbtb20	chr16	+	43072423	43072469	43462946	43462986	43024937	43024987	43569680	43569781	68	70	0.72166	0.12	0.12
3345	ENSMUSG00000029060	Mib2	chr4	-	155667013	155667169	155668573	155668730	155661319	155661374	155668814	155669197	59.6667	67.6667	0.00546768	-0.12	0.12
7723	ENSMUSG00000030720	Cln3	chr7	-	126582763	126582842	126582999	126583100	126581645	126581742	126583302	126583447	122.667	65.3333	3.67906e-05	0.12	0.12
433	ENSMUSG00000033632	AW554918	chr18	+	25339713	25340384	25344863	25344962	25289938	25290066	25399925	25400107	40.3333	32	1	-0.119	0.119
1073	ENSMUSG00000035944	Ttc38	chr15	+	85847634	85847673	85851516	85851598	85846330	85846390	85852819	85852985	64	45.6667	0.510376	0.119	0.119
1539	ENSMUSG00000021816	Ppp3cb	chr14	-	20520553	20520679	20523579	20523674	20515522	20515600	20523778	20523856	65	84.3333	0.202396	-0.119	0.119
3982	ENSMUSG00000031949	Adat1	chr8	-	111978038	111978138	111979298	111979444	111970864	111972191	111982161	111982765	72	59.3333	0.429634	-0.119	0.119
4014	ENSMUSG00000030660	Pik3c2a	chr7	-	116417452	116418581	116442590	116442678	116394200	116394358	116443303	116443449	73	74.3333	0.420082	0.119	0.119
5668	ENSMUSG00000032727	Mier3	chr13	+	111691235	111691381	111703628	111703763	111687827	111687852	111705221	111705342	41.6667	52.3333	0.359495	0.119	0.119
8260	ENSMUSG00000043923	Ccdc84	chr9	-	44412452	44412483	44412916	44413022	44410690	44410780	44413136	44413201	40.6667	52.3333	0.609803	0.119	0.119
2183	ENSMUSG00000071454	Dtnb	chr12	+	3686737	3686862	3718411	3718489	3632809	3632964	3734938	3735026	28.6667	32.6667	0.0003449	-0.119	0.119
7027	ENSMUSG00000023971	Rrp36	chr17	-	46672524	46672591	46672705	46672847	46670110	46670185	46674196	46674255	150.667	190.667	8.42577e-11	0.119	0.119
2002	ENSMUSG00000012609	Ttll5	chr12	+	85933281	85933674	85939325	85939510	85932724	85932808	85956565	85956720	50.6667	64	0.694762	-0.118	0.118
3231	ENSMUSG00000028920	Fbxo42	chr4	+	141195180	141195291	141197482	141197579	141193664	141193818	141198041	141198098	119	142.667	0.440383	0.118	0.118
4943	ENSMUSG00000026240	Cops7b	chr1	+	86596750	86596839	86599002	86599205	86592290	86592366	86601082	86601188	213.333	240.667	0.0540283	0.118	0.118
7312	ENSMUSG00000040506	Ambra1	chr2	+	91805023	91805110	91810029	91810209	91772710	91773747	91824459	91824540	162.667	184.667	0.0816093	0.118	0.118
1170	ENSMUSG00000033826	Dnah8	chr17	+	30686382	30686502	30690180	30690316	30683630	30683711	30693948	30694061	48.6667	51.6667	0.287761	-0.117	0.117
2557	ENSMUSG00000000538	Tom1l2	chr11	-	60262648	60262783	60270317	60270467	60258855	60258972	60274923	60275002	42	40	1	0.117	0.117
10385	ENSMUSG00000018548	Trim37	chr11	+	87196820	87197015	87201317	87201626	87190073	87190159	87205932	87206055	125	166	0.282386	-0.117	0.117
3652	ENSMUSG00000029290	Zfp326	chr5	+	105878748	105878793	105886186	105886222	105876564	105876698	105886316	105886428	49.6667	54.6667	0.454362	0.116	0.116
4905	ENSMUSG00000074994	Qser1	chr2	-	104778136	104778253	104779934	104780260	104777318	104777452	104786519	104790197	26.6667	26.3333	0.85857	-0.116	0.116
5008	ENSMUSG00000029647	Pan3	chr5	+	147488110	147488258	147519504	147519752	147455117	147455188	147521829	147521934	20	21.6667	1	-0.116	0.116
5244	ENSMUSG00000026388	3110009E18Rik	chr1	+	120150602	120150747	120160605	120160656	120121194	120121217	120166134	120166172	98.3333	106	0.183324	-0.116	0.116
1350	ENSMUSG00000031109	Enox2	chrX	-	49168640	49168784	49286855	49286904	49080616	49080751	49288100	49288242	68	70.6667	0.420161	-0.115	0.115
2084	ENSMUSG00000062198	2700097O09Rik	chr12	-	55048886	55048977	55053300	55053407	55045660	55045943	55057241	55057352	48.6667	80.3333	0.541986	0.115	0.115
3774	ENSMUSG00000048677	Tpcn2	chr7	-	145277108	145277225	145279276	145279353	145273861	145273968	145280228	145280282	54.6667	61.3333	0.520221	0.115	0.115
9213	ENSMUSG00000025217	Btrc	chr19	+	45456532	45456610	45471014	45471104	45363832	45363886	45502931	45503163	80.6667	99.3333	0.009353	-0.115	0.115
9214	ENSMUSG00000025217	Btrc	chr19	+	45456532	45456610	45471014	45471104	45406544	45406586	45502931	45503163	83	94.3333	0.0138988	-0.115	0.115
9874	ENSMUSG00000032525	Nktr	chr9	+	121751666	121751762	121752406	121752463	121748030	121750886	121752990	121753092	49.6667	46	0.269599	0.115	0.115
10116	ENSMUSG00000033192	Lpcat2	chr8	+	92871137	92871250	92874232	92874291	92869647	92869865	92875554	92875589	20.3333	57.6667	1	-0.115	0.115
10451	ENSMUSG00000032411	Tfdp2	chr9	+	96202130	96202188	96232681	96232748	96196316	96196560	96273838	96273942	71.6667	74.3333	0.264862	-0.115	0.115
68	ENSMUSG00000047045	Tmem164	chrX	+	142770966	142771033	142805989	142806068	142752039	142752089	142832500	142832601	133.333	144.667	0.577911	0.114	0.114
4919	ENSMUSG00000045411	2410002F23Rik	chr7	+	44247237	44247416	44247909	44248059	44246786	44246823	44248251	44248295	172.333	199.667	0.076835	0.114	0.114
7103	ENSMUSG00000027615	Hps3	chr3	-	20025730	20025920	20028959	20029045	20022757	20022839	20029146	20029318	189	231	0.0521888	0.114	0.114
8236	ENSMUSG00000015189	Casd1	chr6	+	4634001	4634103	4635745	4635886	4631518	4631598	4636968	4637046	56.3333	66.3333	0.577911	-0.114	0.114
8455	ENSMUSG00000022377	Asap1	chr15	-	64102402	64102472	64110905	64111076	64094008	64094508	64119957	64120186	132	180.667	0.0100395	0.114	0.114
8898	ENSMUSG00000056952	Tatdn2	chr6	+	113707265	113707393	113709459	113709643	113704033	113704906	113710040	113710214	32	51	0.535544	0.114	0.114
1151	ENSMUSG00000022553	Maf1	chr15	+	76351995	76352041	76352466	76352552	76351293	76351659	76352645	76352774	1166.33	1501.33	0	-0.114	0.114
6828	ENSMUSG00000022708	Zbtb20	chr16	+	43193464	43193538	43282970	43283005	43146896	43146943	43302568	43302615	105.667	75.3333	0.00587782	-0.114	0.114
10123	ENSMUSG00000074151	Nlrc5	chr8	+	94488582	94488651	94489512	94489581	94487651	94487741	94490329	94490422	100	88	0.664281	-0.114	0.114
2260	ENSMUSG00000041623	D11Wsu47e	chr11	+	113691728	113691833	113692394	113692502	113687773	113689221	113694511	113694647	94.6667	126.333	0.202991	0.113	0.113
2899	ENSMUSG00000036009	Mettl25	chr10	-	105779587	105779681	105793339	105793413	105765963	105766038	105794361	105794391	63.3333	64.3333	0.536535	-0.113	0.113
7512	ENSMUSG00000040877	Wdr25	chr12	+	108980690	108980838	108992806	108992937	108897908	108898725	109024962	109025133	22.3333	25	0.911709	0.113	0.113
8006	ENSMUSG00000038179	Slamf7	chr1	-	171636311	171636374	171637296	171637400	171632402	171634996	171638662	171638785	158	287	0.251231	0.113	0.113
9327	ENSMUSG00000053091	Lins1	chr7	+	66708638	66708728	66709293	66709435	66708039	66708553	66710158	66710746	37	55	0.719702	0.113	0.113
10415	ENSMUSG00000034593	Myo5a	chr9	+	75120672	75120844	75122910	75123055	75116185	75116296	75129971	75130128	24.6667	52.3333	0.694762	0.113	0.113
10675	ENSMUSG00000026603	Smyd2	chr1	-	189899817	189899928	189909850	189909914	189897422	189897483	189922106	189922253	110.667	137.667	0.267457	-0.113	0.113
1651	ENSMUSG00000003992	Ssbp2	chr13	+	91564609	91564694	91642301	91642391	91524584	91524657	91664117	91664177	233	223.333	0.0386081	-0.112	0.112
2047	ENSMUSG00000044712	Slc38a6	chr12	+	73288392	73288523	73292159	73292233	73286778	73287032	73310144	73310197	22.6667	29.3333	0.992863	-0.112	0.112
6898	ENSMUSG00000079071	Slc28a2b	chr2	+	122486843	122486935	122494216	122494400	122486643	122486740	122514366	122514508	252	58.6667	0.20421	-0.112	0.112
7243	ENSMUSG00000070883	Ccdc173	chr2	-	69761721	69761886	69771931	69772124	69758032	69758465	69776129	69776269	40	41	0.416911	0.112	0.112
8427	ENSMUSG00000030852	Tacc2	chr7	+	130674601	130674739	130716702	130716839	130646229	130646430	130728522	130729828	22	28.6667	0.275508	0.112	0.112
559	ENSMUSG00000058704	Memo1	chr17	-	74225431	74225574	74244974	74245087	74202260	74202365	74255227	74255296	165	177	0.0003449	0.112	0.112
10013	ENSMUSG00000037148	Arhgap10	chr8	-	77365085	77365160	77382724	77382790	77358546	77358634	77384750	77384796	46.3333	63.3333	0.630634	0.112	0.112
706	ENSMUSG00000048249	Crebrf	chr17	+	26739542	26739668	26742041	26743131	26715709	26715774	26757804	26757999	122	109	0.368247	-0.111	0.111
1434	ENSMUSG00000022827	Rabl3	chr16	+	37567319	37567391	37570387	37570426	37563615	37563766	37571029	37572385	37.3333	52.3333	0.76956	0.111	0.111
1708	ENSMUSG00000021676	Iqgap2	chr13	-	95763245	95763402	95837823	95837923	95749992	95750070	95891663	95891757	48	79	0.718764	-0.111	0.111
1922	ENSMUSG00000024948	Map4k2	chr19	+	6343254	6343386	6343460	6343523	6343103	6343176	6343801	6343883	177.667	198.667	0.0797151	0.111	0.111
2028	ENSMUSG00000021065	Fut8	chr12	+	77277360	77277455	77323844	77323937	77239042	77239253	77331895	77332329	119.333	141.667	0.124682	-0.111	0.111
4546	ENSMUSG00000027822	Slc33a1	chr3	-	63947568	63947686	63953813	63954004	63944565	63944781	63963415	63964372	130.667	192.333	0.183766	0.111	0.111
6819	ENSMUSG00000022708	Zbtb20	chr16	+	43146896	43146943	43232758	43232820	43072423	43072469	43302568	43302615	72.3333	67.3333	0.150114	-0.111	0.111
3643	ENSMUSG00000028700	Pomgnt1	chr4	+	116156095	116156221	116157892	116157957	116155728	116156014	116158151	116158196	31	48.3333	0.543189	0.11	0.11
4745	ENSMUSG00000021254	Gpatch2l	chr12	+	86265181	86265249	86281448	86281543	86261615	86261695	86288799	86291784	139.333	141	0.256595	-0.11	0.11
4802	ENSMUSG00000033392	Clasp2	chr9	+	113813141	113813288	113835174	113835254	113793334	113793466	113841558	113841651	145.333	203	0.0223795	-0.11	0.11
6245	ENSMUSG00000021639	Gtf2h2	chr13	-	100461847	100461962	100468914	100469026	100460249	100460420	100476469	100476572	56.3333	51.3333	0.000157986	-0.11	0.11
8518	ENSMUSG00000033216	Eefsec	chr6	-	88297576	88298236	88355482	88355647	88281548	88281705	88376203	88376411	544.667	626	2.90033e-08	-0.11	0.11
10452	ENSMUSG00000032411	Tfdp2	chr9	+	96202130	96202188	96223093	96223198	96196336	96196560	96232681	96232748	89.3333	87.6667	0.255293	-0.11	0.11
6496	ENSMUSG00000092203	1110038B12Rik	chr17	-	34950697	34950847	34951884	34951925	34950240	34950475	34952135	34952173	58	43	0.486377	-0.109	0.109
8722	ENSMUSG00000038346	Zfp384	chr6	+	125024032	125024270	125024504	125024552	125023678	125023749	125024745	125025082	24.6667	43.6667	1	0.109	0.109
821	ENSMUSG00000022749	Tbc1d23	chr16	-	57184379	57184486	57186637	57186680	57182850	57182990	57189261	57189432	62	72.3333	0.377087	-0.108	0.108
3158	ENSMUSG00000021870	Slmap	chr14	-	26465567	26465663	26468482	26468545	26465200	26465272	26470363	26470400	75.6667	138	0.945526	0.108	0.108
5000	ENSMUSG00000026469	Xpr1	chr1	-	155345552	155345654	155384610	155384662	155332162	155332386	155417165	155417329	75.6667	103	0.652873	-0.108	0.108
6481	ENSMUSG00000039844	Rapgef1	chr2	+	29679736	29679850	29686104	29686283	29679132	29679269	29689106	29689263	51.3333	62	1	-0.108	0.108
8846	ENSMUSG00000068250	Amn1	chr6	-	149183393	149183538	149184991	149185124	149170873	149171050	149188471	149188687	75.3333	81.6667	0.0959581	-0.108	0.108
4417	ENSMUSG00000030254	Rad18	chr6	-	112644587	112644747	112672123	112672200	112619849	112620904	112675745	112675930	277.667	302	0.00794106	0.108	0.108
6025	ENSMUSG00000031922	Cep57	chr9	-	13809859	13810004	13810626	13810862	13807824	13808840	13813409	13813520	140.333	226	1.02593e-05	-0.108	0.108
10337	ENSMUSG00000026765	Lypd6b	chr2	+	49863810	49863906	49903375	49903452	49787687	49787773	49930924	49930984	50.6667	32	0.725924	-0.108	0.108
743	ENSMUSG00000071266	Zfp946	chr17	+	22428480	22428565	22446796	22446893	22424258	22424429	22451096	22451152	41	49.6667	0.772826	-0.107	0.107
1169	ENSMUSG00000033826	Dnah8	chr17	+	30684130	30684247	30686382	30686502	30683630	30683711	30690180	30690316	108	91.6667	0.461963	0.107	0.107
4311	ENSMUSG00000061859	Patj	chr4	+	98535509	98535587	98568938	98569135	98523390	98523501	98591932	98592024	246.333	161.667	0.0710109	-0.107	0.107
4552	ENSMUSG00000015882	Lcorl	chr5	-	45747055	45747307	45795292	45795358	45735730	45735824	45857346	45857513	102.667	107.333	0.441636	-0.107	0.107
6802	ENSMUSG00000022708	Zbtb20	chr16	+	43072423	43072469	43146896	43146943	43024937	43024987	43282970	43283005	40.6667	38	0.945129	0.107	0.107
9812	ENSMUSG00000030850	Ate1	chr7	-	130481682	130481715	130503721	130503850	130418447	130418568	130504693	130504822	26	36.3333	0.575838	0.107	0.107
10263	ENSMUSG00000031337	Mtm1	chrX	+	71234851	71234946	71254250	71254361	71233071	71233144	71259724	71259826	80	110.333	0.231721	0.107	0.107
10405	ENSMUSG00000029089	5730480H06Rik	chr5	+	48379329	48379464	48380123	48380231	48377074	48377165	48381786	48381867	89	84	0.545343	-0.107	0.107
3344	ENSMUSG00000029060	Mib2	chr4	-	155655104	155655170	155655251	155655439	155654681	155654993	155655521	155655700	121.667	136	0.30562	0.106	0.106
3745	ENSMUSG00000015522	Arnt	chr3	+	95448371	95448483	95452584	95452629	95434387	95434561	95460376	95460421	189.667	194.667	0.183508	0.106	0.106
4920	ENSMUSG00000045411	2410002F23Rik	chr7	+	44247250	44247416	44247909	44248059	44246786	44246823	44248251	44248295	151.333	186.333	0.12537	0.106	0.106
6596	ENSMUSG00000026504	Sdccag8	chr1	+	176828869	176828983	176831056	176831182	176826198	176826284	176840284	176840425	211	278.667	0.42212	0.106	0.106
576	ENSMUSG00000023965	Fbxl17	chr17	-	63080420	63080563	63225024	63225101	63057451	63060411	63356747	63356878	41.6667	44	0.781101	-0.105	0.105
1357	ENSMUSG00000057858	Fam204a	chr19	-	60220329	60220360	60221053	60221304	60220039	60220139	60226231	60226677	116.667	201.333	0.0258582	-0.105	0.105
2310	ENSMUSG00000020715	Ern1	chr11	-	106420018	106420097	106421705	106421967	106418823	106418989	106423386	106423488	38.3333	47.6667	1	0.105	0.105
4299	ENSMUSG00000034007	Scaper	chr9	-	55556084	55556276	55580206	55580356	55553470	55553522	55586218	55586453	119	106.667	0.664256	-0.105	0.105
6627	ENSMUSG00000030269	Mtmr14	chr6	+	113269500	113269559	113270521	113270701	113268627	113268695	113280602	113281196	197.333	330.667	0.0784716	0.105	0.105
8203	ENSMUSG00000041471	Shld2	chr14	-	34249176	34249371	34259624	34259732	34248883	34249018	34267500	34268952	117	151.667	0.267438	0.105	0.105
9590	ENSMUSG00000021044	Adck1	chr12	+	88401972	88402176	88431020	88431179	88371694	88371778	88441082	88441241	165	160	0.0906204	-0.105	0.105
9721	ENSMUSG00000036893	Ehmt1	chr2	-	24877454	24877626	24884145	24884702	24824944	24825067	24887002	24887066	180	207.333	0.0216992	0.105	0.105
9896	ENSMUSG00000026313	Hdac4	chr1	-	92054900	92054972	92148255	92148494	92029954	92030196	92180257	92180341	26	35	0.75218	0.105	0.105
9932	ENSMUSG00000036572	Upf3b	chrX	-	37102026	37102137	37104428	37104527	37100092	37100136	37108914	37109021	130.667	133.667	0.45459	-0.105	0.105
339	ENSMUSG00000033016	Nfatc1	chr18	-	80682158	80682318	80697554	80698656	80653505	80653561	80712639	80712766	352.333	375	4.6867e-07	0.105	0.105
10401	ENSMUSG00000029089	5730480H06Rik	chr5	+	48375542	48375610	48377074	48377165	48374372	48374538	48379329	48379464	68	107	0.142578	-0.105	0.105
1030	ENSMUSG00000023010	Tmbim6	chr15	+	99393694	99393730	99399656	99399871	99392985	99393040	99401579	99401663	103.667	141.667	0.00861302	-0.105	0.105
9331	ENSMUSG00000074071	Fam169b	chr7	+	68304551	68304651	68321819	68321905	68275994	68276041	68329221	68329399	192	169.667	0.00433058	-0.105	0.105
980	ENSMUSG00000022680	Pdxdc1	chr16	-	13858856	13858958	13859109	13859158	13857376	13857502	13859953	13860038	123.333	127	0.577911	-0.104	0.104
2889	ENSMUSG00000034163	Zfc3h1	chr10	+	115409092	115409242	115410528	115410703	115408870	115408992	115411198	115411330	66.3333	75.6667	0.694753	-0.104	0.104
4278	ENSMUSG00000074342	I830077J02Rik	chr3	-	105927146	105927241	105927964	105928022	105926867	105926917	105928733	105928781	44	195.333	0.622777	0.104	0.104
5323	ENSMUSG00000003316	Glg1	chr8	-	111200135	111200222	111201525	111201558	111197592	111197808	111258770	111259216	94.3333	120.667	0.702488	0.104	0.104
6689	ENSMUSG00000053332	Gas5	chr1	+	161036819	161036852	161037123	161037164	161035982	161036014	161037287	161037315	399	318	0.0181848	-0.104	0.104
8442	ENSMUSG00000041408	Wapl	chr14	+	34737855	34738020	34739230	34739438	34737270	34737386	34741056	34741145	213	306	0.0366553	0.104	0.104
527	ENSMUSG00000041225	Arhgap12	chr18	-	6111684	6112439	6115813	6115850	6069830	6070091	6135803	6135888	82	84	0.717342	0.103	0.103
532	ENSMUSG00000024135	Srbd1	chr17	-	86003846	86003953	86051085	86051168	86001430	86001607	86057675	86057767	75.6667	106.667	0.400266	0.103	0.103
1355	ENSMUSG00000021958	Pinx1	chr14	+	63872301	63872394	63878111	63878188	63868518	63868597	63919096	63919855	89.6667	137.667	0.382035	0.103	0.103
2775	ENSMUSG00000023764	Sfi1	chr11	-	3155398	3155496	3156771	3156864	3153431	3153498	3157865	3157936	33.3333	29	1	0.103	0.103
2905	ENSMUSG00000020128	Vps54	chr11	+	21264629	21264871	21268784	21268863	21263198	21263354	21271703	21271738	24.6667	33.6667	0.923341	0.103	0.103
5928	ENSMUSG00000043924	Ncmap	chr4	-	135376990	135377073	135380651	135380838	135371876	135371961	135397882	135398221	245.333	281	0.378747	-0.103	0.103
6812	ENSMUSG00000022708	Zbtb20	chr16	+	43146896	43146943	43193464	43193538	43024937	43024987	43232758	43232820	40.6667	38.3333	0.81148	-0.103	0.103
7376	ENSMUSG00000062646	Ganc	chr2	+	120444137	120444239	120446298	120446542	120441503	120441600	120448387	120448452	106	106.333	0.308139	0.103	0.103
7722	ENSMUSG00000030720	Cln3	chr7	-	126582763	126582842	126582999	126583096	126581645	126581742	126583302	126583316	145	77	0.0584821	0.103	0.103
8145	ENSMUSG00000047712	Ust	chr10	-	8330067	8330223	8390887	8390931	8307407	8307487	8518149	8518825	45.3333	57.3333	0.641356	-0.103	0.103
9579	ENSMUSG00000042203	Tbc1d22b	chr17	+	29564431	29564488	29568391	29568699	29549784	29549994	29570586	29570766	228.667	240.333	0.296715	0.103	0.103
9905	ENSMUSG00000039530	Tusc3	chr8	+	39071375	39071516	39096924	39097014	39067621	39067762	39126528	39126592	271.333	385.333	0.0306258	0.103	0.103
1793	ENSMUSG00000021432	Slc35b3	chr13	-	38954108	38954230	38955820	38955936	38939874	38939972	38960431	38960507	187.333	193	0.00403709	0.103	0.103
469	ENSMUSG00000049411	Tmem241	chr18	-	12043213	12043307	12047564	12047634	11993563	11993628	12058925	12058960	183	173.667	0.102373	0.102	0.102
2231	ENSMUSG00000025571	Tnrc6c	chr11	+	117714125	117714452	117732167	117732380	117702378	117702400	117733609	117733776	164.667	205	0.483444	0.102	0.102
2751	ENSMUSG00000020412	Ascc2	chr11	+	4656268	4656336	4659271	4659384	4649739	4649869	4664228	4664303	216.333	246.333	0.117925	-0.102	0.102
5929	ENSMUSG00000043924	Ncmap	chr4	-	135376990	135377076	135380651	135380838	135371876	135371961	135397882	135398190	249.667	284.667	0.338288	-0.102	0.102
8679	ENSMUSG00000030166	Rad52	chr6	+	119913898	119913992	119914169	119914237	119913001	119913103	119915233	119915352	101	83.3333	0.31271	0.102	0.102
9155	ENSMUSG00000043671	Dpy19l3	chr7	-	35722706	35722830	35725290	35725436	35721544	35721679	35727289	35727411	110	143.667	0.478328	-0.102	0.102
3046	ENSMUSG00000037994	Slc9b2	chr3	+	135317053	135317193	135318279	135318460	135307744	135307781	135321885	135322056	31	25.3333	0.590946	0.101	0.101
3306	ENSMUSG00000038056	Kmt2c	chr5	-	25329446	25329575	25338412	25338581	25329240	25329273	25344907	25345038	71.3333	94.3333	0.945526	-0.101	0.101
5127	ENSMUSG00000020798	Spns3	chr11	-	72499637	72499736	72505055	72505121	72499354	72499526	72529533	72529723	60	143	0.369018	-0.101	0.101
9690	ENSMUSG00000030766	Arhgap17	chr7	-	123327238	123327343	123331225	123331265	123323612	123323686	123369753	123369915	105	123.667	0.206879	-0.101	0.101
1246	ENSMUSG00000041765	Ubac2	chr14	+	121973608	121973732	121983267	121983315	121916202	121916330	121994224	121994450	284	283.667	1.34974e-05	-0.101	0.101
2628	ENSMUSG00000020385	Clk4	chr11	+	51268768	51268846	51270536	51270595	51268164	51268231	51271799	51272022	96.3333	94.3333	1.42409e-06	-0.101	0.101
2299	ENSMUSG00000040528	Milr1	chr11	+	106754781	106755051	106761182	106761296	106751633	106751675	106763855	106763948	72.3333	97.3333	0.602052	-0.1	0.1
2796	ENSMUSG00000025348	Itga7	chr10	+	128941444	128941576	128941821	128941941	128940681	128940937	128942807	128943015	28	27	0.221104	0.1	0.1
4009	ENSMUSG00000029238	Clock	chr5	-	76254373	76254463	76262674	76262766	76248341	76248462	76265790	76265939	38.3333	73	0.597501	0.1	0.1
4012	ENSMUSG00000030660	Pik3c2a	chr7	-	116394200	116394358	116405859	116405963	116389071	116391393	116417452	116418581	119.667	113.667	0.507328	0.1	0.1
7375	ENSMUSG00000062646	Ganc	chr2	+	120430940	120431094	120433621	120433857	120430554	120430735	120435262	120435389	94.6667	96.3333	0.760484	-0.1	0.1
8283	ENSMUSG00000079563	Pglyrp2	chr17	-	32415805	32416103	32416877	32417088	32413360	32413474	32420799	32420913	478.667	520	0.0206691	-0.1	0.1
9383	ENSMUSG00000029924	Slc37a3	chr6	-	39367643	39367766	39372078	39372137	39366888	39367046	39372846	39372927	57.6667	75.6667	0.724823	0.1	0.1
10142	ENSMUSG00000041679	Lrrc29	chr8	-	105313680	105313896	105315075	105316022	105313044	105313564	105323264	105323366	38.6667	30	0.0221815	-0.1	0.1
10456	ENSMUSG00000032411	Tfdp2	chr9	+	96223093	96223198	96232681	96232748	96202130	96202188	96273838	96273942	103.667	141	0.202991	-0.1	0.1
1791	ENSMUSG00000021432	Slc35b3	chr13	-	38944499	38944654	38954108	38954230	38943058	38943166	38955820	38955936	448	399.667	0.0589061	-0.099	0.099
2258	ENSMUSG00000034652	Cd300a	chr11	+	114897721	114897819	114899344	114899382	114894657	114894778	114899752	114899863	39	160.667	0.916788	-0.099	0.099
4839	ENSMUSG00000021488	Nsd1	chr13	+	55238689	55238862	55245517	55248077	55213203	55214150	55260343	55260468	80.3333	100	1	-0.099	0.099
4884	ENSMUSG00000041058	Wwp1	chr4	-	19661965	19662032	19662121	19662259	19659562	19659747	19672418	19672543	101	149	0.826788	-0.099	0.099
6156	ENSMUSG00000068457	Uty	chrY	-	1134871	1134986	1137657	1137732	1131035	1131223	1137806	1137871	113.333	146.667	0.20574	0.099	0.099
6242	ENSMUSG00000054387	Mdm4	chr1	-	133011064	133011198	133012636	133012711	133009096	133009192	133018776	133018884	208.667	250.333	0.224271	-0.099	0.099
6982	ENSMUSG00000002546	Golga2	chr2	+	32293314	32293395	32296625	32296721	32292092	32292215	32296964	32297008	116.667	111.333	0.183324	-0.099	0.099
8143	ENSMUSG00000047712	Ust	chr10	-	8307407	8307487	8330067	8330223	8298055	8298209	8390887	8390931	56	53.3333	0.669887	0.099	0.099
8205	ENSMUSG00000038225	Primpol	chr8	-	46586342	46586451	46586606	46586696	46581567	46581650	46590214	46590303	107.333	112.667	0.547067	0.099	0.099
8541	ENSMUSG00000034430	Zxdc	chr6	+	90384167	90384252	90398761	90398931	90381831	90382520	90400781	90400883	48.3333	51	0.683882	0.099	0.099
2572	ENSMUSG00000071669	Snx29	chr16	+	11349905	11349958	11367676	11367801	11347858	11347920	11395218	11395399	31	30.3333	0.934903	-0.098	0.098
3002	ENSMUSG00000035722	Abca7	chr10	+	80008538	80008571	80008662	80008840	80008144	80008432	80008927	80009097	110.667	70.6667	1	-0.098	0.098
3334	ENSMUSG00000023286	Ube2j2	chr4	+	155946254	155946417	155951471	155951512	155943849	155944150	155955233	155955336	146.667	227	0.529313	-0.098	0.098
4589	ENSMUSG00000045205	Dpy19l4	chr4	-	11281003	11281124	11285053	11285173	11277928	11277985	11287474	11287633	90	104.667	0.580948	0.098	0.098
5251	ENSMUSG00000026384	Ptpn4	chr1	-	119706154	119706313	119707775	119707901	119692749	119692909	119715946	119716015	21.3333	44.3333	1	0.098	0.098
5789	ENSMUSG00000027380	Acoxl	chr2	+	128086358	128086429	128105676	128105778	128075846	128075934	128122947	128123508	36.3333	32	1	0.098	0.098
6805	ENSMUSG00000022708	Zbtb20	chr16	+	43072423	43072469	43193464	43193538	43024937	43024987	43302568	43302615	56.3333	67.6667	0.957308	0.098	0.098
8696	ENSMUSG00000058444	Map2k5	chr9	-	63343386	63343456	63357992	63358060	63338084	63338152	63371736	63371785	41.6667	48	0.135374	0.098	0.098
9574	ENSMUSG00000042404	Dennd4b	chr3	+	90268987	90269157	90269254	90269478	90268747	90268817	90270054	90270121	55.6667	67.6667	1	-0.098	0.098
9584	ENSMUSG00000021044	Adck1	chr12	+	88368334	88368480	88371694	88371778	88360553	88360595	88401972	88402176	42.3333	49	0.0866661	-0.098	0.098
885	ENSMUSG00000022906	Parp9	chr16	+	35941032	35941135	35943368	35943402	35938469	35939060	35947500	35948354	65.6667	94.6667	0.724823	-0.097	0.097
4322	ENSMUSG00000035842	Ddx11	chr17	+	66149030	66149099	66149212	66149313	66148653	66148803	66149967	66150052	94.3333	95.3333	0.424459	0.097	0.097
5139	ENSMUSG00000006476	Nsmf	chr2	+	25059604	25059694	25060138	25060263	25059020	25059073	25060478	25060562	34.3333	52	0.904758	0.097	0.097
5196	ENSMUSG00000014850	Msh3	chr13	-	92249826	92249938	92256694	92256802	92235573	92235731	92263720	92263837	119.333	104.333	0.319236	-0.097	0.097
5620	ENSMUSG00000070942	Il1rl2	chr1	+	40356818	40356962	40363191	40363353	40351761	40351898	40365026	40365471	184.667	157.667	0.199129	-0.097	0.097
5868	ENSMUSG00000040648	Ppip5k2	chr1	-	97716541	97716604	97717441	97717561	97713003	97713144	97719833	97719906	26.3333	32.3333	1	-0.097	0.097
6016	ENSMUSG00000026395	Ptprc	chr1	-	138116953	138117025	138126302	138126326	138115618	138115642	138175014	138175126	5226.67	6558.67	0.00316763	-0.097	0.097
8009	ENSMUSG00000038179	Slamf7	chr1	-	171637296	171637400	171638662	171638785	171636311	171636374	171638995	171639268	329.333	592	0.0282361	-0.097	0.097
9105	ENSMUSG00000062234	Gak	chr5	-	108613512	108613638	108616908	108617051	108609390	108609480	108625029	108625091	244.333	323.333	0.00344823	-0.097	0.097
1498	ENSMUSG00000046753	Ccdc66	chr14	-	27483807	27483932	27484064	27484318	27481089	27482602	27485092	27485133	101	110.667	0.427049	0.096	0.096
1802	ENSMUSG00000022021	Diaph3	chr14	-	86866402	86866642	86905936	86906038	86852071	86852201	86910028	86910123	21.3333	41.3333	0.745395	0.096	0.096
2164	ENSMUSG00000037669	Ldah	chr12	+	8268363	8268598	8275807	8275890	8220599	8220755	8283899	8285759	287.333	366.667	1.18728e-12	-0.096	0.096
2782	ENSMUSG00000023764	Sfi1	chr11	-	3177426	3177521	3179396	3179507	3170586	3170704	3186064	3186136	61	61.6667	0.612495	-0.096	0.096
2910	ENSMUSG00000019952	Poc1b	chr10	+	99164868	99164949	99192781	99192997	99156201	99156351	99196625	99197052	167.667	131.333	0.481367	0.096	0.096
4713	ENSMUSG00000022772	Senp5	chr16	-	31977679	31977757	31983263	31983311	31968799	31968937	31983492	31983631	42.6667	39.3333	0.967453	-0.096	0.096
5967	ENSMUSG00000026305	Lrrfip1	chr1	+	91108579	91108672	91110354	91110447	91107297	91107390	91112155	91112297	62	61.6667	0.588792	-0.096	0.096
6218	ENSMUSG00000019916	P4ha1	chr10	+	59354339	59354410	59355349	59355420	59352082	59352259	59361860	59361960	333.333	444	0.0181221	0.096	0.096
7689	ENSMUSG00000039033	Tasp1	chr2	-	139996072	139996157	140008698	140008819	139976531	139977713	140042093	140042214	210	225.667	0.0218978	0.096	0.096
8173	ENSMUSG00000056076	Eif3b	chr5	+	140432923	140433134	140436247	140436320	140430970	140431017	140437284	140437407	1020.33	1408	0.446521	0.096	0.096
8481	ENSMUSG00000030016	Zfp638	chr6	+	83978021	83978087	83979846	83979909	83972245	83972283	83981683	83981785	30	23.3333	0.844723	0.096	0.096
8642	ENSMUSG00000034269	Setd5	chr6	+	113104934	113105121	113109884	113109990	113077364	113077712	113110373	113110525	285.333	387.333	0.0222856	0.096	0.096
10500	ENSMUSG00000032462	Pik3cb	chr9	-	99101174	99101400	99105530	99105717	99094439	99094663	99122283	99122376	41.6667	63.6667	0.98799	0.096	0.096
370	ENSMUSG00000024603	Dctn4	chr18	+	60538263	60538442	60541571	60541615	60534592	60534663	60544038	60544146	97.6667	122.667	0.577911	-0.095	0.095
4260	ENSMUSG00000035778	Ggta1	chr2	-	35422179	35422268	35423231	35423412	35416471	35416507	35432513	35432632	127.333	215.333	0.267457	-0.095	0.095
5168	ENSMUSG00000025495	Ptdss2	chr7	+	141143092	141143175	141147080	141147148	141135308	141135410	141151649	141151784	40.3333	58	0.726823	-0.095	0.095
6534	ENSMUSG00000052707	Tnrc6a	chr7	+	123162493	123162877	123169535	123172118	123124667	123124715	123173232	123173409	66.3333	76.6667	1	-0.095	0.095
6569	ENSMUSG00000028420	Tmem38b	chr4	+	53840626	53840783	53848865	53849050	53826044	53826220	53850473	53850561	130.333	137.667	0.602473	-0.095	0.095
7620	ENSMUSG00000001998	Ap4e1	chr2	+	127037785	127037859	127043420	127043543	127035043	127035210	127046147	127046287	60.3333	79.3333	0.0089346	-0.095	0.095
7763	ENSMUSG00000058318	Phf21a	chr2	+	92214048	92214089	92215463	92215575	92184174	92184352	92221471	92221615	198	253.333	0.429634	-0.095	0.095
7914	ENSMUSG00000045751	Mms22l	chr4	+	24529043	24529163	24532902	24533129	24521240	24521303	24535938	24536448	23.3333	32.6667	0.885076	0.095	0.095
8165	ENSMUSG00000029554	Mad1l1	chr5	-	140105514	140105605	140132768	140132825	140088629	140088837	140143919	140144060	173.333	170.667	0.285437	0.095	0.095
150	ENSMUSG00000037369	Kdm6a	chrX	+	18208735	18208785	18216937	18216996	18199157	18199266	18222756	18222877	95	135	0.683882	0.094	0.094
547	ENSMUSG00000024074	Crim1	chr17	+	78354955	78355177	78367791	78367986	78350683	78350899	78369994	78370117	72.6667	63.6667	1	-0.094	0.094
4251	ENSMUSG00000035778	Ggta1	chr2	-	35416471	35416507	35422179	35422268	35413325	35413427	35432513	35432632	21	38.3333	0.502735	0.094	0.094
6188	ENSMUSG00000039298	Cdk5rap2	chr4	-	70337340	70337559	70349143	70349245	70317426	70317597	70352668	70352788	73.6667	51.3333	0.835591	-0.094	0.094
6526	ENSMUSG00000063052	Lrrc40	chr3	+	158061237	158061348	158062648	158062726	158058669	158058777	158063683	158063869	203.667	234.667	0.110128	0.094	0.094
6850	ENSMUSG00000026037	Orc2	chr1	-	58467650	58467712	58469667	58469839	58465994	58466113	58470939	58471086	194.333	227	0.12074	-0.094	0.094
7070	ENSMUSG00000049744	Arhgap15	chr2	+	43856805	43856893	43890427	43890517	43780616	43780794	44063761	44063860	1041	1311.67	0	-0.094	0.094
8468	ENSMUSG00000025019	Lcor	chr19	+	41545874	41546007	41555607	41555701	41528560	41528640	41581777	41586536	108.667	152	0.141579	0.094	0.094
8680	ENSMUSG00000030166	Rad52	chr6	+	119913898	119913992	119914169	119914237	119913001	119913103	119915966	119916042	54	37.3333	0.456851	0.094	0.094
9897	ENSMUSG00000050271	Prag1	chr8	+	36129003	36129161	36139351	36140112	36102555	36104351	36146301	36147787	68	93.3333	0.694762	0.094	0.094
10497	ENSMUSG00000028580	Pum1	chr4	+	130730277	130730548	130741462	130741556	130701041	130701110	130746977	130747129	25.3333	64.6667	1	0.094	0.094
1061	ENSMUSG00000015377	Dennd6b	chr15	-	89186362	89186819	89186955	89186998	89186171	89186261	89187147	89187243	23.6667	26.6667	0.956025	-0.093	0.093
2933	ENSMUSG00000074785	Plxnc1	chr10	-	94799473	94799505	94801460	94801515	94799270	94799378	94810664	94810768	57.6667	90	0.706858	-0.093	0.093
3653	ENSMUSG00000029290	Zfp326	chr5	+	105886186	105886276	105886316	105886428	105878748	105878793	105888433	105888839	99.6667	129	0.76956	0.093	0.093
5058	ENSMUSG00000028149	Rap1gds1	chr3	-	138983721	138983868	139015545	139015671	138965867	138965996	139021812	139021935	467.333	638.667	0.257303	-0.093	0.093
5944	ENSMUSG00000073792	Alg6	chr4	+	99741533	99741616	99744489	99744625	99739213	99739302	99746325	99746411	29.6667	30.3333	0.944644	-0.093	0.093
6680	ENSMUSG00000053332	Gas5	chr1	+	161036207	161036579	161036819	161037164	161035982	161036014	161037287	161037315	368.667	273.333	0.00938103	-0.093	0.093
6845	ENSMUSG00000022708	Zbtb20	chr16	+	43302568	43302615	43462946	43462986	43232758	43232820	43569680	43569781	54	55.6667	0.616554	0.093	0.093
7619	ENSMUSG00000001998	Ap4e1	chr2	+	127037785	127037859	127043420	127043543	127035043	127035210	127043646	127043756	134.333	162.333	0.518506	-0.093	0.093
7943	ENSMUSG00000016344	Ppdpf	chr2	+	181187549	181187736	181187808	181187886	181187246	181187454	181188003	181188100	1602.67	1797.67	7.51056e-06	0.093	0.093
8765	ENSMUSG00000034833	Tespa1	chr10	+	130347143	130347350	130354711	130354767	130330981	130331153	130355450	130355504	1053.67	892.667	0.0155617	0.093	0.093
9733	ENSMUSG00000028032	Papss1	chr3	+	131565947	131566060	131567501	131567678	131565591	131565643	131579310	131579425	27	34	0.122142	-0.093	0.093
141	ENSMUSG00000059708	Akap17b	chrX	-	36618602	36618733	36636472	36636574	36614685	36614920	36645049	36645096	36.3333	36	0.562551	-0.092	0.092
3259	ENSMUSG00000043241	Upf2	chr2	+	6046897	6047065	6050337	6050479	6040462	6040561	6051508	6051629	263.667	314.333	0.0500144	0.092	0.092
3338	ENSMUSG00000023286	Ube2j2	chr4	+	155949006	155949137	155951471	155951512	155943830	155944150	155955233	155955336	140.667	201.667	0.312451	-0.092	0.092
3350	ENSMUSG00000037940	Inpp4b	chr8	+	81472756	81472819	81715200	81715264	81342555	81342797	81741297	81741500	38	49.6667	1	-0.092	0.092
8380	ENSMUSG00000098715	Gm28053	chr6	+	48741319	48741417	48750453	48750502	48729220	48729268	48752540	48752600	183.667	272.667	0.0273738	-0.092	0.092
9594	ENSMUSG00000001751	Naglu	chr11	+	101072216	101072302	101073846	101074103	101071895	101072042	101076240	101076571	225	198.333	0.309163	-0.092	0.092
3557	ENSMUSG00000054770	Kctd18	chr1	-	57961900	57961995	57965350	57965540	57959142	57959245	57967496	57967723	74	100.333	0.843822	-0.091	0.091
4261	ENSMUSG00000035778	Ggta1	chr2	-	35423231	35423412	35432513	35432632	35413325	35413427	35461194	35461249	23	37	0.0977115	0.091	0.091
5598	ENSMUSG00000062110	Scfd2	chr5	-	74397653	74397903	74462559	74462735	74236438	74236584	74482149	74482277	180.667	229.667	0.117978	0.091	0.091
5818	ENSMUSG00000026222	Sp100	chr1	+	85679058	85679109	85691974	85692049	85670001	85670082	85694258	85694309	1451.67	1254	0	-0.091	0.091
8158	ENSMUSG00000036817	Sun1	chr5	+	139230772	139230838	139231126	139231237	139229752	139229944	139233470	139233569	322	386.667	0.355898	0.091	0.091
8202	ENSMUSG00000041471	Shld2	chr14	-	34248883	34249018	34249176	34249371	34245161	34245368	34259624	34259732	142.667	185.333	0.340591	0.091	0.091
8291	ENSMUSG00000026754	Golga1	chr2	-	39052003	39052101	39052955	39053030	39050158	39050191	39056059	39056150	109.333	116.667	0.537867	-0.091	0.091
8312	ENSMUSG00000052407	Ccdc171	chr4	+	83554693	83554884	83557898	83558030	83546833	83546969	83580747	83580894	31	23.3333	0.801582	0.091	0.091
8452	ENSMUSG00000026991	Pkp4	chr2	+	59347923	59348041	59352261	59352335	59347719	59347804	59354202	59354824	57.6667	99.6667	0.695866	0.091	0.091
8845	ENSMUSG00000068250	Amn1	chr6	-	149183393	149183538	149184991	149185124	149170832	149171050	149188235	149188685	79.6667	82.6667	0.45885	-0.091	0.091
209	ENSMUSG00000024766	Lipo3	chr19	-	33559511	33559655	33579361	33579498	33558264	33558336	33580464	33580574	197.667	255.667	0.163367	0.09	0.09
1437	ENSMUSG00000024818	Slc25a45	chr19	+	5879848	5879892	5880084	5880160	5878655	5878691	5880439	5880625	42.3333	48.6667	0.127856	0.09	0.09
1985	ENSMUSG00000097290	1300002E11Rik	chr16	+	21800714	21800836	21801280	21801356	21795849	21795975	21802952	21806130	100.667	71	0.621861	-0.09	0.09
2318	ENSMUSG00000018412	Kansl1	chr11	-	104378684	104378826	104423921	104425293	104357480	104357596	104467638	104467752	170.333	248.667	0.00765856	0.09	0.09
2872	ENSMUSG00000020166	Cnot2	chr10	-	116507040	116507188	116527826	116527949	116504034	116504114	116537220	116537448	26.6667	52.6667	0.525308	-0.09	0.09
4679	ENSMUSG00000026767	Mindy3	chr2	-	12386608	12386679	12405859	12405920	12364446	12364519	12410000	12410080	29	43	0.0159078	0.09	0.09
5411	ENSMUSG00000014353	Tmem87b	chr2	+	128837301	128837395	128841245	128841343	128834114	128834214	128841424	128841483	116.333	181.333	0.450428	0.09	0.09
5635	ENSMUSG00000027751	Supt20	chr3	+	54695122	54695207	54696483	54696519	54693102	54693208	54696950	54697009	281.333	304.667	0.119812	0.09	0.09
5853	ENSMUSG00000022558	Mroh1	chr15	+	76450638	76450753	76451061	76451208	76450085	76450223	76451346	76451535	138	123	0.331577	0.09	0.09
6256	ENSMUSG00000022092	Ppp3cc	chr14	-	70245852	70245992	70256359	70256471	70240903	70240981	70266629	70266754	78	72.6667	0.694762	-0.09	0.09
6298	ENSMUSG00000038126	Mphosph9	chr5	-	124315372	124315896	124320844	124320998	124306952	124307046	124324873	124325137	59.3333	47	0.0423172	0.09	0.09
6791	ENSMUSG00000026771	Spopl	chr2	-	23537460	23537638	23541518	23541615	23537327	23537383	23543196	23543324	46	73	0.631328	0.09	0.09
7877	ENSMUSG00000026319	Relch	chr1	+	105731200	105731280	105734517	105734624	105727939	105727988	105735922	105736022	111.667	116.667	0.475558	-0.09	0.09
8674	ENSMUSG00000041477	Dcp1b	chr6	+	119183649	119183777	119200821	119200951	119180064	119180105	119206469	119206598	276.333	292	0.173437	0.09	0.09
8686	ENSMUSG00000058444	Map2k5	chr9	-	63217338	63217365	63235288	63235318	63216270	63217025	63256976	63257048	49.3333	47.6667	0.701615	-0.09	0.09
9041	ENSMUSG00000030245	Golt1b	chr6	+	142392329	142392421	142393927	142394106	142387220	142387369	142396187	142396269	130.667	202	0.418049	0.09	0.09
9148	ENSMUSG00000063808	Gpatch1	chr7	-	35284715	35284823	35287122	35287336	35283570	35283668	35288516	35288680	235	324.333	0.0973869	-0.09	0.09
9603	ENSMUSG00000069520	Tmem19	chr10	-	115361808	115361847	115361906	115361959	115359653	115359767	115362064	115362231	46	40.6667	0.621861	0.09	0.09
9723	ENSMUSG00000036893	Ehmt1	chr2	-	24877454	24877626	24884145	24884702	24858172	24858250	24887002	24887066	181.333	207.333	0.0924299	0.09	0.09
481	ENSMUSG00000049411	Tmem241	chr18	-	12070079	12070131	12074617	12074643	12066183	12067105	12083991	12084069	37.6667	29	0.679071	0.089	0.089
539	ENSMUSG00000024251	Thada	chr17	-	84272705	84272824	84309886	84310055	84252333	84252428	84334025	84334157	376.667	274.667	3.40474e-06	-0.089	0.089
868	ENSMUSG00000030775	Trat1	chr16	-	48742198	48742260	48754248	48754285	48730773	48735031	48761364	48761475	290	232.333	6.28082e-05	0.089	0.089
1109	ENSMUSG00000047888	Tnrc6b	chr15	+	80747405	80747473	80759539	80759630	80711312	80711488	80784738	80784806	388.667	415	0.368903	0.089	0.089
2576	ENSMUSG00000020520	Galnt10	chr11	+	57725522	57725661	57736977	57737144	57721294	57721397	57765559	57765745	127.333	183	0.95726	0.089	0.089
3883	ENSMUSG00000093594	Gm20707	chr4	-	147795657	147795727	147807089	147807183	147782318	147784497	147809667	147809840	82.3333	88.6667	0.00215689	-0.089	0.089
5849	ENSMUSG00000023206	Il15ra	chr2	+	11720012	11720105	11724095	11724128	11718263	11718458	11730570	11730646	22.3333	34.3333	1	0.089	0.089
6727	ENSMUSG00000055923	Aasdh	chr5	-	76901917	76902185	76904208	76904380	76901160	76901281	76904958	76905012	31	35.3333	0.751988	0.089	0.089
7162	ENSMUSG00000037652	Phc3	chr3	-	30942408	30942652	30948701	30948800	30936284	30937156	30950875	30951031	105.333	145	0.432034	0.089	0.089
8317	ENSMUSG00000052407	Ccdc171	chr4	+	83620824	83620963	83635639	83635742	83604021	83604182	83655527	83655634	56.3333	46	0.703812	0.089	0.089
8924	ENSMUSG00000041420	Meis3	chr7	+	16177708	16177868	16178744	16178795	16177391	16177573	16178950	16179100	282	260.333	0.0493985	-0.089	0.089
10332	ENSMUSG00000032059	Alg9	chr9	+	50800118	50800241	50801937	50802092	50792301	50792407	50805301	50805431	44	52.6667	0.919765	0.089	0.089
10438	ENSMUSG00000035051	Dhx57	chr17	-	80274763	80275602	80275849	80276035	80272931	80273110	80281195	80281428	136.667	121.667	0.275335	-0.089	0.089
10501	ENSMUSG00000056267	Cep70	chr9	+	99246222	99246366	99254254	99254377	99243366	99243490	99262545	99262636	79.3333	74.6667	0.0409824	-0.089	0.089
10670	ENSMUSG00000019883	Echdc1	chr10	+	29331818	29331871	29334190	29334271	29322274	29322417	29344340	29344344	101	105.667	0.85857	0.089	0.089
1255	ENSMUSG00000024424	Ttc39c	chr18	+	12697890	12698059	12719949	12720043	12695235	12695562	12724938	12725017	72	157.667	0.525308	0.088	0.088
2110	ENSMUSG00000020590	Snx13	chr12	+	35091568	35091670	35092824	35092913	35091362	35091484	35098229	35098313	155.333	232	0.27238	-0.088	0.088
3304	ENSMUSG00000038056	Kmt2c	chr5	-	25324088	25324221	25329022	25329142	25323651	25323866	25329240	25329273	79.6667	109.667	0.84008	0.088	0.088
3656	ENSMUSG00000116378	Gcat	chr15	+	79034959	79035061	79035256	79035403	79033930	79034061	79035776	79035931	184	142	0.545343	-0.088	0.088
4177	ENSMUSG00000014599	Csf1	chr3	-	107750310	107750458	107753731	107753902	107748153	107748284	107755430	107755493	62.6667	52.6667	0.0649568	0.088	0.088
4387	ENSMUSG00000028743	Akr7a5	chr4	+	139316709	139316806	139316933	139317033	139314466	139314571	139317569	139317699	161	211.333	0.20421	-0.088	0.088
4404	ENSMUSG00000038481	Cdk19	chr10	+	40394324	40394400	40454014	40454072	40349307	40349721	40466637	40466769	63	61	0.956959	0.088	0.088
4465	ENSMUSG00000057058	Skap1	chr11	+	96541384	96541486	96731124	96731225	96489822	96489928	96758621	96759130	70	156.667	0.245168	-0.088	0.088
4495	ENSMUSG00000035725	Prkx	chrX	-	77773115	77773235	77782037	77782301	77765348	77765406	77786127	77786296	170	189.333	0.00240463	0.088	0.088
4635	ENSMUSG00000028228	Cpne3	chr4	-	19526283	19526417	19528059	19528111	19525002	19525239	19528187	19528242	98.3333	117.667	0.328496	0.088	0.088
5044	ENSMUSG00000046822	Slc39a3	chr10	-	81033611	81033933	81034917	81035009	81028539	81031700	81037203	81037308	185	229.667	0.0943301	-0.088	0.088
5224	ENSMUSG00000021557	Agtpbp1	chr13	-	59528386	59528518	59531056	59531203	59525145	59525239	59532012	59532076	109.667	106.667	0.337131	0.088	0.088
5273	ENSMUSG00000053333	Dis3l2	chr1	+	86791415	86791457	86812511	86812589	86760287	86760389	86821221	86821450	44.3333	36.6667	0.818422	-0.088	0.088
5515	ENSMUSG00000038914	Dido1	chr2	-	180688823	180689655	180690521	180690633	180687475	180687797	180691863	180692048	253.667	239.333	0.0584821	0.088	0.088
6703	ENSMUSG00000027272	Ubr1	chr2	-	120870988	120871045	120873123	120873232	120868225	120868303	120875365	120875499	47.3333	76	0.823535	-0.088	0.088
7046	ENSMUSG00000025878	Uimc1	chr13	-	55060265	55060342	55076301	55076407	55055974	55056078	55077402	55077527	197.333	222.333	0.171271	0.088	0.088
8482	ENSMUSG00000030016	Zfp638	chr6	+	83978021	83978087	83979846	83979909	83976201	83976350	83981683	83981785	24.3333	21.6667	0.83515	-0.088	0.088
9772	ENSMUSG00000029190	D5Ertd579e	chr5	-	36629656	36629791	36672747	36673242	36619663	36619730	36695854	36695937	114.333	96.6667	0.726814	0.088	0.088
9778	ENSMUSG00000025498	Irf7	chr7	-	141264222	141264315	141264492	141264655	141263658	141264048	141264724	141264783	593.667	627.333	0.0210538	0.088	0.088
822	ENSMUSG00000022749	Tbc1d23	chr16	-	57198723	57198770	57208203	57208327	57198280	57198384	57212370	57212575	83	88.3333	0.449789	-0.087	0.087
974	ENSMUSG00000080717	B230307C23Rik	chr16	+	98010118	98010168	98015665	98015719	98008943	98009004	98031242	98031436	136	386.333	0.00630343	0.087	0.087
1339	ENSMUSG00000033487	Fndc3a	chr14	-	72599065	72599142	72652015	72652091	72589753	72589991	72683633	72683771	135.333	157.333	0.74914	0.087	0.087
3376	ENSMUSG00000037940	Inpp4b	chr8	+	81856691	81856771	81890710	81890783	81770807	81770924	81902725	81902873	734.333	892.667	0	-0.087	0.087
3530	ENSMUSG00000026035	Ppil3	chr1	-	58438343	58438411	58440842	58440936	58433786	58434449	58442524	58442599	317	391.667	0.138483	-0.087	0.087
3556	ENSMUSG00000054770	Kctd18	chr1	-	57961900	57961995	57965328	57965540	57959142	57959245	57967496	57967723	74.6667	100	0.907809	-0.087	0.087
5741	ENSMUSG00000026791	Slc2a8	chr2	-	32981360	32981567	32981720	32981883	32976860	32977060	32981957	32982017	48.3333	59.6667	0.285654	0.087	0.087
6244	ENSMUSG00000021639	Gtf2h2	chr13	-	100461847	100461962	100470878	100470918	100460217	100460420	100476469	100476572	53.3333	50	0.000323331	-0.087	0.087
6803	ENSMUSG00000022708	Zbtb20	chr16	+	43072423	43072469	43232758	43232820	43024937	43024987	43282970	43283005	42.3333	28.6667	0.697335	-0.087	0.087
8725	ENSMUSG00000036054	Sugp2	chr8	+	70251613	70252101	70253578	70253690	70248425	70248546	70257129	70257614	113.333	129	0.589464	0.087	0.087
10059	ENSMUSG00000039697	Ncoa7	chr10	-	30722645	30722866	30771719	30771840	30704600	30704680	30802828	30803107	98	128.333	0.175978	0.087	0.087
10509	ENSMUSG00000037286	Stag1	chr9	+	100737977	100738142	100757689	100757786	100643447	100643796	100776755	100776832	186.667	229.667	3.02361e-06	-0.087	0.087
10757	ENSMUSG00000001120	Pcbp3	chr10	-	76825859	76825992	76892556	76892656	76800759	76800914	76961747	76961788	82	76.3333	0.747514	-0.087	0.087
1011	ENSMUSG00000075704	Txnrd2	chr16	+	18436560	18436617	18437501	18437646	18429810	18429876	18438318	18438393	183.667	181.333	0.453285	-0.086	0.086
1764	ENSMUSG00000057531	Dtnbp1	chr13	-	44986034	44986095	44992018	44992069	44982740	44982873	44993684	44993738	30	41.3333	1	-0.086	0.086
3366	ENSMUSG00000037940	Inpp4b	chr8	+	81844455	81844506	81856691	81856771	81770807	81770924	81884132	81884244	1154	1281.33	0.00551222	0.086	0.086
3777	ENSMUSG00000037876	Jmjd1c	chr10	+	67216982	67217107	67218116	67218181	67215269	67215375	67218276	67218469	88	116	0.589464	0.086	0.086
4235	ENSMUSG00000030086	Chchd6	chr6	-	89419747	89419818	89467389	89467473	89384603	89384739	89567586	89567731	41.6667	42.6667	0.96935	-0.086	0.086
5122	ENSMUSG00000069769	Msi2	chr11	-	88413907	88413990	88480005	88480054	88394564	88394679	88590054	88590147	104	138.333	0.481367	0.086	0.086
5896	ENSMUSG00000056211	R3hdm1	chr1	+	128168978	128169057	128174948	128175008	128167892	128168007	128175091	128175232	141.667	173.667	0.360898	0.086	0.086
6070	ENSMUSG00000062031	Pgghg	chr7	+	140945625	140945762	140945955	140946013	140945454	140945527	140946106	140946202	73.6667	33.6667	0.899032	-0.086	0.086
7950	ENSMUSG00000029136	Rbks	chr5	-	31651808	31651900	31659906	31660071	31624438	31624656	31665718	31665781	132.333	254.667	0.00119295	0.086	0.086
9051	ENSMUSG00000026456	Cyb5r1	chr1	+	134409600	134409686	134410492	134410592	134407816	134408487	134410906	134411736	84	70	0.816535	0.086	0.086
9742	ENSMUSG00000042105	Inpp5f	chr7	+	128690626	128690698	128691751	128691825	128685085	128685284	128692253	128692382	81.6667	44.6667	0.979005	-0.086	0.086
10510	ENSMUSG00000037286	Stag1	chr9	+	100737977	100738142	100776755	100776832	100643447	100643796	100786491	100786696	123.333	141	9.29983e-08	-0.086	0.086
125	ENSMUSG00000000838	Fmr1	chrX	+	68708041	68708128	68710583	68710779	68705248	68705380	68712305	68712413	30	35.6667	0.76956	0.085	0.085
342	ENSMUSG00000033323	Ctdp1	chr18	-	80420442	80420630	80434165	80434328	80407958	80408781	80445885	80446095	181.667	314	0.202921	0.085	0.085
524	ENSMUSG00000041225	Arhgap12	chr18	-	6065704	6065845	6069830	6070091	6064340	6064421	6111684	6112439	150	143.667	0.23861	-0.085	0.085
881	ENSMUSG00000022704	Qtrt2	chr16	-	43876628	43876841	43877956	43878033	43871620	43871820	43880298	43880354	44.3333	55.6667	0.88303	-0.085	0.085
967	ENSMUSG00000022789	Dnm1l	chr16	-	16316601	16316778	16318444	16318477	16314263	16314423	16319451	16319508	100.333	171.667	0.777081	0.085	0.085
2316	ENSMUSG00000018412	Kansl1	chr11	-	104368679	104368778	104378684	104378826	104357480	104357596	104423921	104425293	394.667	451	0.088147	-0.085	0.085
2556	ENSMUSG00000000538	Tom1l2	chr11	-	60261054	60261213	60262648	60262783	60258855	60258972	60270317	60270467	100.667	92	0.924405	-0.085	0.085
4131	ENSMUSG00000051412	Vamp7	chrGL456233.1	-	30587	30645	32429	32584	28975	29113	39024	39148	160.333	232	0.224271	0.085	0.085
6814	ENSMUSG00000022708	Zbtb20	chr16	+	43146896	43146943	43193464	43193538	43024937	43024987	43302568	43302615	42.6667	71.6667	0.986404	-0.085	0.085
7071	ENSMUSG00000049744	Arhgap15	chr2	+	43856805	43856893	43890427	43890517	43828694	43828763	44063761	44063860	1039.33	1295.67	0	-0.085	0.085
8016	ENSMUSG00000054051	Ercc6	chr14	+	32520947	32521059	32526148	32526878	32518942	32519063	32541225	32541354	51	64.6667	0.962735	-0.085	0.085
9651	ENSMUSG00000070354	Evi2	chr11	-	79523611	79523735	79527581	79527802	79513384	79516762	79530368	79530559	744	1100	0.0071582	-0.085	0.085
540	ENSMUSG00000024251	Thada	chr17	-	84309886	84310055	84334025	84334157	84270306	84272824	84336792	84336882	419.667	319	0.000137359	-0.084	0.084
768	ENSMUSG00000022914	Brwd1	chr16	-	96019418	96019460	96019678	96019754	96017580	96017724	96021215	96021341	57	32	1	0.084	0.084
985	ENSMUSG00000062203	Gspt1	chr16	-	11240665	11240707	11240804	11240840	11238871	11239096	11253642	11254270	96.6667	141	0.928705	-0.084	0.084
2967	ENSMUSG00000034453	Polr3b	chr10	+	84695554	84695713	84696948	84697066	84692796	84693006	84699398	84699541	197.667	219	0.269742	0.084	0.084
5791	ENSMUSG00000040351	Ankib1	chr5	-	3747020	3747138	3755593	3755776	3733679	3734184	3769428	3769729	91	130.667	0.769235	-0.084	0.084
5819	ENSMUSG00000026222	Sp100	chr1	+	85679058	85679109	85691974	85692049	85675194	85675266	85694258	85694309	3090	2974.33	0.00295583	-0.084	0.084
6208	ENSMUSG00000039463	Slc9a8	chr2	+	167451206	167451350	167465340	167465457	167445505	167445607	167467684	167467699	118.333	126	0.349985	0.084	0.084
6424	ENSMUSG00000027439	Gzf1	chr2	+	148686513	148686608	148688003	148688171	148683593	148684968	148690075	148690233	77	65.6667	0.717764	0.084	0.084
6631	ENSMUSG00000030269	Mtmr14	chr6	+	113269731	113269870	113270521	113270701	113269500	113269559	113280602	113281196	352.667	549	0.0192181	0.084	0.084
1548	ENSMUSG00000021775	Nr1d2	chr14	-	18214873	18215493	18219967	18220056	18211778	18211964	18221986	18222253	250.333	267	0.0821475	-0.083	0.083
2250	ENSMUSG00000020747	Tmem94	chr11	+	115785439	115785559	115785814	115785942	115777247	115777377	115786175	115786312	46.6667	45.3333	0.850944	-0.083	0.083
2475	ENSMUSG00000010554	Mettl16	chr11	+	74773521	74773649	74784057	74784257	74770829	74770984	74787554	74787695	408	1101.67	0.0461127	0.083	0.083
3291	ENSMUSG00000024845	Tmem134	chr19	+	4127759	4127836	4131030	4131075	4127056	4127121	4131228	4131282	477.667	473.667	0.0924299	0.083	0.083
3319	ENSMUSG00000031902	Nfatc3	chr8	+	106096163	106096336	106099071	106099212	106092031	106092231	106100933	106100989	128	178.333	0.321013	-0.083	0.083
4313	ENSMUSG00000061859	Patj	chr4	+	98623602	98623689	98638690	98638762	98611067	98611140	98650367	98650485	150	113.667	0.433718	-0.083	0.083
5593	ENSMUSG00000035437	Rabgap1	chr2	+	37502867	37502961	37508927	37509078	37495582	37495757	37532515	37532629	97	92.6667	0.652873	0.083	0.083
5931	ENSMUSG00000037022	Mmaa	chr8	-	79274103	79274274	79278201	79278324	79270889	79270975	79281176	79281654	82.3333	133.667	0.602052	0.083	0.083
6717	ENSMUSG00000034022	Cpsf1	chr15	-	76596219	76596349	76596415	76596571	76596008	76596147	76596650	76596698	461	546.333	0.212896	-0.083	0.083
6837	ENSMUSG00000022708	Zbtb20	chr16	+	43232758	43232820	43302568	43302615	43146896	43146943	43462946	43462986	71	89.6667	0.313925	0.083	0.083
7174	ENSMUSG00000032456	Nmnat3	chr9	+	98354021	98354164	98399455	98399639	98296661	98296980	98403533	98403613	115.667	118.667	0.440383	0.083	0.083
7413	ENSMUSG00000029263	Pigg	chr5	+	108338554	108338746	108341794	108342104	108336103	108336561	108344223	108344387	95.6667	90.3333	0.928705	-0.083	0.083
7531	ENSMUSG00000032579	Hemk1	chr9	-	107331444	107331579	107336178	107336272	107330772	107330822	107336571	107336663	23.6667	26.3333	0.165154	0.083	0.083
8776	ENSMUSG00000030557	Mef2a	chr7	-	67268066	67268204	67268268	67268400	67265942	67266162	67293593	67293740	157.333	179.333	0.471731	0.083	0.083
9527	ENSMUSG00000030704	Rab6a	chr7	+	100629665	100629771	100629837	100629943	100628403	100628457	100631741	100631853	456	587	0.00916112	0.083	0.083
10693	ENSMUSG00000019813	Cep57l1	chr10	-	41740839	41740913	41743041	41743221	41730998	41731115	41745770	41745921	99.3333	124	0.683882	0.083	0.083
10753	ENSMUSG00000006345	Ggt1	chr10	+	75574231	75574396	75575949	75576080	75573447	75573748	75576215	75576302	46.3333	223.667	0.680356	0.083	0.083
694	ENSMUSG00000024235	Map3k8	chr18	-	4339496	4339603	4340546	4340808	4334616	4334769	4343021	4343189	74.3333	182.333	0.895118	0.082	0.082
1925	ENSMUSG00000024948	Map4k2	chr19	+	6345443	6345482	6345576	6345610	6345318	6345362	6345727	6345742	90	109	0.507328	-0.082	0.082
3592	ENSMUSG00000060098	Prmt7	chr8	+	106217243	106217280	106219919	106220069	106212375	106212571	106227210	106227269	319.667	375	0.0409824	0.082	0.082
5172	ENSMUSG00000031608	Galnt7	chr8	-	57542511	57542694	57542834	57543017	57540019	57540137	57545668	57545799	366	402.667	0.215552	0.082	0.082
5913	ENSMUSG00000040865	Ino80d	chr1	-	63093639	63093730	63105655	63105759	63093284	63093440	63114210	63114255	27	21	1	-0.082	0.082
6619	ENSMUSG00000023267	Gabrr2	chr4	+	33082547	33082688	33084354	33084507	33082278	33082361	33085545	33085564	130.333	110	0.526058	0.082	0.082
6702	ENSMUSG00000027272	Ubr1	chr2	-	120868225	120868303	120870988	120871045	120866389	120866560	120873123	120873232	53.6667	64.6667	0.819653	0.082	0.082
7455	ENSMUSG00000023923	Tbc1d5	chr17	-	50813755	50813841	50852532	50852639	50797726	50800195	50874565	50874708	44.6667	45.3333	0.907809	-0.082	0.082
7839	ENSMUSG00000027285	Haus2	chr2	+	120613050	120613120	120615854	120615987	120612337	120612430	120617872	120617981	156.667	187.667	0.747514	0.082	0.082
8101	ENSMUSG00000029478	Ncor2	chr5	-	125019959	125020046	125022870	125022924	125018810	125018990	125023500	125023646	53.6667	63	0.765348	-0.082	0.082
8292	ENSMUSG00000030556	Lrrc28	chr7	-	67529585	67529745	67545365	67545468	67513409	67515178	67559857	67560064	146	187.667	0.321692	-0.082	0.082
9215	ENSMUSG00000025217	Btrc	chr19	+	45456532	45456610	45471014	45471104	45423132	45423240	45502931	45503163	118.667	134.333	0.355312	-0.082	0.082
10543	ENSMUSG00000018995	Nars2	chr7	+	97002797	97002892	97023617	97023750	96973481	96973562	97031337	97031436	168.667	125.333	0.476645	0.082	0.082
10546	ENSMUSG00000018995	Nars2	chr7	+	97035230	97035297	97039898	97040036	97031545	97031583	97057447	97057545	147.667	97.6667	0.537698	0.082	0.082
1951	ENSMUSG00000064215	Ifi27	chr12	+	103437389	103437524	103437675	103437705	103436562	103436682	103439400	103439562	831	736.667	0.0078113	0.081	0.081
6019	ENSMUSG00000026395	Ptprc	chr1	-	138117753	138117894	138122455	138122584	138116953	138117025	138126302	138126326	456.667	234.333	0.0383173	0.081	0.081
7210	ENSMUSG00000060373	Hnrnpc	chr14	-	52081827	52081903	52084114	52084391	52081259	52081307	52103888	52103969	1008.33	1415.33	0.000780776	-0.081	0.081
7907	ENSMUSG00000027340	Slc23a2	chr2	-	132078412	132078501	132089095	132089253	132077428	132077493	132091212	132091329	79	71.3333	0.979931	0.081	0.081
8422	ENSMUSG00000087177	E130307A14Rik	chr10	-	39655839	39655929	39681472	39681549	39654464	39654688	39731737	39732006	51.6667	51	0.464296	-0.081	0.081
8620	ENSMUSG00000030067	Foxp1	chr6	-	99162838	99163029	99260344	99260419	99016527	99016665	99308343	99308438	81.6667	65.3333	0.0150988	0.081	0.081
8833	ENSMUSG00000034401	Spata6	chr4	+	111747754	111747803	111774798	111774879	111746140	111746278	111778999	111779061	144.333	206	0.27238	0.081	0.081
8848	ENSMUSG00000019254	Ppp1r12c	chr7	-	4482790	4482893	4482972	4483013	4482583	4482688	4483102	4483185	72.3333	81.6667	0.726823	-0.081	0.081
10431	ENSMUSG00000034252	Senp6	chr9	+	80089848	80089906	80093536	80093641	80087429	80087523	80103693	80103764	51	61	1	0.081	0.081
381	ENSMUSG00000024622	Hmgxb3	chr18	-	61146428	61146556	61147246	61147548	61141658	61141790	61150368	61150518	130	166	0.545343	0.08	0.08
1867	ENSMUSG00000039233	Tbce	chr13	-	14005142	14005283	14005787	14005852	14001109	14001178	14005942	14006007	82	101.667	1.02593e-05	0.08	0.08
2411	ENSMUSG00000018651	Tada2a	chr11	-	84118247	84118307	84121081	84121188	84109953	84110045	84126987	84127095	45.6667	39.3333	0.974008	0.08	0.08
2950	ENSMUSG00000069539	Scyl2	chr10	-	89669644	89669802	89678277	89678482	89666716	89666861	89686037	89686268	196.333	203	0.27238	0.08	0.08
4425	ENSMUSG00000042626	Shc1	chr3	+	89422177	89422345	89422925	89422996	89418550	89418709	89423507	89423571	734	764.333	0.0363634	-0.08	0.08
6097	ENSMUSG00000037818	Abhd18	chr3	+	40923412	40923551	40930136	40930226	40919377	40919405	40930880	40930982	46.3333	49.6667	1	-0.08	0.08
6719	ENSMUSG00000026740	Dnajc1	chr2	-	18222712	18222761	18231703	18231823	18219450	18219899	18284622	18284786	179	221.333	0.425656	0.08	0.08
8358	ENSMUSG00000029735	Tpk1	chr6	-	43523883	43523956	43559942	43560012	43488874	43488970	43611313	43611385	26.6667	23.3333	1	-0.08	0.08
8684	ENSMUSG00000034908	Sidt2	chr9	-	45947540	45947552	45947628	45947697	45946983	45947055	45947835	45947888	25.6667	29.6667	0.525308	0.08	0.08
8787	ENSMUSG00000037363	Letm2	chr8	-	25593718	25594166	25596361	25596445	25592451	25592595	25597274	25597513	105.667	111.333	0.701229	0.08	0.08
9852	ENSMUSG00000038608	Dock10	chr1	-	80634199	80634289	80648212	80648332	80615291	80615374	80758325	80758448	771.333	899.333	0.25022	0.08	0.08
10390	ENSMUSG00000032217	Rnf111	chr9	-	70430930	70431026	70431936	70432029	70429551	70429655	70440754	70440881	241.667	342.333	0.138416	0.08	0.08
10421	ENSMUSG00000025041	Nt5c2	chr19	-	46924261	46924335	46950845	46950965	46909489	46909548	46962271	46962308	35	38.6667	1	-0.08	0.08
1644	ENSMUSG00000003992	Ssbp2	chr13	+	91524584	91524657	91564609	91564694	91461090	91461248	91664117	91664177	122	135.667	0.889558	0.079	0.079
1783	ENSMUSG00000021432	Slc35b3	chr13	-	38939874	38939972	38954108	38954230	38937746	38937839	38955820	38955936	319.333	303.333	0.0412681	-0.079	0.079
1904	ENSMUSG00000023805	Synj2	chr17	+	5985971	5986242	5990135	5990361	5975794	5975881	5996877	5996961	192.667	225.667	0.227648	0.079	0.079
2184	ENSMUSG00000071454	Dtnb	chr12	+	3718411	3718489	3732617	3732707	3686737	3686862	3734938	3735026	245.667	218.333	0.269742	-0.079	0.079
2896	ENSMUSG00000020189	Osbpl8	chr10	+	111233552	111233690	111255687	111255758	111224671	111224708	111263179	111263257	93	87.3333	0.874134	0.079	0.079
3348	ENSMUSG00000029059	Prxl2b	chr4	-	154897348	154897424	154897505	154897569	154897039	154897158	154898127	154898179	61.6667	59.6667	0.722656	-0.079	0.079
4089	ENSMUSG00000028159	Dapp1	chr3	-	137949646	137949777	137961441	137961575	137940860	137940908	137965880	137966003	325.333	468	0.419645	-0.079	0.079
4255	ENSMUSG00000035778	Ggta1	chr2	-	35416471	35416507	35422179	35422268	35414218	35414284	35432513	35432632	24.6667	31	1	-0.079	0.079
5521	ENSMUSG00000075256	Cerkl	chr2	-	79354921	79355064	79368679	79368811	79343216	79343291	79392942	79393185	27.6667	34.6667	0.515119	-0.079	0.079
5596	ENSMUSG00000042197	Zfp451	chr1	-	33783852	33783964	33786406	33786532	33783040	33783191	33805338	33805419	190	328	0.481367	0.079	0.079
6023	ENSMUSG00000026395	Ptprc	chr1	-	138120019	138120166	138126302	138126326	138117753	138117894	138175014	138175126	1254.33	1323.33	0	-0.079	0.079
7117	ENSMUSG00000035392	Dennd1a	chr2	-	38126528	38126648	38136925	38136975	38048724	38048794	38159806	38159850	52.6667	67.3333	0.626541	0.079	0.079
7327	ENSMUSG00000036402	Gng12	chr6	+	66914452	66914510	66943824	66943882	66896433	66896527	67015724	67015843	74.6667	128.333	7.59086e-05	-0.079	0.079
8502	ENSMUSG00000001157	Gmcl1	chr6	-	86722568	86722665	86726072	86726196	86721340	86721438	86732910	86733240	475.667	583.667	0.283537	0.079	0.079
9147	ENSMUSG00000030495	Slc7a10	chr7	+	35199224	35199321	35199539	35199689	35198835	35198939	35200275	35200453	47	37.3333	1	-0.079	0.079
9342	ENSMUSG00000074071	Fam169b	chr7	+	68350233	68350416	68353608	68353743	68304551	68304651	68358184	68358288	523.667	609.333	1.51395e-10	-0.079	0.079
10014	ENSMUSG00000037148	Arhgap10	chr8	-	77432739	77432811	77450692	77450754	77426329	77426431	77450827	77450923	88.3333	80.3333	0.580948	0.079	0.079
10117	ENSMUSG00000010517	Faf1	chr4	+	109757579	109757685	109794767	109794854	109742865	109742957	109829805	109829901	102.667	165.667	0.428107	-0.079	0.079
345	ENSMUSG00000039840	Epg5	chr18	+	77985040	77985207	77986385	77986607	77983470	77983590	77988263	77988387	48.6667	62.3333	1	0.078	0.078
1431	ENSMUSG00000022827	Rabl3	chr16	+	37563615	37563766	37570387	37570426	37559994	37560109	37571029	37572385	61.3333	82.6667	0.69294	0.078	0.078
1749	ENSMUSG00000021385	Ippk	chr13	+	49430868	49430916	49432369	49432465	49421248	49421466	49433828	49433895	72.3333	89.6667	0.749731	-0.078	0.078
3850	ENSMUSG00000034028	Cd226	chr18	+	89246984	89247332	89263270	89263367	89197594	89197639	89267899	89267957	216	381.333	0	-0.078	0.078
3927	ENSMUSG00000073910	Mob3b	chr4	-	34985915	34986118	35083769	35084389	34949073	34954047	35157251	35157484	79	78.6667	0.980362	0.078	0.078
4368	ENSMUSG00000028578	Caap1	chr4	-	94521061	94521135	94549118	94549194	94500080	94501416	94550421	94550506	27	58.6667	0.769784	0.078	0.078
4650	ENSMUSG00000027663	Zmat3	chr3	-	32345457	32345580	32360889	32361216	32343551	32343718	32365503	32365620	28.6667	134	0.961515	-0.078	0.078
5393	ENSMUSG00000033852	Gm28042	chr2	+	120030815	120030872	120031306	120031402	120030288	120030542	120031574	120031651	57	68.3333	0.819438	0.078	0.078
6233	ENSMUSG00000031392	Irak1	chrX	-	74019899	74019965	74020327	74020535	74018129	74018366	74020942	74021061	39.3333	64	0.979931	0.078	0.078
6361	ENSMUSG00000008855	Hdac5	chr11	-	102218415	102218487	102224733	102224955	102206906	102207166	102230004	102230136	99.3333	130.667	1	0.078	0.078
6776	ENSMUSG00000001632	Brpf1	chr6	+	113309802	113310408	113314590	113315550	113307136	113307569	113316527	113316690	66	87.6667	0.788993	-0.078	0.078
7340	ENSMUSG00000032212	Sltm	chr9	+	70584752	70584877	70585923	70586088	70581300	70581464	70586634	70586949	77.3333	113.667	0.377083	-0.078	0.078
8318	ENSMUSG00000031171	Ftsj1	chrX	-	8246335	8246419	8246531	8246634	8245551	8245649	8246726	8246780	148.667	163.333	0.357138	0.078	0.078
8979	ENSMUSG00000044456	Rin3	chr12	+	102312974	102313182	102350881	102350954	102283047	102283326	102358704	102358796	105.333	128.667	0.687319	0.078	0.078
9050	ENSMUSG00000026456	Cyb5r1	chr1	+	134406312	134406462	134406598	134406671	134405780	134406053	134407045	134407152	52.6667	42.3333	0.779159	-0.078	0.078
88	ENSMUSG00000067369	Trmt2b	chrX	-	134266260	134266315	134267330	134267561	134263726	134263861	134270509	134270585	55	57	0.702902	0.077	0.077
983	ENSMUSG00000022680	Pdxdc1	chr16	-	13884565	13884631	13887696	13887770	13881877	13881958	13902914	13902975	103.667	117.333	0.42881	0.077	0.077
1946	ENSMUSG00000041415	Dicer1	chr12	-	104692302	104692465	104694477	104694746	104692126	104692202	104696273	104697144	126.333	169	0.507328	-0.077	0.077
2314	ENSMUSG00000020687	Cdc27	chr11	-	104512900	104513018	104517375	104517528	104510170	104510299	104520663	104520836	80	109	0.553848	0.077	0.077
2826	ENSMUSG00000037058	Paip2	chr18	+	35599712	35599758	35608737	35608819	35598648	35598759	35610870	35611034	44.6667	74	0.279793	0.077	0.077
3179	ENSMUSG00000037685	Atp8a1	chr5	-	67702979	67703044	67705905	67706044	67682141	67682930	67729791	67729931	158.667	126.667	0.440383	0.077	0.077
3741	ENSMUSG00000020100	Slc29a3	chr10	-	60723763	60723990	60730569	60730652	60714025	60716490	60750385	60750684	98.3333	103.667	0.0402178	0.077	0.077
4174	ENSMUSG00000024908	Ppp6r3	chr19	-	3526701	3526929	3544107	3544255	3521733	3521920	3575640	3575696	321	315	0.209932	0.077	0.077
4456	ENSMUSG00000057058	Skap1	chr11	+	96526042	96526068	96541384	96541486	96489822	96489928	96677933	96678371	923.333	1007	0.000321889	-0.077	0.077
5232	ENSMUSG00000026349	Ccnt2	chr1	+	127793357	127793418	127797840	127797886	127791604	127791733	127799389	127799553	162	210	0.269599	-0.077	0.077
6240	ENSMUSG00000054387	Mdm4	chr1	-	133009136	133009192	133011064	133011198	133003790	133003890	133012636	133012711	175.667	261.333	0.0584821	0.077	0.077
6259	ENSMUSG00000022092	Ppp3cc	chr14	-	70256359	70256471	70266629	70266754	70247573	70247719	70267308	70267506	76	66	0.816535	-0.077	0.077
6859	ENSMUSG00000027333	Smox	chr2	+	131520411	131520646	131520921	131521171	131520094	131520268	131522058	131522219	98.6667	105	0.826788	-0.077	0.077
7166	ENSMUSG00000017119	Nbr1	chr11	+	101556174	101556291	101559518	101559581	101555809	101555875	101560432	101560451	159.667	191.667	0.389468	0.077	0.077
7285	ENSMUSG00000029097	Trmt44	chr5	-	35568760	35568832	35569870	35569978	35566421	35566528	35571043	35571112	26.6667	46.6667	1	0.077	0.077
7343	ENSMUSG00000066406	Akap13	chr7	+	75534807	75534851	75569883	75570031	75455533	75455748	75579501	75579798	301.667	392.333	0.248759	0.077	0.077
7686	ENSMUSG00000039033	Tasp1	chr2	-	139985128	139985208	139996072	139996157	139976531	139977713	140008698	140008819	381.667	369.333	0.165129	-0.077	0.077
8138	ENSMUSG00000031065	Cdk16	chrX	+	20696017	20696141	20696346	20696467	20695698	20695761	20696547	20696645	73.6667	75.6667	0.951271	0.077	0.077
8247	ENSMUSG00000041390	Mdfic	chr6	+	15721186	15721364	15740987	15741110	15720660	15720963	15770213	15770492	219.667	321.667	0.717764	-0.077	0.077
9551	ENSMUSG00000039934	Gsap	chr5	+	21222389	21222439	21228023	21228067	21221225	21221295	21229160	21229246	80.6667	129.333	0.531175	-0.077	0.077
9902	ENSMUSG00000039530	Tusc3	chr8	+	39067621	39067762	39071375	39071516	39063190	39063308	39096924	39097014	356.667	503	0.106621	-0.077	0.077
548	ENSMUSG00000002017	Fam98a	chr17	-	75540110	75540191	75541195	75541380	75539400	75539517	75544747	75544882	181	192	0.451142	-0.076	0.076
1958	ENSMUSG00000021182	Ccdc88c	chr12	-	100983899	100983969	101022293	101022402	100971220	100971279	101028235	101028336	116	158.667	0.45885	-0.076	0.076
1998	ENSMUSG00000021033	Gstz1	chr12	+	87159639	87159720	87160049	87160175	87159077	87159145	87161474	87161553	90.6667	118	0.928705	-0.076	0.076
3068	ENSMUSG00000035234	Abraxas1	chr5	-	100812008	100812202	100817961	100817998	100809755	100809875	100818516	100818607	214.333	230.333	0.251567	-0.076	0.076
3155	ENSMUSG00000021870	Slmap	chr14	-	26453537	26453600	26459409	26459460	26442574	26442634	26459903	26459954	22.6667	26.6667	1	0.076	0.076
3550	ENSMUSG00000054770	Kctd18	chr1	-	57959142	57959245	57963067	57963261	57955252	57956820	57965350	57965540	57	57.3333	0.620839	-0.076	0.076
4373	ENSMUSG00000036202	Rif1	chr2	+	52109191	52109275	52109350	52109402	52108439	52108591	52109910	52113000	109	102	0.50543	-0.076	0.076
4626	ENSMUSG00000026463	Atp2b4	chr1	-	133739913	133740111	133753088	133753749	133739162	133739420	133800636	133801041	42	76.6667	0.545343	-0.076	0.076
5128	ENSMUSG00000020798	Spns3	chr11	-	72499637	72499736	72529533	72529723	72499354	72499526	72536527	72536680	73.3333	196	0.599969	-0.076	0.076
6806	ENSMUSG00000022708	Zbtb20	chr16	+	43072423	43072469	43232758	43232820	43024937	43024987	43302568	43302615	55.3333	44.6667	0.711242	-0.076	0.076
7267	ENSMUSG00000034109	Golim4	chr3	-	75878645	75878717	75886274	75886343	75875083	75878177	75886672	75886840	56.3333	67.6667	0.951415	0.076	0.076
7649	ENSMUSG00000037514	Pank2	chr2	+	131280156	131280410	131282591	131282768	131273910	131274120	131287473	131287597	74.3333	95.3333	0.541986	-0.076	0.076
8192	ENSMUSG00000028772	Zcchc17	chr4	-	130338483	130338584	130349264	130349322	130329573	130329674	130354135	130354256	513.667	675.333	1.189e-05	0.076	0.076
8778	ENSMUSG00000030557	Mef2a	chr7	-	67268066	67268204	67268268	67268400	67265942	67266162	67316791	67316982	156	180	0.577911	0.076	0.076
8931	ENSMUSG00000027667	Zfp639	chr3	+	32514383	32514454	32515283	32515352	32513000	32513192	32517028	32517139	136	158	0.604335	-0.076	0.076
9094	ENSMUSG00000058239	Usf2	chr7	-	30955105	30955152	30955289	30955440	30954743	30954802	30956148	30956267	33	50	0.616016	-0.076	0.076
9259	ENSMUSG00000030505	Prmt3	chr7	+	49798305	49798427	49818031	49818110	49791972	49792038	49826707	49826894	587.667	472.667	0.103837	0.076	0.076
9945	ENSMUSG00000038005	Hpf1	chr8	+	60893700	60893860	60903999	60904087	60890444	60890536	60905547	60905720	574	631.667	0.319272	0.076	0.076
1032	ENSMUSG00000034653	Ythdc2	chr18	+	44833021	44833218	44834458	44834658	44830151	44830242	44837340	44837507	41.3333	44.6667	0.97428	-0.075	0.075
1342	ENSMUSG00000033487	Fndc3a	chr14	-	72652015	72652091	72683633	72683771	72598374	72599142	72709717	72709997	171.667	201.333	0.378747	-0.075	0.075
1714	ENSMUSG00000057440	Mpp7	chr18	-	7512943	7513062	7561725	7561872	7461637	7461715	7626728	7626817	125.333	262.333	0.418966	-0.075	0.075
1868	ENSMUSG00000039233	Tbce	chr13	-	14005142	14005283	14005942	14006007	14001109	14001178	14006441	14006537	71	100.667	6.17886e-05	0.075	0.075
2897	ENSMUSG00000036985	Zdhhc9	chrX	-	48183020	48183158	48191220	48191379	48181693	48182147	48194559	48194720	193.667	202.667	0.372078	0.075	0.075
3125	ENSMUSG00000035266	Helq	chr5	-	100768281	100768455	100770397	100770496	100764940	100765075	100771733	100771891	30.6667	45	0.0212362	0.075	0.075
3488	ENSMUSG00000037242	Clic4	chr4	-	135226023	135226149	135238861	135238971	135223463	135223570	135272517	135272814	371.667	466.333	0.204811	-0.075	0.075
3517	ENSMUSG00000031885	Cbfb	chr8	+	105178592	105178709	105202451	105202547	105171305	105171392	105215903	105217981	115	139.333	0.667956	-0.075	0.075
4245	ENSMUSG00000035778	Ggta1	chr2	-	35414218	35414284	35416471	35416507	35413325	35413427	35432513	35432632	33.6667	55.6667	0.371162	-0.075	0.075
4694	ENSMUSG00000028053	Ash1l	chr3	+	89072445	89072612	89074724	89074765	89070473	89070646	89075975	89076277	68.6667	89.6667	0.792453	0.075	0.075
4842	ENSMUSG00000040183	Ankrd6	chr4	-	32824395	32824494	32827088	32827187	32823405	32823504	32828709	32828808	22.3333	51.6667	0.955475	0.075	0.075
5408	ENSMUSG00000006010	Odr4	chr1	-	150382267	150382408	150383057	150383094	150380311	150380377	150384428	150384535	41.3333	47.3333	0.00848045	0.075	0.075
5409	ENSMUSG00000037416	Dmxl1	chr18	+	49894981	49895173	49898703	49898780	49893218	49894297	49902260	49902388	26.6667	30	1	0.075	0.075
6672	ENSMUSG00000053332	Gas5	chr1	+	161036207	161036244	161036819	161037164	161035982	161036014	161037287	161037315	311	211.333	0.290773	-0.075	0.075
7023	ENSMUSG00000021596	Mctp1	chr13	+	77024782	77024892	77028621	77028719	77020751	77020861	77029879	77029951	35.3333	54	1	-0.075	0.075
7520	ENSMUSG00000039648	Kyat1	chr2	-	30187186	30187307	30187688	30187817	30186832	30186909	30188052	30188139	134.333	144.667	0.602052	-0.075	0.075
8311	ENSMUSG00000052407	Ccdc171	chr4	+	83549602	83549777	83557898	83558030	83546833	83546969	83580747	83580894	71.6667	48.3333	0.838391	0.075	0.075
8377	ENSMUSG00000054435	Gimap4	chr6	+	48686837	48686909	48690370	48690513	48684580	48684623	48690776	48690948	104.667	183.667	0.313577	0.075	0.075
8378	ENSMUSG00000054435	Gimap4	chr6	+	48690370	48690513	48690776	48690948	48686837	48686909	48691411	48692057	3410.67	4442.67	1.15766e-10	-0.075	0.075
8728	ENSMUSG00000041241	Mul1	chr4	+	138437627	138437715	138438241	138438362	138434670	138434879	138438950	138442265	189	212.667	0.423196	-0.075	0.075
9133	ENSMUSG00000025728	Pigq	chr17	-	25931461	25931573	25934757	25934878	25930957	25931038	25935002	25935134	224.667	269.667	0.529313	-0.075	0.075
9142	ENSMUSG00000025728	Pigq	chr17	-	25931673	25932231	25935002	25935134	25931461	25931573	25936763	25937462	252	350	0.255293	-0.075	0.075
9501	ENSMUSG00000030616	Sytl2	chr7	+	90375388	90376192	90387502	90387556	90372826	90372941	90392358	90392453	223	326.667	0.368247	-0.075	0.075
416	ENSMUSG00000024352	Spata24	chr18	-	35660443	35660574	35660791	35660857	35660282	35660353	35662011	35662131	32	38.6667	0.935922	0.074	0.074
2022	ENSMUSG00000032855	Pkd1	chr17	+	24590818	24590937	24591014	24591217	24587927	24588021	24591286	24591416	58	69	1	0.074	0.074
2072	ENSMUSG00000021000	Mia2	chr12	+	59136063	59136195	59137580	59137602	59131285	59131604	59137697	59137786	241.333	356.667	0.573557	-0.074	0.074
2304	ENSMUSG00000020717	Pecam1	chr11	-	106662001	106662024	106671741	106671798	106654217	106655162	106679548	106679611	583.667	617.333	0.0278266	-0.074	0.074
2639	ENSMUSG00000011256	Adam19	chr11	+	46099852	46099929	46112756	46112949	46093862	46093941	46113622	46113688	113.667	220.667	0.965062	0.074	0.074
2900	ENSMUSG00000036009	Mettl25	chr10	-	105823159	105823310	105832850	105833015	105797224	105797319	105841075	105841378	99.6667	114.333	0.602314	-0.074	0.074
3273	ENSMUSG00000043510	Hscb	chr5	-	110834654	110834799	110835974	110836069	110830935	110830983	110836306	110836403	263	292	0.525308	-0.074	0.074
3446	ENSMUSG00000015542	Nat9	chr11	-	115185006	115185116	115186748	115186837	115184482	115184626	115187118	115187390	62.6667	105	0.960513	0.074	0.074
4262	ENSMUSG00000035778	Ggta1	chr2	-	35423231	35423412	35432513	35432632	35414218	35414284	35461194	35461266	22	33	0.103045	0.074	0.074
5053	ENSMUSG00000027593	Raly	chr2	+	154857268	154857533	154859677	154859750	154791095	154791548	154861839	154862006	1830	2582	0.00422132	-0.074	0.074
5061	ENSMUSG00000028149	Rap1gds1	chr3	-	139015545	139015671	139021812	139021935	138965867	138965996	139050480	139050588	236.333	390.333	0.0363574	0.074	0.074
5455	ENSMUSG00000079610	Ankrd39	chr1	-	36541858	36542062	36542761	36542865	36537506	36539534	36546909	36547219	154	178.667	0.934903	0.074	0.074
6289	ENSMUSG00000026361	Cdc73	chr1	-	143609369	143609511	143615302	143615403	143598799	143608557	143617278	143617440	49.3333	79.3333	0.919765	-0.074	0.074
6307	ENSMUSG00000047213	Ythdf3	chr3	+	16189477	16189563	16203825	16205424	16183211	16183520	16213954	16217037	473.333	601.333	0.33647	-0.074	0.074
6820	ENSMUSG00000022708	Zbtb20	chr16	+	43146896	43146943	43302568	43302615	43072423	43072469	43462946	43462986	74	85.6667	0.844262	0.074	0.074
6842	ENSMUSG00000022708	Zbtb20	chr16	+	43302568	43302615	43462946	43462986	43072423	43072469	43569680	43569781	37.6667	47	0.0859599	-0.074	0.074
7518	ENSMUSG00000078919	Dpm1	chr2	-	168217680	168217776	168219219	168219245	168211365	168211480	168220036	168220113	115	123.667	0.0664019	0.074	0.074
8108	ENSMUSG00000053094	Tmem248	chr5	+	130229448	130229626	130231754	130232040	130222334	130222572	130236802	130236953	347.667	640.333	0.525308	-0.074	0.074
8328	ENSMUSG00000046947	Adck2	chr6	+	39583810	39584062	39585726	39585855	39580995	39581091	39586840	39586894	294	321.667	0.141766	0.074	0.074
8723	ENSMUSG00000036054	Sugp2	chr8	+	70248425	70248546	70251613	70252101	70242490	70244056	70253578	70253690	101.667	115.333	0.895118	-0.074	0.074
8982	ENSMUSG00000044456	Rin3	chr12	+	102382552	102382684	102387553	102387717	102373569	102373878	102389823	102390855	989.667	1139.67	0.0423172	0.074	0.074
760	ENSMUSG00000069729	Arid1b	chr17	+	5097573	5097732	5126913	5127024	5040579	5040774	5242827	5243071	46.6667	58.3333	1	0.073	0.073
1055	ENSMUSG00000022614	Lmf2	chr15	-	89354082	89354297	89354426	89354455	89353828	89354007	89354563	89354817	230.667	323.333	0.285487	-0.073	0.073
1647	ENSMUSG00000003992	Ssbp2	chr13	+	91539334	91539396	91564609	91564694	91524584	91524657	91642301	91642391	349.667	329	0.223536	-0.073	0.073
2051	ENSMUSG00000021103	Mnat1	chr12	+	73170593	73170667	73179204	73179308	73167999	73168152	73181783	73181924	109.333	120	0.76956	0.073	0.073
3177	ENSMUSG00000019791	Hint3	chr10	-	30610316	30610443	30611647	30611717	30608140	30608423	30614712	30614830	204	267	0.0996848	-0.073	0.073
3206	ENSMUSG00000029192	Tbc1d14	chr5	-	36524929	36525048	36543176	36543297	36522926	36523009	36571295	36572037	223.667	274.333	0.204811	0.073	0.073
4554	ENSMUSG00000015882	Lcorl	chr5	-	45775391	45775521	45795292	45795358	45747055	45747307	45857346	45857467	103.667	132	0.772826	-0.073	0.073
4709	ENSMUSG00000022772	Senp5	chr16	-	31965744	31965828	31968799	31968937	31964269	31964320	31977679	31977757	68.3333	74	0.921109	0.073	0.073
4832	ENSMUSG00000015747	Vps45	chr3	-	96046997	96047135	96047246	96047315	96045090	96046462	96048307	96048387	180	270.667	0.726823	-0.073	0.073
5002	ENSMUSG00000038902	Pogz	chr3	+	94856042	94856201	94860795	94860971	94853949	94854074	94862421	94862530	182.667	205.667	0.45944	0.073	0.073
5592	ENSMUSG00000036097	Slf2	chr19	+	44960733	44960875	44966966	44967069	44952068	44952171	44967502	44967679	99.3333	106.333	0.000288801	0.073	0.073
5852	ENSMUSG00000022558	Mroh1	chr15	+	76427108	76427216	76427511	76427656	76423715	76423835	76427901	76427942	64.6667	71.6667	1	0.073	0.073
6841	ENSMUSG00000022708	Zbtb20	chr16	+	43302568	43302615	43462946	43462986	43024937	43024987	43569680	43569781	38	52	0.00385541	-0.073	0.073
7314	ENSMUSG00000026843	Fubp3	chr2	+	31583154	31583260	31592462	31592496	31572650	31572953	31594842	31594892	68.6667	74.6667	0.802424	0.073	0.073
7798	ENSMUSG00000005882	Uqcc1	chr2	-	155858111	155858189	155887108	155887217	155851358	155851472	155901297	155901355	351.667	413.667	0.164685	-0.073	0.073
9351	ENSMUSG00000024566	Atp9b	chr18	-	80795289	80795432	80808611	80808772	80778862	80778975	80844526	80844602	288	275.333	0.000835357	-0.073	0.073
9548	ENSMUSG00000063550	Nup98	chr7	-	102163688	102163822	102169362	102169503	102160540	102160728	102176312	102176405	98	200.667	0.558256	0.073	0.073
10046	ENSMUSG00000012889	Podnl1	chr8	+	84127597	84127662	84128569	84128726	84127227	84127321	84129263	84129379	99	153	0.193262	-0.073	0.073
243	ENSMUSG00000024670	Cd6	chr19	-	10798315	10798627	10800343	10800412	10796325	10796388	10829807	10829856	1758	2502	0	0.072	0.072
1014	ENSMUSG00000022504	Ciita	chr16	+	10513128	10513287	10514436	10514508	10510703	10512354	10517687	10517768	64	152.333	0.919765	-0.072	0.072
1068	ENSMUSG00000062906	Hdac10	chr15	-	89127921	89128018	89128184	89128319	89127593	89127691	89128389	89128448	130.667	174.333	0.560294	0.072	0.072
1551	ENSMUSG00000021775	Nr1d2	chr14	-	18216649	18216794	18219967	18220056	18214535	18215493	18221986	18222253	260.333	301.333	0.431785	-0.072	0.072
2082	ENSMUSG00000021022	Ppp2r3c	chr12	-	55287920	55288057	55288438	55288514	55284776	55284914	55288590	55288646	241	301.333	0.296715	0.072	0.072
2197	ENSMUSG00000113204	Gm46430	chr13	-	74612723	74612948	74617201	74617287	74610199	74610326	74617784	74617945	47	39.6667	0.156251	0.072	0.072
2565	ENSMUSG00000032615	Nt5m	chr11	+	59852790	59852891	59860749	59860810	59848072	59848372	59874552	59874667	59.6667	85	0.890895	0.072	0.072
3077	ENSMUSG00000051950	B3glct	chr5	+	149746504	149746604	149750430	149750550	149745425	149745539	149754064	149754209	87.6667	76	0.975023	-0.072	0.072
4337	ENSMUSG00000058503	Fam133b	chr5	+	3558660	3558693	3559096	3559159	3558472	3558547	3559605	3559698	70.6667	86.3333	0.982442	0.072	0.072
4725	ENSMUSG00000041966	Dcaf17	chr2	+	71063358	71063495	71073120	71073199	71060352	71060443	71075446	71075536	232	238.667	0.336833	-0.072	0.072
4888	ENSMUSG00000002885	Adgre5	chr8	-	83730110	83730257	83733413	83733566	83729381	83729525	83734008	83734125	1035	1199.33	8.97689e-05	0.072	0.072
4890	ENSMUSG00000036155	Mgat5	chr1	+	127306633	127307016	127320603	127320765	127249789	127249839	127365147	127365224	62.3333	78.3333	0.212896	0.072	0.072
5060	ENSMUSG00000028149	Rap1gds1	chr3	-	138983721	138983868	139021812	139021935	138965867	138965996	139050480	139050588	417.667	556.667	0.193952	-0.072	0.072
5492	ENSMUSG00000051344	Plekhm3	chr1	-	64892751	64892897	64921549	64922482	64883128	64883322	64937696	64938539	64	62.6667	0.714326	0.072	0.072
5925	ENSMUSG00000043924	Ncmap	chr4	-	135371876	135371961	135376990	135377076	135369575	135370710	135380651	135380838	137	134	0.577911	-0.072	0.072
7637	ENSMUSG00000037938	Chchd5	chr2	+	129130177	129130318	129130400	129130566	129129699	129129857	129133274	129134134	289.333	322.333	0.231089	0.072	0.072
9586	ENSMUSG00000021044	Adck1	chr12	+	88368334	88368480	88371694	88371778	88360888	88360972	88401972	88402176	62	72.3333	0.696182	-0.072	0.072
670	ENSMUSG00000024036	Slc37a1	chr17	+	31333571	31333697	31335733	31335824	31328148	31328229	31337369	31337432	308.333	302	0.267457	-0.071	0.071
908	ENSMUSG00000022801	Lrch3	chr16	+	32990264	32990318	32993761	32993833	32988430	32988481	32994947	32994996	204.333	255	0.471731	-0.071	0.071
953	ENSMUSG00000000884	Gnb1l	chr16	+	18544110	18544273	18548092	18548191	18540971	18541097	18552366	18552582	247.667	344.333	0.226699	0.071	0.071
2118	ENSMUSG00000044573	Acp1	chr12	-	30904717	30904831	30904869	30904983	30897744	30897806	30905068	30905142	936	1095	0.0530174	0.071	0.071
2279	ENSMUSG00000020721	Helz	chr11	+	107574937	107575165	107577862	107577899	107555518	107555575	107592705	107592830	152	164.667	0.525308	0.071	0.071
2558	ENSMUSG00000000538	Tom1l2	chr11	-	60262648	60262783	60270317	60270467	60261054	60261213	60274923	60275002	82.3333	75.6667	1	0.071	0.071
2660	ENSMUSG00000005947	Itgae	chr11	+	73138766	73138862	73140666	73140762	73138454	73138511	73145540	73145651	121	98.3333	0.757292	-0.071	0.071
2917	ENSMUSG00000019943	Atp2b1	chr10	+	99014458	99014650	99014883	99015097	99010673	99010780	99015483	99015695	363.667	546	0.227467	0.071	0.071
3274	ENSMUSG00000043510	Hscb	chr5	-	110834654	110834799	110835979	110836069	110830935	110830983	110836306	110836403	264.333	291.667	0.545343	-0.071	0.071
3275	ENSMUSG00000043510	Hscb	chr5	-	110834654	110834799	110836306	110836403	110830935	110830983	110839495	110839777	252.333	279.667	0.673426	-0.071	0.071
4013	ENSMUSG00000030660	Pik3c2a	chr7	-	116405859	116405963	116442590	116442678	116394200	116394358	116443303	116443449	68.6667	59.6667	0.673244	0.071	0.071
4904	ENSMUSG00000005674	Tomm40l	chr1	-	171220804	171220906	171221167	171221260	171220546	171220652	171221571	171221639	157.667	173.667	0.708458	-0.071	0.071
4932	ENSMUSG00000024542	Cep192	chr18	+	67804365	67804494	67807256	67807405	67802988	67803156	67810075	67810128	148.333	165.333	0.687352	0.071	0.071
5437	ENSMUSG00000018501	Ncor1	chr11	-	62422874	62423067	62433562	62433699	62419597	62419780	62438337	62438481	396.667	428.333	0.253524	0.071	0.071
6750	ENSMUSG00000038533	Cbfa2t2	chr2	+	154515816	154515998	154517708	154517962	154510507	154510597	154521150	154521236	68.6667	107.333	0.771436	0.071	0.071
7175	ENSMUSG00000035354	Uvrag	chr7	-	99004579	99004706	99016568	99016674	98991923	98992008	99065799	99065882	362.667	517.333	0.552343	-0.071	0.071
7906	ENSMUSG00000033423	Eri3	chr4	+	117615168	117615241	117649306	117649406	117593070	117593162	117673740	117674297	401.333	520.333	0.214338	-0.071	0.071
8382	ENSMUSG00000029790	Cep41	chr6	-	30667380	30667442	30671322	30671370	30666266	30666336	30680130	30680194	38.6667	51.3333	0.973158	0.071	0.071
9135	ENSMUSG00000025728	Pigq	chr17	-	25931461	25931673	25934757	25934878	25930957	25931038	25935002	25935134	226	270	0.482046	-0.071	0.071
9348	ENSMUSG00000024566	Atp9b	chr18	-	80758294	80758393	80762061	80762232	80756453	80756543	80762873	80762957	473.667	409	0.28063	-0.071	0.071
9448	ENSMUSG00000038623	Tm6sf1	chr7	+	81868640	81868744	81870696	81870779	81865246	81865344	81871368	81871490	56.6667	54.3333	0.882107	0.071	0.071
183	ENSMUSG00000039901	Armh3	chr19	-	45936361	45936427	45940444	45940503	45933785	45933855	45946001	45946103	71.3333	77.6667	0.904765	0.07	0.07
224	ENSMUSG00000041491	Cep78	chr19	-	15960942	15961109	15962371	15962449	15955772	15956403	15969071	15969200	41.6667	33.6667	0.955475	-0.07	0.07
480	ENSMUSG00000049411	Tmem241	chr18	-	12068297	12068346	12074617	12074643	12066183	12067105	12083991	12084069	107.333	91	0.758476	0.07	0.07
813	ENSMUSG00000022747	St3gal6	chr16	-	58493679	58493861	58507447	58507614	58488903	58488981	58523501	58523672	436.667	462.333	0.193541	0.07	0.07
1740	ENSMUSG00000043183	Simc1	chr13	+	54523969	54526672	54528303	54528536	54503778	54504004	54529153	54529223	59	49	0.273027	-0.07	0.07
4171	ENSMUSG00000024908	Ppp6r3	chr19	-	3521733	3521920	3544107	3544255	3518244	3518382	3575640	3575696	316	311	0.224271	0.07	0.07
4239	ENSMUSG00000047248	C2cd3	chr7	+	100399667	100399815	100405957	100406106	100395754	100395844	100406861	100407071	153.667	194	0.771568	0.07	0.07
6170	ENSMUSG00000034940	Synrg	chr11	+	84002172	84002235	84008617	84009550	84001857	84001970	84019590	84019953	50.3333	57.3333	0.921109	0.07	0.07
6557	ENSMUSG00000063884	Ptcd3	chr6	-	71905097	71905143	71907652	71907689	71903425	71903494	71907793	71907846	244	301	0.257303	0.07	0.07
6592	ENSMUSG00000026504	Sdccag8	chr1	+	176826198	176826284	176828869	176828983	176814659	176815055	176831056	176831182	93	133.667	0.524833	-0.07	0.07
6632	ENSMUSG00000030269	Mtmr14	chr6	+	113269731	113269870	113277789	113277945	113269500	113269559	113280602	113281387	442.667	534	0.137603	-0.07	0.07
7281	ENSMUSG00000017718	Afmid	chr11	+	117832527	117832576	117834766	117834852	117832103	117832449	117834945	117835018	119.667	146	0.503215	0.07	0.07
7582	ENSMUSG00000027288	Zfp106	chr2	-	120539294	120539492	120555230	120555315	120531594	120532222	120563686	120563807	76.3333	100.333	0.000128853	0.07	0.07
7992	ENSMUSG00000001829	Clpb	chr7	+	101706482	101706586	101722704	101722833	101687287	101687374	101751233	101751322	225.333	250	0.573557	0.07	0.07
8752	ENSMUSG00000038696	Mapkap1	chr2	+	34597422	34597560	34619844	34619942	34581191	34581332	34623422	34623475	382	505.667	0.21789	0.07	0.07
8940	ENSMUSG00000018654	Ikzf1	chr11	+	11707784	11707904	11748310	11748571	11685924	11686468	11754006	11754174	1180	1240.67	0.0763771	0.07	0.07
9132	ENSMUSG00000025728	Pigq	chr17	-	25931461	25931573	25931673	25932231	25930957	25931038	25934757	25934878	204.333	257.667	0.220858	-0.07	0.07
9164	ENSMUSG00000074570	Cass4	chr2	+	172423598	172423700	172424599	172424674	172416119	172416542	172426635	172427925	25.3333	42	1	-0.07	0.07
201	ENSMUSG00000023307	March5	chr19	+	37210670	37210873	37217182	37217313	37207542	37207904	37220302	37220486	136.333	209.333	0.724415	0.069	0.069
325	ENSMUSG00000024851	Pitpnm1	chr19	+	4107785	4107975	4108085	4108193	4106563	4106625	4108422	4108580	195.667	193.333	1.5238e-05	-0.069	0.069
2162	ENSMUSG00000037669	Ldah	chr12	+	8238442	8238615	8275807	8275890	8220599	8220755	8283899	8285759	317.667	381.667	0.00360063	-0.069	0.069
2764	ENSMUSG00000021629	Slc30a5	chr13	-	100814595	100814766	100821118	100821206	100813682	100813971	100824915	100825001	425.333	499.667	0.168635	0.069	0.069
2878	ENSMUSG00000020166	Cnot2	chr10	-	116517316	116517383	116527826	116527949	116501191	116501317	116549032	116549175	265.333	329.333	0.0386081	0.069	0.069
3112	ENSMUSG00000037210	Fam193a	chr5	+	34431131	34431256	34436450	34436598	34426266	34426501	34439310	34439388	49.6667	47.3333	1	0.069	0.069
3191	ENSMUSG00000029192	Tbc1d14	chr5	-	36505024	36505134	36514038	36514119	36495017	36495276	36519272	36519379	227.667	280.333	0.498495	0.069	0.069
3493	ENSMUSG00000012117	Dhdds	chr4	-	133991278	133991380	133992463	133992580	133982799	133982914	133994161	133994304	141.333	141.333	0.881907	-0.069	0.069
3651	ENSMUSG00000020453	Patz1	chr11	+	3299033	3299205	3306287	3306360	3293279	3293343	3307647	3309083	141	160.333	0.189004	-0.069	0.069
3797	ENSMUSG00000032849	Abcc4	chr14	-	118533991	118534142	118553283	118553363	118529857	118529977	118594761	118594908	88.6667	119.667	0.921109	0.069	0.069
5221	ENSMUSG00000078812	Eif5a	chr11	-	69919448	69919478	69920340	69920434	69919150	69919336	69921162	69921386	342.333	532.333	1.73442e-05	0.069	0.069
5520	ENSMUSG00000075256	Cerkl	chr2	-	79341486	79341512	79342161	79342221	79341292	79341401	79342302	79342480	29	24.6667	1	0.069	0.069
6546	ENSMUSG00000020069	Hnrnph3	chr10	-	63018085	63018225	63019392	63019527	63017523	63017610	63023719	63023894	231.333	201	0.535109	-0.069	0.069
6576	ENSMUSG00000028344	Invs	chr4	+	48385104	48385272	48389958	48390139	48307682	48307849	48392583	48392693	25.6667	21.6667	1	0.069	0.069
6598	ENSMUSG00000040174	Alkbh3	chr2	-	93996182	93996392	94003052	94003156	93981515	93981614	94004732	94004780	332	377.333	0.223536	-0.069	0.069
6751	ENSMUSG00000038533	Cbfa2t2	chr2	+	154517708	154517962	154521150	154521236	154515816	154515998	154523903	154524099	65	95.6667	0.966993	0.069	0.069
7486	ENSMUSG00000043909	Trp53bp1	chr2	-	121215666	121216171	121223704	121223762	121211269	121211422	121227644	121227848	165.667	179.333	0.389658	0.069	0.069
7598	ENSMUSG00000025583	Rptor	chr11	+	119821660	119821744	119843681	119843756	119817077	119817179	119846357	119846423	48.3333	46.6667	0.973158	0.069	0.069
8907	ENSMUSG00000028013	Ppa2	chr3	+	133330392	133330512	133339262	133339349	133326647	133326701	133348063	133348190	379	405	0.334515	0.069	0.069
9338	ENSMUSG00000074071	Fam169b	chr7	+	68321819	68321905	68350233	68350416	68304551	68304651	68353608	68353646	811	793	0.105547	0.069	0.069
9729	ENSMUSG00000045251	Zfp688	chr7	-	127420009	127420105	127421404	127421518	127418966	127419641	127421808	127422034	116.333	137.667	0.899973	0.069	0.069
10504	ENSMUSG00000037286	Stag1	chr9	+	100705152	100705254	100737977	100738142	100643447	100643796	100786491	100786696	202.667	205	9.32134e-09	0.069	0.069
207	ENSMUSG00000024805	Pcgf5	chr19	+	36444987	36445077	36450563	36450623	36442843	36442942	36455620	36456192	206.333	267.667	0.0641719	-0.068	0.068
740	ENSMUSG00000036820	Amdhd2	chr17	-	24158639	24158694	24162975	24163115	24158309	24158522	24163195	24163332	216.667	160.667	0.705543	-0.068	0.068
1379	ENSMUSG00000044703	Phf11a	chr14	-	59287480	59287588	59294819	59294941	59280707	59280839	59297443	59297522	36.6667	60.3333	0.155519	0.068	0.068
1681	ENSMUSG00000064138	Fam172a	chr13	+	77902653	77902875	77951984	77952104	77825322	77825388	77999585	77999702	420.667	665	1.97954e-08	-0.068	0.068
3225	ENSMUSG00000037339	Fam53a	chr5	-	33607463	33608227	33610431	33610486	33600346	33600880	33614602	33614834	545	644.667	0.135975	-0.068	0.068
3292	ENSMUSG00000042508	Dmtf1	chr5	-	9121781	9121937	9124441	9124527	9121084	9121462	9127956	9128108	195.333	209.667	0.165544	-0.068	0.068
3478	ENSMUSG00000040613	Apobec1	chr6	-	122591086	122591204	122596631	122596777	122588052	122588172	122600057	122600125	167.667	315.667	0.372078	-0.068	0.068
3965	ENSMUSG00000050323	Ndufaf6	chr4	-	11059011	11059113	11062049	11062152	11053431	11053488	11066650	11066707	101	113.667	0.701229	0.068	0.068
4150	ENSMUSG00000035069	Oma1	chr4	+	103331304	103331379	103353501	103353651	103325292	103325400	103365972	103366443	225	289.333	0.267457	-0.068	0.068
4184	ENSMUSG00000033502	Cdc14a	chr3	-	116308139	116308299	116322081	116322220	116298436	116298549	116328478	116328709	109	147.333	0.764095	-0.068	0.068
4371	ENSMUSG00000036202	Rif1	chr2	+	52076080	52076177	52076980	52077108	52074246	52074325	52077192	52077287	209	173	0.573403	0.068	0.068
4734	ENSMUSG00000026727	Rsu1	chr2	-	13224304	13224425	13241744	13241795	13169997	13170130	13270910	13271022	130	177.333	3.59695e-06	0.068	0.068
5601	ENSMUSG00000026558	Uck2	chr1	-	167227731	167227780	167229892	167229990	167222882	167226521	167234691	167234834	211	321	0.389468	0.068	0.068
6153	ENSMUSG00000024163	Mapk8ip3	chr17	-	24918087	24918139	24923815	24923907	24914458	24914705	24924146	24924217	24.6667	27	0.221104	-0.068	0.068
6243	ENSMUSG00000054387	Mdm4	chr1	-	133011064	133011198	133012636	133012714	133009136	133009192	133018776	133018858	203	234.333	0.427049	-0.068	0.068
7822	ENSMUSG00000027639	Samhd1	chr2	-	157101720	157101858	157106230	157106323	157099400	157101443	157107428	157107565	2730	2704.67	0.0214719	-0.068	0.068
7984	ENSMUSG00000021936	Mapk8	chr14	-	33390241	33390313	33390672	33390744	33388799	33388982	33392941	33393107	142.333	179	0.0138988	-0.068	0.068
8815	ENSMUSG00000030279	C2cd5	chr6	-	143067055	143067141	143072542	143072694	143061752	143061861	143078262	143078461	268	261	0.446521	0.068	0.068
10102	ENSMUSG00000036712	Cyld	chr8	+	88719297	88719396	88723098	88723212	88709890	88709996	88731674	88731816	524.667	695.667	5.15316e-05	0.068	0.068
10437	ENSMUSG00000035941	Ibtk	chr9	-	85722274	85722452	85724046	85724224	85720743	85721346	85726609	85726733	229	231.667	0.410913	-0.068	0.068
21	ENSMUSG00000040990	Sh3kbp1	chrX	+	159683543	159683701	159943196	159943282	159627271	159627691	159958212	159958322	1692.67	1887.67	0.0344109	-0.067	0.067
184	ENSMUSG00000039901	Armh3	chr19	-	45940444	45940503	45946001	45946103	45936361	45936427	45950661	45950755	85.3333	106.333	0.870501	0.067	0.067
1266	ENSMUSG00000033004	Mycbp2	chr14	-	103200073	103200192	103201211	103201437	103199432	103199520	103204321	103204540	270.333	327.667	0.481367	0.067	0.067
1485	ENSMUSG00000042323	Pbrm1	chr14	+	31113848	31114004	31117012	31117083	31107108	31107310	31117199	31117416	34	49.3333	1	0.067	0.067
2187	ENSMUSG00000071454	Dtnb	chr12	+	3732617	3732707	3734938	3735026	3718411	3718489	3748424	3748510	283.667	251.667	0.479776	0.067	0.067
2313	ENSMUSG00000020694	Tlk2	chr11	+	105241568	105241661	105246773	105246884	105221185	105221353	105247458	105247595	31.3333	38.3333	0.239912	-0.067	0.067
2500	ENSMUSG00000057135	Scimp	chr11	-	70793774	70793848	70798012	70798076	70790931	70791638	70800689	70800813	26.6667	61.3333	1	0.067	0.067
2638	ENSMUSG00000011256	Adam19	chr11	+	46060922	46061008	46065011	46065082	46055991	46056210	46093862	46093941	85	167.333	0.704168	-0.067	0.067
3459	ENSMUSG00000028737	Aldh4a1	chr4	+	139642513	139642561	139643389	139643542	139640612	139642273	139644111	139644233	153	161	0.798874	-0.067	0.067
4250	ENSMUSG00000035778	Ggta1	chr2	-	35416471	35416507	35422179	35422268	35413325	35413427	35423231	35423412	112.667	189	0.00218292	0.067	0.067
4803	ENSMUSG00000029056	Pank4	chr4	+	154971372	154971554	154974629	154974785	154970873	154971027	154976261	154976374	279.333	248	0.50543	-0.067	0.067
5130	ENSMUSG00000020798	Spns3	chr11	-	72505055	72505121	72529533	72529723	72499637	72499736	72536527	72536680	66.3333	185.667	0.98903	0.067	0.067
5988	ENSMUSG00000061979	Rcc1l	chr5	-	134157590	134157678	134163623	134163805	134155739	134155913	134165338	134165423	238.667	271.333	0.339694	0.067	0.067
6176	ENSMUSG00000052533	Nup188	chr2	+	30326449	30326578	30327447	30327587	30325472	30325539	30329306	30329413	423.333	495.667	0.446521	0.067	0.067
6429	ENSMUSG00000054484	Tmem62	chr2	+	120986835	120986958	120996405	120996519	120986582	120986707	120999073	120999158	88.3333	95.3333	0.735954	0.067	0.067
7591	ENSMUSG00000027259	Adal	chr2	+	121146032	121146120	121148240	121148322	121143148	121143209	121150219	121150346	84	119	0.669754	-0.067	0.067
8129	ENSMUSG00000029674	Limk1	chr5	-	134664184	134664316	134665206	134665293	134661388	134661858	134665829	134666013	23.6667	52.3333	0.00973049	0.067	0.067
8351	ENSMUSG00000054823	Nsd3	chr8	+	25648440	25648512	25649540	25649703	25640283	25641325	25659740	25659895	324.333	409.667	0.724823	-0.067	0.067
8777	ENSMUSG00000030557	Mef2a	chr7	-	67268066	67268204	67268268	67268400	67265942	67266162	67295374	67295578	324	398.333	0.269742	0.067	0.067
9339	ENSMUSG00000074071	Fam169b	chr7	+	68321819	68321905	68353608	68353743	68304551	68304651	68358184	68358288	780.333	748.333	0.120622	0.067	0.067
10207	ENSMUSG00000017478	Zc3h18	chr8	+	122383399	122384004	122397817	122397966	122376608	122376800	122398235	122398328	229	300	0.267457	0.067	0.067
10742	ENSMUSG00000019947	Arid5b	chr10	-	68118250	68118348	68126698	68126751	68101894	68102093	68128788	68128993	54.6667	72.3333	1	0.067	0.067
158	ENSMUSG00000031153	Gripap1	chrX	+	7794259	7794286	7794991	7795099	7792275	7792337	7799289	7799428	194	229	0.45459	-0.066	0.066
880	ENSMUSG00000022704	Qtrt2	chr16	-	43871620	43871820	43876628	43876841	43868945	43869097	43877956	43878033	49	59.3333	1	-0.066	0.066
1677	ENSMUSG00000064138	Fam172a	chr13	+	77834509	77834701	77902653	77902875	77825322	77825388	77999585	77999702	519	825.667	2.26998e-08	0.066	0.066
2025	ENSMUSG00000047454	Gphn	chr12	+	78504616	78504751	78562855	78562898	78493949	78494057	78590533	78590671	40.3333	43	0.991638	-0.066	0.066
2127	ENSMUSG00000036333	Kidins220	chr12	+	25040455	25040569	25051094	25051226	25038323	25038550	25052796	25052895	106	134	0.626819	0.066	0.066
3230	ENSMUSG00000028920	Fbxo42	chr4	+	141193664	141193818	141195180	141195291	141180397	141180532	141197482	141197579	125	152.667	1	0.066	0.066
3377	ENSMUSG00000037940	Inpp4b	chr8	+	81856691	81856771	81902725	81902873	81770807	81770924	81952178	81952309	1276.67	1498	0	-0.066	0.066
3378	ENSMUSG00000037940	Inpp4b	chr8	+	81856691	81856771	81969510	81969619	81770807	81770924	81985236	81985414	1051.33	1293.67	3.1481e-13	-0.066	0.066
4159	ENSMUSG00000021585	Cast	chr13	-	74754310	74754370	74798655	74798718	74748204	74748243	74808435	74808521	720.667	851.667	0.0489109	0.066	0.066
4392	ENSMUSG00000040481	Bptf	chr11	-	107099565	107099789	107110812	107111635	107095715	107095925	107131273	107131922	173	194.333	0.0202155	-0.066	0.066
4483	ENSMUSG00000034075	Zdhhc5	chr2	-	84702332	84702454	84710317	84711472	84696242	84696400	84714982	84715180	21	28	0.457534	0.066	0.066
4697	ENSMUSG00000002602	Axl	chr7	-	25773098	25773125	25773342	25773493	25770632	25770765	25774514	25774725	34	26	1	-0.066	0.066
4710	ENSMUSG00000022772	Senp5	chr16	-	31968799	31968937	31977679	31977757	31965744	31965828	31983263	31983311	75.3333	89	1	-0.066	0.066
4824	ENSMUSG00000002428	Hltf	chr3	+	20082910	20082955	20083749	20083830	20082751	20082831	20086095	20086193	238	258.667	0.29705	0.066	0.066
4863	ENSMUSG00000008604	Ubqln4	chr3	+	88559617	88559776	88563107	88563333	88556656	88556919	88564369	88564509	441.667	435.667	0.229447	0.066	0.066
5154	ENSMUSG00000026455	Klhl12	chr1	+	134467650	134467868	134472393	134472543	134463826	134463980	134475787	134475902	152	172	0.660972	0.066	0.066
5253	ENSMUSG00000035439	Haus8	chr8	-	71255646	71255712	71256007	71256120	71255406	71255565	71256458	71256551	199.333	398.667	0.392348	-0.066	0.066
5784	ENSMUSG00000032254	Kif23	chr9	-	61921018	61921246	61924631	61924811	61919874	61919957	61924969	61925143	93	65.3333	0.905401	0.066	0.066
5953	ENSMUSG00000037921	Ddx60	chr8	+	61975758	61975908	61977883	61978003	61974034	61974193	61979256	61979352	135.333	108.333	0.823535	-0.066	0.066
6880	ENSMUSG00000032883	Acsl3	chr1	+	78681592	78682010	78688236	78688414	78657882	78658103	78690268	78690378	82.6667	78.6667	0.815738	0.066	0.066
7853	ENSMUSG00000037461	Ints7	chr1	+	191586523	191586661	191594426	191594473	191575761	191575951	191596172	191596372	74.3333	94	0.546468	0.066	0.066
7990	ENSMUSG00000026399	Cd55	chr1	-	130447618	130447639	130448327	130448408	130439026	130440379	130449416	130449563	183.667	147	0.27238	-0.066	0.066
8466	ENSMUSG00000044477	Zfand3	chr17	+	30153302	30153368	30192562	30192730	30135322	30135505	30208017	30210020	202	275	0.562205	0.066	0.066
8930	ENSMUSG00000042156	Dzip1	chr14	-	118887067	118887230	118889255	118889392	118886497	118886627	118891769	118891832	166.667	159	0.771436	-0.066	0.066
9545	ENSMUSG00000042700	Sipa1l1	chr12	+	82357232	82357363	82362942	82363131	82340661	82342499	82372367	82372542	397	385.667	0.298425	0.066	0.066
9662	ENSMUSG00000045659	Plekha7	chr7	-	116154632	116154686	116157481	116157568	116145169	116145238	116157856	116157892	27.6667	41.6667	0.726814	0.066	0.066
10125	ENSMUSG00000074151	Nlrc5	chr8	+	94521916	94521994	94522668	94522752	94521719	94521803	94522834	94522906	185	192	0.779159	-0.066	0.066
10163	ENSMUSG00000021481	Zfp346	chr13	+	55113677	55113770	55115482	55115624	55113035	55113139	55122329	55122515	52.6667	73	0.95008	-0.066	0.066
10579	ENSMUSG00000032657	Fam189b	chr3	+	89184151	89184208	89184629	89184749	89183202	89183948	89184888	89184996	257.667	289.333	0.397491	0.066	0.066
148	ENSMUSG00000037369	Kdm6a	chrX	+	18199157	18199266	18208735	18208785	18163383	18163447	18216937	18216996	159	186.333	0.755979	0.065	0.065
1546	ENSMUSG00000021774	Ube2e1	chr14	-	18326379	18326430	18330949	18331134	18285135	18285268	18331686	18331859	552.333	660.333	0.175978	-0.065	0.065
1903	ENSMUSG00000023805	Synj2	chr17	+	5985971	5986242	5996877	5996961	5975640	5975881	6003098	6003160	138	148.333	0.788993	0.065	0.065
1914	ENSMUSG00000021288	Klc1	chr12	+	111789324	111789486	111795547	111795678	111787487	111787596	111806007	111806074	401	541.333	0.223536	-0.065	0.065
2626	ENSMUSG00000020385	Clk4	chr11	+	51268164	51268231	51270536	51270595	51267170	51267331	51271799	51272022	238.667	208	0.00657256	-0.065	0.065
2698	ENSMUSG00000021597	Slf1	chr13	-	77126364	77126440	77126600	77126714	77125229	77125470	77135352	77135460	122.667	126.333	0.842039	-0.065	0.065
2965	ENSMUSG00000035620	Ric8b	chr10	+	84980047	84980192	84992119	84992264	84970728	84970824	85001781	85001901	61	97.3333	0.711242	0.065	0.065
3043	ENSMUSG00000026034	Clk1	chr1	-	58414589	58414684	58417012	58417179	58414371	58414501	58417266	58417383	842.333	855	0.138416	0.065	0.065
4369	ENSMUSG00000028578	Caap1	chr4	-	94549118	94549194	94550421	94550506	94521061	94521135	94551264	94551465	27.3333	47.6667	1	0.065	0.065
4416	ENSMUSG00000030254	Rad18	chr6	-	112644587	112644747	112649594	112649837	112619849	112620904	112665277	112665338	387	439.667	0.206879	0.065	0.065
4750	ENSMUSG00000021254	Gpatch2l	chr12	+	86267143	86267183	86281448	86281543	86265181	86265249	86288799	86291784	98.3333	88.6667	0.726823	-0.065	0.065
4769	ENSMUSG00000026743	Mllt10	chr2	+	18101457	18101512	18109781	18109891	18071124	18071204	18122244	18122348	195.667	257.333	0.726936	-0.065	0.065
4891	ENSMUSG00000036155	Mgat5	chr1	+	127306636	127307016	127320603	127320765	127249789	127249839	127365147	127365224	47.6667	65.3333	0.0275954	0.065	0.065
4957	ENSMUSG00000019841	Rev3l	chr10	+	39813970	39814090	39817141	39817379	39806834	39806983	39820447	39820590	133	116.333	0.778347	-0.065	0.065
5066	ENSMUSG00000051504	Siglech	chr7	+	55768886	55769165	55769331	55769379	55768183	55768721	55771602	55771696	27	41.6667	1	0.065	0.065
5086	ENSMUSG00000026608	Kctd3	chr1	-	188987515	188987631	188992562	188992753	188983206	188983294	188995741	188995832	54	54.6667	0.991846	-0.065	0.065
5165	ENSMUSG00000006058	Snf8	chr11	+	96043403	96043476	96045160	96045302	96041624	96041729	96047194	96047430	32.6667	41	1	-0.065	0.065
5412	ENSMUSG00000014353	Tmem87b	chr2	+	128839147	128839219	128840731	128840803	128834114	128834214	128841234	128841343	39.6667	59	0.865943	0.065	0.065
5525	ENSMUSG00000051890	Klhdc1	chr12	+	69251927	69252046	69253691	69253770	69251370	69251488	69256174	69256258	202.667	218.333	0.528567	0.065	0.065
5595	ENSMUSG00000042197	Zfp451	chr1	-	33782067	33782194	33786406	33786532	33779895	33780049	33805338	33805419	194	334.667	0.423196	0.065	0.065
6860	ENSMUSG00000027333	Smox	chr2	+	131520411	131520646	131521054	131521171	131520094	131520268	131522058	131522219	88	97	0.991433	-0.065	0.065
6934	ENSMUSG00000026806	Ddx31	chr2	+	28856194	28856236	28857119	28857184	28854770	28854815	28858735	28858855	120.667	149.667	0.652873	0.065	0.065
7487	ENSMUSG00000043909	Trp53bp1	chr2	-	121221157	121221250	121223704	121223762	121215666	121216171	121227644	121227848	125	127.333	1	0.065	0.065
7557	ENSMUSG00000056268	Dennd1b	chr1	+	139081172	139081273	139090453	139090555	139062860	139062971	139101967	139102093	38.6667	50.6667	1	0.065	0.065
7726	ENSMUSG00000054932	Afp	chr5	+	90499599	90499729	90501406	90501621	90498264	90498362	90503573	90503706	302.333	271	0.45538	0.065	0.065
8685	ENSMUSG00000058444	Map2k5	chr9	-	63216992	63217025	63235288	63235318	63197310	63197372	63256976	63257048	59	50	0.916	-0.065	0.065
8693	ENSMUSG00000058444	Map2k5	chr9	-	63338084	63338152	63343386	63343456	63329907	63329956	63357992	63358060	94.3333	104	0.743362	0.065	0.065
9165	ENSMUSG00000074570	Cass4	chr2	+	172423598	172423700	172424599	172424680	172416119	172416542	172426635	172427925	22.3333	38	1	-0.065	0.065
9909	ENSMUSG00000038949	Cnst	chr1	+	179606247	179606269	179606436	179606533	179604952	179605067	179609785	179610666	111.667	154.333	0.676973	0.065	0.065
10436	ENSMUSG00000032261	Sh3bgrl2	chr9	+	83577435	83577621	83594657	83594738	83548327	83548503	83597224	83601346	27.6667	41	1	0.065	0.065
10442	ENSMUSG00000034709	Ppp1r21	chr17	+	88542844	88542913	88545320	88545467	88530117	88530318	88547567	88547669	61	97	0.0288271	-0.065	0.065
10734	ENSMUSG00000020076	Ddx50	chr10	-	62642775	62642954	62643296	62643372	62640744	62640862	62646913	62647201	462	472	0.336833	0.065	0.065
306	ENSMUSG00000034616	Ssh3	chr19	-	4266106	4266172	4266374	4266446	4265809	4265998	4266521	4266637	39.3333	50.6667	1	0.064	0.064
354	ENSMUSG00000024544	Ldlrad4	chr18	+	68235654	68235809	68250570	68250624	68106550	68106691	68254008	68255551	135.333	157	0.533012	-0.064	0.064
963	ENSMUSG00000022761	Lztr1	chr16	+	17512065	17512122	17515807	17515887	17509625	17509688	17515973	17516082	180.667	209.667	0.934808	0.064	0.064
1207	ENSMUSG00000024191	Bnip1	chr17	+	26786696	26786788	26789694	26789796	26783444	26783537	26790925	26791044	91.6667	91	1	-0.064	0.064
1591	ENSMUSG00000021709	Erbin	chr13	-	103824719	103824926	103827906	103828023	103823313	103823406	103830187	103830331	290.333	266.667	0.195654	0.064	0.064
2288	ENSMUSG00000020721	Helz	chr11	+	107661841	107662032	107663607	107663815	107661094	107661146	107665998	107666078	323	379.667	0.525308	0.064	0.064
2573	ENSMUSG00000071669	Snx29	chr16	+	11367676	11367801	11395218	11395399	11349905	11349958	11399764	11399835	60	59.6667	1	-0.064	0.064
3289	ENSMUSG00000024845	Tmem134	chr19	+	4127549	4127639	4127759	4127836	4127056	4127132	4131228	4131282	512.333	491.333	0.216296	-0.064	0.064
3578	ENSMUSG00000023051	Tarbp2	chr15	+	102519121	102519291	102520474	102520577	102518801	102518844	102521120	102521213	79	97	0.238385	0.064	0.064
3947	ENSMUSG00000041921	Metap1d	chr2	+	71515636	71515800	71522532	71522630	71512125	71512168	71523801	71523849	88.6667	69.3333	0.991433	-0.064	0.064
4133	ENSMUSG00000047141	Zfp654	chr16	-	64814624	64814706	64830463	64830609	64794420	64794556	64851466	64851652	88.3333	125.667	0.842071	-0.064	0.064
4256	ENSMUSG00000035778	Ggta1	chr2	-	35416471	35416507	35423231	35423412	35414218	35414284	35432513	35432632	106.667	180	0.538137	-0.064	0.064
4321	ENSMUSG00000035842	Ddx11	chr17	+	66148653	66148803	66149030	66149313	66147991	66148095	66149967	66150052	147.333	144.333	0.618737	0.064	0.064
4591	ENSMUSG00000045205	Dpy19l4	chr4	-	11309365	11309490	11317072	11317180	11304299	11304390	11321999	11322075	69.3333	92.6667	0.815738	0.064	0.064
4893	ENSMUSG00000024777	Ppp2r5b	chr19	-	6230501	6230555	6230906	6231015	6230385	6230436	6231115	6231175	67.3333	104.667	0.796028	-0.064	0.064
5526	ENSMUSG00000051890	Klhdc1	chr12	+	69258022	69258106	69258568	69258627	69256174	69256258	69259500	69259613	133	158.667	0.654041	-0.064	0.064
5878	ENSMUSG00000026584	Scyl3	chr1	+	163934692	163934817	163936417	163936531	163933478	163933693	163938739	163938796	252.333	275.667	0.237805	-0.064	0.064
5880	ENSMUSG00000026584	Scyl3	chr1	+	163939880	163939983	163941106	163941218	163938739	163938796	163943823	163943901	397	438	0.427898	0.064	0.064
6119	ENSMUSG00000055116	Arntl	chr7	+	113234623	113234696	113274625	113274753	113207464	113207644	113279456	113279582	181.333	283.333	0.451395	0.064	0.064
7530	ENSMUSG00000032579	Hemk1	chr9	-	107331444	107331579	107336178	107336272	107329323	107329432	107336571	107336663	26	26.3333	1	0.064	0.064
7739	ENSMUSG00000027091	Zc3h15	chr2	+	83658529	83658621	83660057	83660240	83658008	83658161	83661146	83661293	700.667	934.333	0.112519	0.064	0.064
7876	ENSMUSG00000039671	Zmynd8	chr2	-	165851999	165852148	165875704	165875775	165846020	165846164	165884607	165884751	231.667	253.333	0.435468	0.064	0.064
8196	ENSMUSG00000028772	Zcchc17	chr4	-	130349264	130349322	130354135	130354256	130338483	130338584	130359875	130359943	876.333	1058	0.141766	-0.064	0.064
8454	ENSMUSG00000022377	Asap1	chr15	-	64099531	64099590	64102402	64102472	64094008	64094508	64110905	64111076	141	148.667	0.865842	0.064	0.064
8548	ENSMUSG00000032413	Rasa2	chr9	-	96553112	96553186	96557399	96557477	96552302	96552409	96560697	96560781	415.667	382	0.476645	0.064	0.064
8688	ENSMUSG00000058444	Map2k5	chr9	-	63235288	63235318	63256976	63257048	63216270	63217025	63262143	63262194	64.3333	63.6667	0.319272	-0.064	0.064
8715	ENSMUSG00000059639	Clec4a4	chr6	+	123012702	123012857	123013758	123013871	123004008	123004110	123023898	123024105	63	224.333	0.924405	-0.064	0.064
8977	ENSMUSG00000039701	Usp53	chr3	-	122961318	122961432	122962883	122963018	122961154	122961237	122964254	122964347	119	196	0.839937	0.064	0.064
9480	ENSMUSG00000038482	Tfdp1	chr8	+	13365088	13365195	13369458	13369580	13357042	13357109	13370480	13370546	168	217	0.45459	-0.064	0.064
9550	ENSMUSG00000039934	Gsap	chr5	+	21222389	21222439	21226243	21226348	21221225	21221295	21226773	21226833	139	208.333	0.529313	-0.064	0.064
9682	ENSMUSG00000025036	Sfxn2	chr19	+	46585704	46585803	46587934	46588010	46582806	46582977	46590140	46590201	35.3333	43.3333	0.666415	0.064	0.064
9871	ENSMUSG00000032525	Nktr	chr9	+	121731477	121731565	121741121	121741151	121729996	121730024	121741597	121741743	152	131.333	0.903635	0.064	0.064
676	ENSMUSG00000024006	Stk38	chr17	-	28992416	28992468	29000008	29000144	28991297	28991420	29007710	29007965	601.667	659.333	0.0924299	-0.063	0.063
979	ENSMUSG00000022680	Pdxdc1	chr16	-	13845334	13845423	13847725	13847789	13843770	13843876	13854394	13854445	121	133.667	0.779137	-0.063	0.063
1232	ENSMUSG00000052712	BC004004	chr17	+	29277856	29277947	29282677	29282891	29268787	29269002	29294006	29294161	617.333	886.667	0.000729986	0.063	0.063
1658	ENSMUSG00000003992	Ssbp2	chr13	+	91642301	91642391	91664117	91664177	91564609	91564694	91669675	91669742	488.333	488.667	0.165463	0.063	0.063
[truncated: 8,663 more rows]

## Sheet: A3SS
List of differential splicing variants (DSVs), with Alternative 3´ Splice Side alteration (A3SS), detected in CD4+ T cells from Control and cKO mice, using rMATS software. For each A3SS is described the gene, the exon spliced and its adjacent exons, the spliced exon count in the two data set, the Inclusion Level Difference (∆Ψ) and FDR. The significant DSVs are highlighted in green, which follow …
[truncated: 3,084 more rows]

[truncated: 2 more sheets: A5SS, RI]
